# Supplementary material for: Alterations in Resident Immune Cells in Prenatal Trisomy 21 Lungs
Source: Cells. 2025 Nov 26;14(23):1866. doi: 10.3390/cells14231866 (PMC12691487; doi:10.3390/cells14231866)
Supplement: Supplementary file 1 [file cells-14-01866-s001.zip]

Archive with 3 entries (3 files):
- Supplementary Tables S1-S3 and  Figures S1-S3.pdf
- Table S4 T21 SC immune_Cluster Markers.xlsx
- Table S5 T21 SC immune_DEG.xlsx
