# Supplementary material for: Alterations in Resident Immune Cells in Prenatal Trisomy 21 Lungs
Source: Cells. 2025 Nov 26;14(23):1866. doi: 10.3390/cells14231866 (PMC12691487; doi:10.3390/cells14231866)
Supplement: Supplementary file 1 [file cells-14-01866-s001.zip › Table S4 T21 SC immune_Cluster Markers.xlsx]

## Sheet: decont_immune_markers_1-17-23
p_val	avg_log2FC	pct.1	pct.2	p_val_adj	cluster	gene
0	6.36961	0.882	0.018	0	0	GNLY
0	3.69722	0.988	0.144	0	0	NKG7
0	3.70648	0.896	0.092	0	0	CST7
0	4.23631	0.814	0.054	0	0	KLRD1
0	5.07502	0.77	0.023	0	0	GZMB
0	4.34568	0.787	0.058	0	0	PRF1
5.55348e-293	3.41718	0.9	0.109	8.22915e-289	0	GZMA
6.1383e-287	4.01418	0.791	0.074	9.09573e-283	0	HOPX
1.47826e-284	3.62937	0.856	0.101	2.19049e-280	0	CTSW
4.82855e-265	3.84543	0.733	0.063	7.15495e-261	0	CLIC3
9.64153e-265	5.5995	0.55	0.014	1.42868e-260	0	GZMH
5.23769e-251	6.60037	0.492	0.008	7.7612e-247	0	FGFBP2
2.94303e-244	5.33793	0.541	0.02	4.36098e-240	0	SPON2
2.30901e-243	2.91778	0.842	0.115	3.42149e-239	0	CCL5
4.5687e-225	2.33303	0.875	0.132	6.7699e-221	0	KLRB1
6.50249e-224	2.902	0.791	0.106	9.63539e-220	0	GZMM
2.58885e-223	3.31425	0.752	0.1	3.83616e-219	0	CD247
8.91355e-216	5.84448	0.436	0.008	1.32081e-211	0	ADGRG1
3.30455e-204	4.19097	0.515	0.029	4.89668e-200	0	KLRF1
5.90923e-194	3.11945	0.666	0.08	8.7563e-190	0	XCL2
4.10494e-190	2.57984	0.821	0.157	6.08271e-186	0	CD7
1.11969e-189	3.27425	0.636	0.075	1.65915e-185	0	FCGR3A
4.22488e-188	3.00596	0.756	0.142	6.26042e-184	0	ABHD17A
5.50037e-183	4.61045	0.432	0.018	8.15045e-179	0	S1PR5
3.10094e-174	3.3699	0.58	0.066	4.59497e-170	0	SAMD3
4.44605e-166	2.87942	0.622	0.088	6.58816e-162	0	CMC1
1.06561e-164	3.2506	0.536	0.056	1.57902e-160	0	KLRC1
1.3225e-158	2.90514	0.585	0.076	1.95968e-154	0	IL2RB
2.20536e-157	2.91658	0.626	0.097	3.2679e-153	0	PLAAT4
6.84162e-156	3.32597	0.538	0.064	1.01379e-151	0	KLRK1
8.22183e-154	2.54966	0.761	0.185	1.21831e-149	0	PLAC8
7.5341e-153	2.93839	0.594	0.086	1.1164e-148	0	MATK
4.97227e-146	3.24316	0.48	0.049	7.36791e-142	0	CD160
1.42313e-145	3.24285	0.49	0.053	2.10879e-141	0	PYHIN1
1.59008e-143	2.88448	0.561	0.08	2.35619e-139	0	APOBEC3G
1.64985e-141	4.10606	0.381	0.024	2.44475e-137	0	TGFBR3
5.56253e-141	4.30494	0.374	0.023	8.24256e-137	0	TTC38
1.27753e-139	3.18377	0.492	0.059	1.89305e-135	0	PRKCH
2.01786e-139	1.94181	0.668	0.12	2.99006e-135	0	TRBC1
1.26126e-137	1.16463	1	0.862	1.86893e-133	0	B2M
1.77613e-137	3.35747	0.439	0.042	2.63186e-133	0	IFNG
5.60312e-136	2.34548	0.661	0.13	8.30271e-132	0	IFITM1
2.49955e-133	4.42364	0.32	0.013	3.70383e-129	0	SH2D1B
1.33623e-128	2.82028	0.508	0.072	1.98002e-124	0	RORA
2.60184e-126	5.12288	0.285	0.009	3.8554e-122	0	TBX21
2.99798e-126	1.79723	0.877	0.331	4.44241e-122	0	IFITM2
4.12106e-125	1.79075	0.907	0.392	6.10659e-121	0	HCST
1.66264e-124	1.98195	0.766	0.209	2.4637e-120	0	CD69
4.53866e-122	1.86142	0.903	0.301	6.72539e-118	0	CCL4
9.99098e-120	2.20857	0.77	0.259	1.48046e-115	0	JAK1
2.36759e-113	2.32314	0.636	0.152	3.50829e-109	0	IL2RG
1.14853e-111	2.26236	0.643	0.158	1.70189e-107	0	RUNX3
1.28354e-110	1.96768	0.759	0.241	1.90196e-106	0	ARL4C
8.85561e-108	2.12008	0.726	0.241	1.31222e-103	0	EFHD2
1.06742e-107	1.49525	0.928	0.601	1.5817e-103	0	CALM1
8.25734e-107	5.25013	0.253	0.01	1.22357e-102	0	MYOM2
6.64541e-106	1.39504	0.965	0.669	9.84716e-102	0	HLA-A
1.29762e-105	3.3679	0.362	0.039	1.92282e-101	0	LINC00861
5.94057e-105	3.0186	0.374	0.042	8.80273e-101	0	NCR3
1.01189e-104	3.56094	0.332	0.03	1.49941e-100	0	MYBL1
4.62992e-101	2.80334	0.422	0.062	6.86062e-97	0	SYNE1
8.19647e-101	3.43291	0.323	0.03	1.21455e-96	0	C1orf21
7.70657e-100	1.47584	0.891	0.479	1.14196e-95	0	MYL12A
1.65627e-99	1.24122	0.974	0.748	2.45426e-95	0	HLA-B
4.21154e-99	1.39901	0.937	0.627	6.24066e-95	0	HLA-C
5.59503e-99	2.89708	0.411	0.061	8.29072e-95	0	TXK
1.44057e-98	2.38719	0.566	0.135	2.13463e-94	0	GNG2
2.07828e-98	4.88794	0.232	0.009	3.0796e-94	0	LAIR2
2.87864e-98	2.30636	0.578	0.139	4.26557e-94	0	CD3D
5.48207e-98	2.25008	0.543	0.121	8.12333e-94	0	CLEC2B
6.36426e-98	5.72425	0.204	0.004	9.43056e-94	0	KIR2DL3
4.18374e-95	2.19127	0.606	0.166	6.19947e-91	0	CDC42SE1
6.93397e-94	1.75153	0.657	0.179	1.02748e-89	0	STK17A
1.50808e-93	2.35981	0.429	0.071	2.23467e-89	0	XCL1
2.31698e-89	3.00432	0.36	0.05	3.4333e-85	0	AC092821.3
5.25231e-89	1.81513	0.705	0.245	7.78287e-85	0	EVL
1.49034e-88	2.50624	0.473	0.099	2.20838e-84	0	CD3G
1.80207e-88	2.27679	0.499	0.109	2.67031e-84	0	LCK
1.09048e-86	1.94749	0.568	0.15	1.61588e-82	0	BIN2
3.9209e-86	2.99551	0.35	0.049	5.80999e-82	0	ZAP70
1.62559e-85	3.3085	0.297	0.032	2.40879e-81	0	PTGDR
2.24715e-85	1.70728	0.478	0.094	3.32983e-81	0	TRDC
2.2704e-85	1.68081	0.733	0.271	3.36428e-81	0	RAC2
1.26309e-84	2.25848	0.501	0.118	1.87165e-80	0	GIMAP7
1.87241e-84	1.09343	0.974	0.738	2.77453e-80	0	PFN1
8.66119e-84	2.96457	0.334	0.045	1.28342e-79	0	CEP78
1.04288e-82	2.26843	0.494	0.116	1.54534e-78	0	LY6E
3.71439e-82	3.80386	0.241	0.018	5.50398e-78	0	IL18RAP
1.32561e-81	2.79701	0.369	0.061	1.96429e-77	0	PTPN4
4.90364e-81	2.60424	0.387	0.068	7.26621e-77	0	DENND2D
1.00356e-80	2.97845	0.304	0.037	1.48707e-76	0	SH2D2A
7.61944e-79	1.58289	0.717	0.27	1.12905e-74	0	IRF1
2.3381e-78	1.76659	0.587	0.165	3.46459e-74	0	ETS1
3.23628e-78	2.07351	0.517	0.135	4.79553e-74	0	ARPC5L
3.30434e-78	2.52687	0.385	0.07	4.89637e-74	0	FKBP11
4.61372e-78	2.01365	0.508	0.127	6.83661e-74	0	FYN
3.33277e-75	1.55605	0.719	0.277	4.9385e-71	0	TLE5
7.19354e-75	3.37633	0.241	0.022	1.06594e-70	0	KLRC2
7.3127e-75	3.11714	0.285	0.036	1.0836e-70	0	MIB2
3.64643e-74	1.67631	0.729	0.31	5.40327e-70	0	DUSP2
7.45081e-74	3.12895	0.26	0.028	1.10406e-69	0	KLRC3
6.81782e-72	2.02614	0.478	0.121	1.01026e-67	0	RHOC
1.551e-70	2.18471	0.415	0.091	2.29827e-66	0	SKAP1
4.50763e-70	2.21478	0.439	0.106	6.67941e-66	0	C1orf56
1.344e-69	2.34511	0.385	0.08	1.99154e-65	0	SUN2
2.28341e-69	2.38523	0.36	0.068	3.38356e-65	0	CHST12
1.26685e-68	2.46944	0.357	0.069	1.87722e-64	0	SYTL1
1.45541e-68	1.18053	0.879	0.549	2.15662e-64	0	HLA-E
1.26364e-67	2.27599	0.397	0.088	1.87246e-63	0	LBH
2.03201e-67	1.85692	0.455	0.115	3.01103e-63	0	C12orf75
2.78763e-67	1.51958	0.712	0.304	4.13071e-63	0	SEPTIN7
1.22726e-66	1.96751	0.473	0.129	1.81855e-62	0	PCED1B-AS1
7.00148e-66	1.77344	0.578	0.201	1.03748e-61	0	RNF213
1.03983e-65	1.58542	0.596	0.205	1.54082e-61	0	CD99
2.83691e-65	2.30025	0.371	0.078	4.20373e-61	0	LIME1
4.17744e-64	3.08697	0.241	0.029	6.19013e-60	0	MLC1
3.37301e-63	2.33724	0.369	0.081	4.99812e-59	0	ITGAL
1.6682e-62	2.19615	0.36	0.076	2.47194e-58	0	IKZF3
5.59707e-62	2.62031	0.29	0.048	8.29373e-58	0	STAT4
7.62651e-62	1.19072	0.647	0.256	1.1301e-57	0	RAP1B
1.53146e-61	2.25484	0.381	0.088	2.26931e-57	0	HLA-F
5.18782e-61	2.88448	0.248	0.034	7.68732e-57	0	SYTL3
6.95058e-61	2.1637	0.413	0.108	1.02994e-56	0	AKNA
2.06916e-60	1.52051	0.543	0.18	3.06608e-56	0	FLNA
2.16298e-60	1.93157	0.483	0.149	3.20511e-56	0	MBP
6.20053e-59	1.8979	0.427	0.114	9.18794e-55	0	PAXX
7.10367e-59	2.96248	0.234	0.031	1.05262e-54	0	KLHDC4
7.76504e-59	1.77951	0.385	0.089	1.15062e-54	0	ZBTB16
8.23144e-59	1.15249	0.826	0.473	1.21974e-54	0	CLIC1
1.60323e-57	1.99346	0.385	0.095	2.37567e-53	0	APMAP
1.2159e-56	3.21972	0.246	0.037	1.80172e-52	0	CRTAM
2.62907e-56	2.74955	0.258	0.041	3.89575e-52	0	ENC1
6.38503e-56	1.83568	0.462	0.142	9.46134e-52	0	DOK2
7.0115e-56	2.50449	0.26	0.042	1.03896e-51	0	C5orf56
8.54221e-56	5.79137	0.116	0.002	1.26578e-51	0	KIR2DL1
1.2313e-55	1.30343	0.64	0.26	1.82454e-51	0	KLF2
1.75866e-55	1.26979	0.775	0.416	2.60598e-51	0	ITGB2
4.78054e-55	2.11466	0.339	0.076	7.0838e-51	0	AC245297.3
2.37565e-54	2.20749	0.362	0.09	3.52025e-50	0	ISG20
4.08e-54	1.38528	0.731	0.375	6.04575e-50	0	TXNIP
2.13286e-53	1.60759	0.517	0.186	3.16048e-49	0	ADGRE5
2.60724e-53	1.86448	0.397	0.108	3.86341e-49	0	TPST2
8.82557e-53	1.38775	0.659	0.297	1.30777e-48	0	MSN
9.72664e-53	2.21539	0.313	0.068	1.44129e-48	0	SLFN5
1.31903e-52	3.74697	0.158	0.012	1.95455e-48	0	AC007278.1
1.7013e-52	1.87204	0.418	0.124	2.52099e-48	0	CEMIP2
2.75511e-52	2.32648	0.295	0.06	4.08252e-48	0	OPTN
3.034e-52	3.13102	0.19	0.021	4.49577e-48	0	LLGL2
4.3853e-52	0.94089	0.879	0.543	6.49814e-48	0	BTG1
4.84661e-52	1.96654	0.39	0.109	7.18171e-48	0	PTPN12
1.50345e-51	2.38517	0.271	0.051	2.22781e-47	0	MCTP2
9.51991e-51	1.78014	0.443	0.142	1.41066e-46	0	ACTN4
3.91419e-50	1.68867	0.469	0.159	5.80005e-46	0	PSMB10
6.4562e-50	2.24117	0.274	0.054	9.56679e-46	0	SH2D1A
6.58945e-50	1.4444	0.448	0.142	9.76424e-46	0	CCND3
1.53017e-49	4.03015	0.132	0.008	2.2674e-45	0	OSBPL5
1.62001e-49	1.1052	0.791	0.462	2.40053e-45	0	PTPRC
2.47653e-49	1.81684	0.427	0.134	3.66972e-45	0	GPR65
5.33708e-49	2.28388	0.297	0.066	7.90848e-45	0	RAB29
5.76678e-49	2.42504	0.255	0.047	8.54521e-45	0	SMAD7
6.6612e-49	2.28303	0.29	0.063	9.87057e-45	0	TRAPPC10
1.38853e-48	1.55154	0.434	0.134	2.05753e-44	0	RIPOR2
2.33387e-48	2.68517	0.183	0.022	3.45832e-44	0	COL6A2
3.91941e-48	1.69739	0.462	0.16	5.80779e-44	0	PPP2R5C
7.03558e-48	1.23939	0.68	0.327	1.04253e-43	0	LIMD2
1.22309e-47	2.95487	0.19	0.025	1.81237e-43	0	ARHGEF3
5.5333e-47	2.29951	0.262	0.052	8.19925e-43	0	LYAR
5.72368e-47	2.65266	0.223	0.037	8.48134e-43	0	HSH2D
7.27371e-47	1.67858	0.478	0.176	1.07782e-42	0	PRMT2
9.84461e-47	2.55469	0.218	0.035	1.45877e-42	0	LINC01871
1.54632e-46	2.52338	0.237	0.043	2.29134e-42	0	MVD
1.79482e-46	1.93037	0.346	0.093	2.65956e-42	0	FGR
2.46999e-46	2.06572	0.348	0.097	3.66004e-42	0	TES
9.63048e-46	2.84795	0.186	0.025	1.42705e-41	0	GFOD1
1.0863e-45	1.38438	0.587	0.261	1.60968e-41	0	EIF3G
1.21587e-45	1.94356	0.376	0.113	1.80168e-41	0	PCSK7
1.7568e-45	2.2534	0.267	0.056	2.60323e-41	0	BTN3A2
3.38796e-45	1.90708	0.36	0.103	5.02028e-41	0	TBC1D10C
4.86549e-45	2.79567	0.186	0.025	7.20969e-41	0	FASLG
6.94093e-45	1.53604	0.464	0.166	1.02851e-40	0	PSMB9
8.17733e-45	1.08095	0.791	0.463	1.21172e-40	0	CORO1A
1.16096e-44	2.38043	0.225	0.04	1.72031e-40	0	SLAMF7
1.3057e-44	1.84545	0.387	0.121	1.93478e-40	0	TRAF3IP3
1.51817e-44	2.49497	0.227	0.041	2.24962e-40	0	TRG-AS1
1.57323e-44	2.27264	0.269	0.059	2.33122e-40	0	RNF126
1.99075e-44	1.72731	0.408	0.134	2.94989e-40	0	ANXA6
2.31094e-44	2.56997	0.195	0.029	3.42436e-40	0	TIGIT
3.69995e-43	1.52505	0.455	0.164	5.48259e-39	0	OSTF1
1.83746e-42	2.8957	0.179	0.025	2.72274e-38	0	KCTD10
2.1359e-42	3.02692	0.165	0.021	3.16497e-38	0	NCR1
2.6438e-42	2.1158	0.29	0.072	3.91758e-38	0	SIGIRR
3.28002e-42	2.73247	0.188	0.028	4.86034e-38	0	GK5
4.54019e-42	0.944894	0.703	0.32	6.72766e-38	0	CCL3
8.94828e-42	1.63119	0.392	0.127	1.32596e-37	0	SLC9A3R1
1.32652e-41	1.33865	0.585	0.275	1.96564e-37	0	RSRP1
1.40779e-41	2.48311	0.218	0.041	2.08607e-37	0	TSEN54
1.85463e-41	1.27657	0.61	0.293	2.74818e-37	0	PSME1
3.53085e-41	0.959244	0.814	0.487	5.23202e-37	0	IER2
4.10205e-41	1.80611	0.364	0.114	6.07842e-37	0	PTPN7
7.89785e-41	3.15628	0.146	0.016	1.1703e-36	0	CD244
9.29764e-41	0.610353	0.998	0.83	1.37772e-36	0	TMSB10
1.08561e-40	1.97078	0.302	0.08	1.60865e-36	0	ABI3
2.45235e-40	0.87273	0.828	0.481	3.63389e-36	0	FCER1G
3.19633e-40	1.76128	0.346	0.104	4.73632e-36	0	RHOF
4.05833e-40	1.74095	0.408	0.147	6.01363e-36	0	ATM
4.3225e-40	2.41172	0.206	0.037	6.40509e-36	0	USP28
7.56654e-40	1.84691	0.292	0.075	1.12121e-35	0	CD96
1.30527e-39	1.61271	0.408	0.145	1.93415e-35	0	GIMAP4
1.73406e-39	2.27679	0.246	0.055	2.56953e-35	0	NFKBIB
2.4211e-39	2.70076	0.19	0.032	3.58758e-35	0	KLRG1
3.28124e-39	1.48131	0.429	0.156	4.86215e-35	0	ACAP1
1.07116e-38	2.14751	0.237	0.052	1.58724e-34	0	CCDC28B
1.16225e-38	0.625359	0.984	0.873	1.72223e-34	0	EIF1
2.12662e-38	2.87824	0.158	0.021	3.15122e-34	0	PLEKHF1
2.46145e-38	1.00546	0.747	0.447	3.64738e-34	0	RBM39
3.2263e-38	2.57769	0.186	0.031	4.78073e-34	0	PPP3CC
3.41078e-38	2.04541	0.255	0.061	5.05409e-34	0	HMOX2
3.44019e-38	2.35511	0.19	0.033	5.09768e-34	0	CD8A
3.87683e-38	1.60437	0.404	0.145	5.74468e-34	0	CCDC85B
4.60528e-38	0.707732	0.903	0.666	6.8241e-34	0	CYBA
1.14019e-37	2.26034	0.225	0.048	1.68953e-33	0	FHL3
2.7622e-37	1.28911	0.552	0.262	4.09303e-33	0	STK4
3.02528e-37	0.577665	0.988	0.925	4.48285e-33	0	MT-CO2
3.53971e-37	1.78591	0.288	0.078	5.24514e-33	0	SYNE2
8.89243e-37	1.5593	0.369	0.126	1.31768e-32	0	CNOT6L
1.26351e-36	0.919377	0.524	0.216	1.87227e-32	0	CCL4L2
1.86683e-36	2.86176	0.139	0.017	2.76627e-32	0	FBXO6
1.90246e-36	1.02389	0.608	0.291	2.81906e-32	0	CRIP1
2.37112e-36	1.91305	0.281	0.077	3.51352e-32	0	DHRS7
2.97808e-36	3.74955	0.107	0.008	4.41293e-32	0	FCRL3
3.1039e-36	1.83288	0.244	0.057	4.59935e-32	0	TRGC1
7.96008e-36	2.34391	0.193	0.036	1.17952e-31	0	PXN
8.13468e-36	1.65531	0.348	0.115	1.2054e-31	0	SLC38A1
8.82085e-36	1.70173	0.346	0.114	1.30707e-31	0	CARD16
8.87254e-36	1.92814	0.265	0.069	1.31473e-31	0	RASSF1
2.34582e-35	1.87413	0.285	0.081	3.47603e-31	0	MLLT6
2.51081e-35	1.88799	0.278	0.077	3.72052e-31	0	RIN3
2.61568e-35	0.942111	0.582	0.282	3.87591e-31	0	TGFB1
3.8061e-35	2.48593	0.186	0.035	5.63988e-31	0	CHST2
5.33056e-35	2.5464	0.169	0.028	7.89882e-31	0	SP140
5.9451e-35	2.17443	0.232	0.055	8.80945e-31	0	ADAM8
8.26528e-35	1.89625	0.262	0.07	1.22475e-30	0	G6PD
1.20081e-34	1.06414	0.334	0.109	1.77936e-30	0	MT2A
1.20428e-34	1.47255	0.418	0.165	1.78451e-30	0	PSMB8
1.29853e-34	1.68638	0.304	0.092	1.92417e-30	0	FCMR
2.25278e-34	1.9155	0.271	0.076	3.33817e-30	0	APOL6
4.95641e-34	2.09174	0.253	0.067	7.34441e-30	0	WHAMM
1.59465e-33	1.42198	0.418	0.166	2.36296e-29	0	PIK3R1
1.66515e-33	2.22949	0.206	0.046	2.46742e-29	0	IGF2R
3.22922e-33	2.41499	0.167	0.029	4.78506e-29	0	NCAM1
8.18755e-33	1.64388	0.343	0.121	1.21323e-28	0	STK10
1.09405e-32	0.492056	0.998	0.908	1.62116e-28	0	MALAT1
1.27741e-32	3.15297	0.116	0.013	1.89287e-28	0	RAP1GAP2
1.44926e-32	0.937558	0.355	0.118	2.14751e-28	0	TRBC2
1.8826e-32	1.61754	0.255	0.069	2.78963e-28	0	CD38
3.34121e-32	2.28357	0.174	0.033	4.951e-28	0	PLCB1
3.51102e-32	1.65761	0.334	0.116	5.20263e-28	0	CCDC107
1.5993e-31	2.21462	0.188	0.04	2.36985e-27	0	STK26
2.08077e-31	0.955217	0.58	0.288	3.08328e-27	0	LITAF
2.36949e-31	1.39233	0.364	0.134	3.51111e-27	0	ISG15
3.23622e-31	1.81078	0.29	0.093	4.79543e-27	0	CD300A
3.56342e-31	1.95618	0.234	0.062	5.28028e-27	0	SIRT2
4.93608e-31	3.12548	0.114	0.013	7.31429e-27	0	PRR5L
5.12796e-31	1.55964	0.329	0.115	7.59861e-27	0	BUD31
6.5654e-31	2.25221	0.169	0.033	9.72862e-27	0	GBP5
8.24004e-31	2.09329	0.19	0.041	1.22101e-26	0	EOMES
9.72419e-31	1.61146	0.334	0.12	1.44093e-26	0	CX3CR1
1.85182e-30	1.37031	0.401	0.162	2.74403e-26	0	CCND2
1.96136e-30	1.70032	0.285	0.09	2.90635e-26	0	SASH3
2.02333e-30	1.48556	0.35	0.13	2.99818e-26	0	MAPK1
2.12531e-30	1.18812	0.48	0.221	3.14929e-26	0	PSME2
2.2824e-30	2.14138	0.197	0.046	3.38205e-26	0	CASP8
2.2924e-30	3.26914	0.102	0.01	3.39689e-26	0	LINC02084
3.13988e-30	3.12995	0.109	0.012	4.65267e-26	0	IL12RB1
3.83043e-30	1.77807	0.267	0.081	5.67593e-26	0	MAPRE2
4.74756e-30	1.53561	0.311	0.105	7.03493e-26	0	SSBP4
5.11197e-30	2.14111	0.193	0.044	7.57492e-26	0	PRR7
5.26008e-30	2.14138	0.2	0.047	7.79439e-26	0	HDDC2
5.38852e-30	1.10819	0.529	0.258	7.98471e-26	0	CIRBP
5.76932e-30	1.24966	0.441	0.193	8.54897e-26	0	C9orf16
5.93962e-30	1.91144	0.227	0.06	8.80133e-26	0	SCLT1
8.23036e-30	2.36021	0.176	0.037	1.21957e-25	0	RASA3
8.54362e-30	1.81918	0.271	0.085	1.26599e-25	0	GNPTAB
8.74119e-30	2.76712	0.125	0.018	1.29527e-25	0	AC017104.1
9.20786e-30	1.86998	0.248	0.072	1.36442e-25	0	OTULIN
1.00882e-29	2.79701	0.132	0.02	1.49487e-25	0	GPR174
1.2581e-29	2.53655	0.144	0.024	1.86425e-25	0	LAX1
1.3776e-29	1.626	0.29	0.095	2.04132e-25	0	MYO1G
2.42513e-29	1.62252	0.295	0.098	3.59356e-25	0	ARHGAP9
3.17337e-29	3.0544	0.107	0.012	4.70231e-25	0	RNF165
3.4359e-29	1.47343	0.332	0.121	5.09132e-25	0	SPN
3.80027e-29	1.9642	0.2	0.048	5.63124e-25	0	C16orf54
5.55032e-29	1.3371	0.418	0.182	8.22446e-25	0	FMNL1
5.68845e-29	2.22368	0.153	0.028	8.42914e-25	0	RGS3
5.72811e-29	1.85939	0.237	0.067	8.48791e-25	0	POLR3GL
1.63155e-28	2.87606	0.121	0.017	2.41763e-24	0	HEG1
2.03792e-28	1.43362	0.353	0.138	3.01979e-24	0	ARHGAP30
2.74866e-28	1.45266	0.341	0.129	4.07297e-24	0	ARHGEF1
3.04559e-28	2.25867	0.176	0.039	4.51295e-24	0	YES1
3.10601e-28	1.18173	0.469	0.221	4.60248e-24	0	TAPBP
3.5951e-28	0.770569	0.355	0.132	5.32722e-24	0	IL32
5.45562e-28	3.0071	0.1	0.011	8.08414e-24	0	ADGRG5
5.92319e-28	2.14404	0.179	0.041	8.77698e-24	0	SPATA13
5.95315e-28	1.70882	0.255	0.079	8.82138e-24	0	SRPK2
6.34999e-28	0.451107	0.995	0.863	9.40941e-24	0	RPS27
7.66004e-28	2.28887	0.165	0.035	1.13507e-23	0	HCP5
7.70774e-28	1.74051	0.234	0.067	1.14213e-23	0	KCNAB2
9.33397e-28	1.9169	0.211	0.056	1.38311e-23	0	ARAP2
1.07972e-27	1.30733	0.346	0.132	1.59992e-23	0	VPS37B
1.19303e-27	0.448293	0.872	0.654	1.76783e-23	0	UBB
1.23841e-27	1.63868	0.265	0.085	1.83507e-23	0	SEPTIN1
1.64016e-27	1.76237	0.244	0.074	2.43039e-23	0	GRK6
1.77049e-27	2.31744	0.158	0.032	2.62351e-23	0	CD320
3.07866e-27	0.958602	0.624	0.373	4.56196e-23	0	MYL12B
4.64416e-27	1.46592	0.355	0.145	6.88172e-23	0	RAB8B
5.67716e-27	1.98612	0.2	0.052	8.41242e-23	0	CISD3
7.43327e-27	1.32874	0.374	0.157	1.10146e-22	0	UTRN
9.38829e-27	2.36409	0.142	0.026	1.39116e-22	0	IL12RB2
9.87384e-27	1.51078	0.332	0.13	1.46311e-22	0	CASP4
9.89187e-27	1.11979	0.501	0.261	1.46578e-22	0	POLR2L
1.03274e-26	0.47689	0.993	0.976	1.53031e-22	0	MT-CO1
1.22725e-26	0.498864	0.974	0.797	1.81853e-22	0	ACTG1
1.28987e-26	2.33356	0.148	0.029	1.91133e-22	0	B3GNT7
1.36706e-26	0.546437	0.93	0.764	2.02571e-22	0	CFL1
1.51675e-26	2.5995	0.125	0.021	2.24752e-22	0	AXIN1
2.08993e-26	1.23588	0.427	0.198	3.09686e-22	0	WIPF1
2.45743e-26	1.7222	0.26	0.086	3.64141e-22	0	HAVCR2
3.20831e-26	1.14877	0.429	0.196	4.75407e-22	0	ARF6
4.31709e-26	1.24831	0.325	0.122	6.39706e-22	0	SELENOW
5.27486e-26	1.58859	0.285	0.102	7.81629e-22	0	CXXC5
5.62978e-26	2.22252	0.155	0.033	8.34222e-22	0	GIMAP6
6.88598e-26	1.65447	0.227	0.067	1.02036e-21	0	RAB27A
6.90279e-26	1.57635	0.246	0.078	1.02285e-21	0	TFDP2
7.09103e-26	1.96184	0.183	0.046	1.05075e-21	0	NFATC3
8.15049e-26	2.02304	0.19	0.049	1.20774e-21	0	TMEM120B
8.19436e-26	1.77507	0.23	0.07	1.21424e-21	0	RNF125
1.09197e-25	2.19145	0.16	0.036	1.61808e-21	0	TNIK
1.17446e-25	1.64011	0.225	0.067	1.74032e-21	0	GBP2
1.25173e-25	0.785163	0.958	0.805	1.85482e-21	0	HSP90AA1
1.29594e-25	2.94861	0.102	0.013	1.92033e-21	0	DGKQ
1.84079e-25	0.532706	0.935	0.822	2.72768e-21	0	SERF2
2.56648e-25	1.69073	0.22	0.065	3.80301e-21	0	PRKCQ-AS1
2.80241e-25	1.07733	0.513	0.269	4.15262e-21	0	KMT2E
2.82258e-25	1.81477	0.211	0.061	4.18249e-21	0	RASA2
4.07246e-25	0.454561	0.986	0.942	6.03457e-21	0	MT-CO3
4.50062e-25	1.3255	0.397	0.179	6.66902e-21	0	PMAIP1
4.89466e-25	0.611675	0.622	0.342	7.2529e-21	0	PLEK
5.77413e-25	2.1158	0.155	0.034	8.5561e-21	0	MRPL10
7.11094e-25	0.437312	0.993	0.854	1.0537e-20	0	RPS15A
7.7468e-25	1.80318	0.2	0.055	1.14792e-20	0	LINC00623
8.33152e-25	0.429596	0.986	0.845	1.23456e-20	0	RPS27A
8.52392e-25	1.99813	0.181	0.047	1.26308e-20	0	GCHFR
8.63356e-25	1.05507	0.487	0.253	1.27932e-20	0	FAM49B
9.01839e-25	1.39828	0.318	0.124	1.33635e-20	0	ADD3
9.8916e-25	1.83201	0.195	0.053	1.46574e-20	0	PITPNC1
1.05023e-24	1.14885	0.408	0.186	1.55624e-20	0	PPP1R18
1.10868e-24	1.19265	0.524	0.297	1.64284e-20	0	REL
1.43475e-24	2.21005	0.142	0.029	2.12601e-20	0	SYTL2
1.71463e-24	1.12029	0.45	0.22	2.54073e-20	0	VAMP2
1.80326e-24	0.921614	0.671	0.443	2.67206e-20	0	NCL
2.0174e-24	1.89474	0.193	0.053	2.98938e-20	0	CCDC88C
2.09244e-24	1.34103	0.362	0.157	3.10058e-20	0	NDUFB7
3.03681e-24	1.79291	0.225	0.071	4.49995e-20	0	IL27RA
3.37557e-24	0.72134	0.638	0.359	5.00192e-20	0	EMP3
4.70072e-24	2.33409	0.135	0.027	6.96552e-20	0	STK39
4.95958e-24	0.997839	0.522	0.283	7.34911e-20	0	EIF4A2
5.08642e-24	0.981575	0.552	0.318	7.53706e-20	0	NDUFB2
5.50562e-24	1.601	0.232	0.074	8.15823e-20	0	GIMAP1
5.82696e-24	2.25371	0.135	0.027	8.63439e-20	0	TMEM181
5.84541e-24	1.601	0.23	0.073	8.66173e-20	0	DHRS3
6.61243e-24	2.52493	0.114	0.019	9.7983e-20	0	ABCB1
7.73063e-24	0.755892	0.698	0.442	1.14552e-19	0	YWHAZ
8.10125e-24	1.09144	0.408	0.187	1.20044e-19	0	UBALD2
1.08825e-23	1.42991	0.288	0.108	1.61258e-19	0	POLR2G
1.24149e-23	1.06602	0.478	0.25	1.83964e-19	0	SSR2
1.24344e-23	1.1486	0.459	0.238	1.84253e-19	0	PRPF38B
1.34009e-23	0.719883	0.726	0.49	1.98575e-19	0	RPL36AL
1.48681e-23	2.46944	0.118	0.021	2.20316e-19	0	KIF21B
1.54761e-23	1.63936	0.239	0.08	2.29325e-19	0	CHD3
1.80599e-23	1.21062	0.411	0.197	2.67612e-19	0	MAP3K8
2.1494e-23	0.858292	0.64	0.407	3.18498e-19	0	SRSF5
3.45359e-23	1.86677	0.179	0.048	5.11754e-19	0	ATP2B4
3.75063e-23	1.69294	0.225	0.073	5.55768e-19	0	SDF4
3.76682e-23	1.32679	0.346	0.15	5.58167e-19	0	NDUFA12
3.91388e-23	1.23461	0.343	0.146	5.79959e-19	0	TAGAP
4.30336e-23	1.64024	0.218	0.069	6.37673e-19	0	RASAL3
5.07827e-23	2.56897	0.102	0.016	7.52499e-19	0	MMP23B
7.68829e-23	2.49591	0.118	0.022	1.13925e-18	0	NLRC3
9.30054e-23	1.47536	0.253	0.089	1.37815e-18	0	SELPLG
1.17218e-22	1.03037	0.455	0.233	1.73694e-18	0	BZW1
1.50095e-22	0.555767	0.907	0.737	2.2241e-18	0	DDX5
1.52439e-22	2.46944	0.107	0.018	2.25884e-18	0	PLEKHG3
1.79205e-22	2.01756	0.174	0.047	2.65546e-18	0	ZBTB8OS
2.75043e-22	1.11477	0.376	0.17	4.07558e-18	0	C4orf3
2.79547e-22	1.45181	0.253	0.09	4.14233e-18	0	DNAJC1
3.09455e-22	0.615533	0.826	0.639	4.5855e-18	0	ARPC2
3.43266e-22	1.28706	0.302	0.12	5.08652e-18	0	ECH1
4.31252e-22	1.28388	0.311	0.127	6.3903e-18	0	SIPA1
6.57023e-22	1.33592	0.318	0.135	9.73577e-18	0	HELZ
6.77565e-22	1.56185	0.251	0.09	1.00402e-17	0	SERTAD1
6.893e-22	0.472118	0.984	0.926	1.0214e-17	0	MT-ATP6
7.55584e-22	1.72694	0.206	0.065	1.11962e-17	0	CBLB
1.01357e-21	2.53357	0.1	0.016	1.50191e-17	0	CAPN12
1.61238e-21	1.63187	0.225	0.077	2.38922e-17	0	ADH5
1.73645e-21	1.56565	0.244	0.088	2.57307e-17	0	POLR2K
1.81879e-21	1.64758	0.209	0.067	2.69508e-17	0	RNF166
1.86729e-21	0.687862	0.763	0.565	2.76695e-17	0	TMA7
2.07607e-21	1.27083	0.332	0.145	3.07632e-17	0	CIB1
2.2021e-21	0.935565	0.51	0.288	3.26307e-17	0	CD53
2.36652e-21	1.51835	0.227	0.078	3.5067e-17	0	PDLIM2
2.62207e-21	1.17084	0.36	0.165	3.88538e-17	0	C17orf49
4.08029e-21	1.04694	0.429	0.218	6.04617e-17	0	PPP1R12A
4.94004e-21	1.03322	0.452	0.239	7.32014e-17	0	TCF25
5.63659e-21	1.60626	0.218	0.074	8.3523e-17	0	MIEN1
6.65729e-21	1.66208	0.206	0.067	9.86478e-17	0	GATAD2A
7.01068e-21	1.62641	0.202	0.065	1.03884e-16	0	VAMP5
8.26353e-21	1.11548	0.385	0.186	1.22449e-16	0	PSMD8
8.9333e-21	2.1517	0.142	0.034	1.32374e-16	0	CDK17
9.80008e-21	0.619884	0.668	0.41	1.45218e-16	0	JUN
1.12165e-20	1.25833	0.316	0.137	1.66206e-16	0	PIP4K2A
1.20939e-20	1.99881	0.148	0.038	1.79207e-16	0	GTF3C1
1.35109e-20	2.36816	0.116	0.023	2.00204e-16	0	RRAS2
1.43025e-20	0.95667	0.464	0.249	2.11934e-16	0	XBP1
1.45271e-20	1.40018	0.258	0.098	2.15262e-16	0	KLF13
1.59563e-20	0.847323	0.543	0.315	2.3644e-16	0	PNISR
1.87051e-20	0.793027	0.687	0.48	2.77172e-16	0	CDC42
1.91161e-20	0.853519	0.503	0.275	2.83262e-16	0	PPDPF
1.9252e-20	1.57635	0.216	0.074	2.85277e-16	0	ATG2A
2.05342e-20	0.884476	0.529	0.306	3.04275e-16	0	APRT
2.08229e-20	1.39144	0.23	0.081	3.08554e-16	0	PTPN22
2.40131e-20	0.471737	0.974	0.829	3.55826e-16	0	H3F3B
2.61547e-20	1.22066	0.336	0.154	3.87561e-16	0	PREX1
2.70423e-20	2.49745	0.107	0.02	4.00713e-16	0	MMP25-AS1
3.40937e-20	2.01424	0.135	0.032	5.052e-16	0	SLA2
3.72599e-20	1.42179	0.251	0.096	5.52117e-16	0	PDE4D
4.04735e-20	2.41394	0.104	0.019	5.99736e-16	0	SIGLEC7
4.08795e-20	1.7089	0.179	0.054	6.05753e-16	0	ZNF276
4.84985e-20	1.40957	0.248	0.094	7.1865e-16	0	ZNF394
5.23728e-20	1.09781	0.369	0.177	7.7606e-16	0	AAK1
5.60706e-20	0.592802	0.698	0.437	8.30855e-16	0	ZFP36L2
5.89332e-20	0.954313	0.462	0.248	8.73271e-16	0	CD48
5.99605e-20	2.13157	0.144	0.037	8.88495e-16	0	MNAT1
7.24982e-20	1.66938	0.183	0.057	1.07428e-15	0	EBP
7.31889e-20	1.1376	0.385	0.19	1.08451e-15	0	SF3B5
7.53817e-20	1.53578	0.19	0.06	1.11701e-15	0	SACM1L
9.68104e-20	1.57378	0.176	0.053	1.43454e-15	0	TNFSF14
1.01811e-19	1.73247	0.167	0.048	1.50863e-15	0	ZNRD2
1.14303e-19	1.28833	0.295	0.125	1.69375e-15	0	LYST
1.46901e-19	1.41141	0.253	0.099	2.17678e-15	0	ZC3H12A
1.54909e-19	1.65977	0.188	0.06	2.29544e-15	0	STX8
1.62913e-19	1.8241	0.167	0.049	2.41404e-15	0	MEX3C
1.71718e-19	1.58625	0.195	0.064	2.54452e-15	0	ITCH
2.31336e-19	1.49782	0.167	0.049	3.42794e-15	0	GBP4
2.44088e-19	1.67654	0.174	0.053	3.61689e-15	0	RAB37
2.5568e-19	1.44853	0.253	0.099	3.78866e-15	0	CLDND1
2.66058e-19	2.0486	0.132	0.032	3.94245e-15	0	CASP10
2.70412e-19	1.52246	0.209	0.072	4.00697e-15	0	KRR1
2.9348e-19	0.892879	0.508	0.298	4.34878e-15	0	TRIR
3.1393e-19	0.87835	0.459	0.246	4.65181e-15	0	PPP1CA
4.05634e-19	0.811613	0.61	0.4	6.01068e-15	0	FUS
4.06703e-19	0.980054	0.223	0.079	6.02653e-15	0	LAT
4.07027e-19	1.64778	0.181	0.057	6.03133e-15	0	TADA3
4.07838e-19	1.11261	0.367	0.179	6.04335e-15	0	SLTM
4.56915e-19	1.79732	0.174	0.054	6.77056e-15	0	SAMD9
4.69099e-19	2.46944	0.102	0.02	6.9511e-15	0	CA5B
4.83242e-19	1.88448	0.142	0.037	7.16068e-15	0	ITK
5.14598e-19	1.75237	0.158	0.045	7.62531e-15	0	ANXA2R
5.25803e-19	1.46944	0.22	0.08	7.79135e-15	0	APOBEC3C
6.20955e-19	0.96769	0.425	0.227	9.20131e-15	0	ANP32A
6.99092e-19	1.2264	0.23	0.085	1.03591e-14	0	CRBN
7.11166e-19	1.02168	0.329	0.149	1.05381e-14	0	CD47
7.29827e-19	0.553083	0.529	0.293	1.08146e-14	0	ID2
8.07227e-19	0.82477	0.499	0.279	1.19615e-14	0	DBI
8.37551e-19	2.0483	0.125	0.03	1.24108e-14	0	ADAP1
9.85753e-19	1.06945	0.404	0.211	1.46069e-14	0	ARID4B
1.02125e-18	0.908955	0.534	0.334	1.51328e-14	0	EDF1
1.18916e-18	0.989306	0.378	0.187	1.76209e-14	0	MYO1F
1.23811e-18	0.286155	0.991	0.862	1.83463e-14	0	PTMA
1.25354e-18	1.00101	0.374	0.183	1.85749e-14	0	PRDX5
1.26574e-18	1.96987	0.128	0.031	1.87558e-14	0	GSAP
1.27081e-18	2.30897	0.109	0.023	1.88308e-14	0	NPRL2
1.38563e-18	2.26085	0.102	0.02	2.05323e-14	0	GPKOW
1.49618e-18	1.06673	0.364	0.18	2.21703e-14	0	CUTA
1.51075e-18	2.11985	0.128	0.031	2.23863e-14	0	B4GALT4
2.26555e-18	1.52321	0.186	0.061	3.3571e-14	0	SHISA5
2.4755e-18	1.49801	0.213	0.078	3.6682e-14	0	CTDSP1
2.5064e-18	1.28463	0.285	0.124	3.71399e-14	0	SDF2L1
2.70987e-18	1.2064	0.357	0.177	4.01548e-14	0	CACYBP
2.84919e-18	0.925419	0.459	0.261	4.22193e-14	0	EIF5A
3.26386e-18	1.49641	0.22	0.083	4.83638e-14	0	NUB1
3.4397e-18	1.71386	0.162	0.049	5.09695e-14	0	CSNK1G3
3.57037e-18	0.837664	0.492	0.285	5.29057e-14	0	PNN
3.88696e-18	1.31226	0.274	0.117	5.75969e-14	0	LSM8
3.94074e-18	2.03132	0.13	0.033	5.83939e-14	0	TRAF5
4.08786e-18	1.42094	0.237	0.093	6.05739e-14	0	IL16
4.20017e-18	1.63819	0.172	0.054	6.22382e-14	0	PILRB
5.22254e-18	1.33317	0.23	0.088	7.73876e-14	0	MED10
5.28893e-18	1.60694	0.183	0.061	7.83713e-14	0	ITPRIP
5.89464e-18	1.09254	0.364	0.183	8.73468e-14	0	MACF1
6.78579e-18	1.04878	0.371	0.188	1.00552e-13	0	RBM4
7.25919e-18	0.660071	0.501	0.296	1.07567e-13	0	TLN1
7.74182e-18	1.45464	0.209	0.076	1.14718e-13	0	NT5C
8.77838e-18	1.52602	0.193	0.067	1.30078e-13	0	NFATC2
9.59023e-18	2.0986	0.121	0.029	1.42108e-13	0	AL139246.5
1.01258e-17	1.86953	0.139	0.038	1.50044e-13	0	UCHL5
1.19875e-17	1.72142	0.155	0.047	1.77631e-13	0	SLC15A4
1.22689e-17	0.956755	0.376	0.19	1.81801e-13	0	ICAM3
1.85029e-17	1.45276	0.193	0.067	2.74176e-13	0	CCSER2
2.16815e-17	2.23497	0.109	0.025	3.21276e-13	0	AC245407.2
2.3718e-17	0.945076	0.413	0.225	3.51454e-13	0	TRA2A
2.47767e-17	1.77554	0.148	0.044	3.67141e-13	0	TOX
3.10165e-17	0.467674	0.847	0.684	4.59603e-13	0	HNRNPA2B1
3.21659e-17	2.17993	0.111	0.026	4.76635e-13	0	CAPN15
3.24419e-17	0.901983	0.483	0.292	4.80724e-13	0	ARGLU1
3.99629e-17	1.60694	0.183	0.063	5.92171e-13	0	ARIH2
3.99632e-17	0.637683	0.689	0.518	5.92174e-13	0	SON
4.50706e-17	1.71455	0.16	0.05	6.67856e-13	0	PLEKHA1
4.89339e-17	1.12248	0.29	0.13	7.25102e-13	0	BHLHE40
5.40963e-17	1.43907	0.2	0.072	8.016e-13	0	HDAC7
5.76315e-17	0.342238	0.961	0.829	8.53984e-13	0	RPL3
5.90188e-17	1.17326	0.276	0.123	8.7454e-13	0	RNF19A
6.27443e-17	1.30093	0.227	0.09	9.29744e-13	0	UBE2F
6.36449e-17	1.76389	0.144	0.042	9.43091e-13	0	PSD4
7.11675e-17	0.922507	0.406	0.219	1.05456e-12	0	DRAP1
7.18995e-17	1.18605	0.271	0.119	1.06541e-12	0	RPS19BP1
7.52685e-17	1.82558	0.137	0.039	1.11533e-12	0	RFTN1
7.7537e-17	0.945203	0.29	0.127	1.14894e-12	0	CD3E
7.86829e-17	1.97194	0.116	0.028	1.16592e-12	0	PCIF1
8.2931e-17	1.4255	0.204	0.076	1.22887e-12	0	TMC8
8.87099e-17	1.00843	0.32	0.152	1.3145e-12	0	ITGA4
1.01487e-16	1.34299	0.251	0.106	1.50383e-12	0	SPTAN1
1.04308e-16	1.54851	0.165	0.053	1.54563e-12	0	FGD3
1.05787e-16	0.347383	0.984	0.829	1.56755e-12	0	RPS3
1.06183e-16	1.29481	0.253	0.109	1.57342e-12	0	AHSA1
1.15679e-16	1.30266	0.22	0.086	1.71413e-12	0	CTBP2
1.21923e-16	0.404313	0.968	0.899	1.80665e-12	0	MT-CYB
1.25924e-16	1.33601	0.248	0.105	1.86594e-12	0	MOB3A
1.42033e-16	1.65428	0.167	0.055	2.10465e-12	0	HIPK2
1.69507e-16	1.12863	0.323	0.158	2.51175e-12	0	BANF1
2.11976e-16	1.32766	0.202	0.075	3.14105e-12	0	RPA2
2.19184e-16	0.629304	0.684	0.478	3.24786e-12	0	CHCHD2
2.2442e-16	1.01436	0.285	0.128	3.32546e-12	0	RHOH
2.40225e-16	1.43874	0.195	0.072	3.55965e-12	0	SNRK
2.49856e-16	1.96854	0.116	0.029	3.70237e-12	0	DENND1C
2.51162e-16	1.01709	0.339	0.169	3.72172e-12	0	MAP2K2
2.57655e-16	1.19719	0.265	0.116	3.81794e-12	0	DGKZ
2.64768e-16	1.54986	0.169	0.057	3.92334e-12	0	AUTS2
3.84414e-16	1.79137	0.111	0.027	5.69625e-12	0	TRGC2
3.95253e-16	1.48215	0.209	0.082	5.85686e-12	0	JMJD6
4.01203e-16	1.51573	0.19	0.07	5.94502e-12	0	RNF167
4.0783e-16	2.5831	0.102	0.023	6.04323e-12	0	MAPK13
4.13148e-16	1.72797	0.144	0.044	6.12203e-12	0	STK25
4.29455e-16	1.8661	0.114	0.028	6.36367e-12	0	AC090152.1
4.58546e-16	0.577221	0.652	0.429	6.79473e-12	0	LCP1
4.60636e-16	1.11407	0.297	0.14	6.8257e-12	0	RALY
4.78837e-16	1.19358	0.283	0.131	7.0954e-12	0	CYTH1
4.83435e-16	1.25714	0.248	0.106	7.16354e-12	0	PSMD13
5.32721e-16	1.36206	0.223	0.09	7.89386e-12	0	RNPEPL1
5.46235e-16	1.86023	0.125	0.034	8.09411e-12	0	RANGRF
5.90731e-16	1.3218	0.237	0.1	8.75345e-12	0	CCDC12
5.93476e-16	1.07292	0.295	0.138	8.79413e-12	0	SP100
6.28517e-16	1.37466	0.181	0.064	9.31337e-12	0	RBL2
6.6602e-16	1.3661	0.211	0.083	9.86909e-12	0	DEF6
6.77868e-16	1.56502	0.165	0.055	1.00446e-11	0	SLC44A2
9.48215e-16	1.83557	0.125	0.035	1.40507e-11	0	ABT1
1.05659e-15	1.43157	0.195	0.074	1.56565e-11	0	NCOA1
1.12797e-15	1.65585	0.146	0.046	1.67143e-11	0	LPIN1
1.36593e-15	1.14998	0.255	0.112	2.02403e-11	0	TBCB
1.43149e-15	0.533093	0.703	0.494	2.12118e-11	0	NFKBIA
1.51148e-15	1.48759	0.176	0.063	2.23971e-11	0	SDF2
1.54717e-15	1.87543	0.116	0.031	2.2926e-11	0	ZNF830
1.62437e-15	0.716115	0.559	0.37	2.40699e-11	0	HNRNPDL
1.64208e-15	1.69739	0.142	0.044	2.43323e-11	0	TBCC
1.71905e-15	0.849125	0.404	0.221	2.54729e-11	0	TERF2IP
1.79684e-15	1.61728	0.16	0.054	2.66256e-11	0	KBTBD2
1.86701e-15	1.35681	0.23	0.097	2.76653e-11	0	LNPEP
1.90204e-15	0.626816	0.754	0.574	2.81844e-11	0	HSPA8
2.06123e-15	1.18292	0.265	0.12	3.05433e-11	0	SRP19
2.1442e-15	1.13686	0.269	0.123	3.17728e-11	0	DYNLRB1
2.27031e-15	1.80786	0.121	0.033	3.36415e-11	0	RPUSD3
2.3264e-15	1.87686	0.13	0.038	3.44726e-11	0	NMRAL1
2.32726e-15	1.07752	0.327	0.167	3.44853e-11	0	CSK
2.52556e-15	1.84795	0.132	0.039	3.74238e-11	0	SAMD9L
2.52844e-15	1.64191	0.148	0.048	3.74664e-11	0	ITGB7
2.80866e-15	1.0544	0.274	0.125	4.16187e-11	0	OFD1
3.28516e-15	1.2176	0.204	0.08	4.86795e-11	0	ITGAM
3.35969e-15	1.74697	0.13	0.038	4.97839e-11	0	TMEM71
3.37821e-15	1.39765	0.19	0.072	5.00584e-11	0	DEDD2
3.65713e-15	0.566449	0.903	0.778	5.41913e-11	0	JUND
3.81339e-15	0.880111	0.406	0.228	5.65069e-11	0	GPBP1
3.88304e-15	1.26901	0.22	0.091	5.75389e-11	0	RFC1
4.26335e-15	0.30425	0.993	0.868	6.31743e-11	0	RPL10
4.75565e-15	0.510199	0.592	0.366	7.04692e-11	0	CD81
5.26894e-15	1.53761	0.146	0.047	7.80752e-11	0	VAV3
5.372e-15	1.29152	0.167	0.058	7.96023e-11	0	TMIGD2
5.41117e-15	1.30546	0.22	0.092	8.01828e-11	0	PTPRA
6.2781e-15	0.988444	0.513	0.325	9.30289e-11	0	DNAJB1
6.31146e-15	1.39	0.114	0.03	9.35232e-11	0	CD226
6.59623e-15	0.850826	0.411	0.233	9.77429e-11	0	N4BP2L2
6.6554e-15	1.15358	0.265	0.124	9.86198e-11	0	DIAPH1
7.70255e-15	1.88448	0.109	0.028	1.14136e-10	0	IL18R1
7.78492e-15	0.856462	0.399	0.225	1.15357e-10	0	RSRC2
7.89066e-15	1.52458	0.167	0.059	1.16924e-10	0	YARS
7.93723e-15	1.75217	0.128	0.038	1.17614e-10	0	ADRB2
8.55313e-15	0.997818	0.306	0.151	1.2674e-10	0	SCAND1
9.40523e-15	0.671017	0.478	0.278	1.39367e-10	0	DNAJB6
1.08739e-14	1.14257	0.304	0.153	1.6113e-10	0	CNOT2
1.14108e-14	1.15164	0.267	0.125	1.69085e-10	0	INPP5D
1.31014e-14	1.45082	0.169	0.061	1.94136e-10	0	ISY1
1.37275e-14	1.29689	0.237	0.106	2.03414e-10	0	MECP2
1.47497e-14	1.01001	0.244	0.106	2.18561e-10	0	CARHSP1
1.64186e-14	0.355066	0.97	0.806	2.43291e-10	0	RPL23A
1.69436e-14	0.954545	0.394	0.225	2.51071e-10	0	RBM8A
1.81693e-14	1.08151	0.278	0.133	2.69232e-10	0	MRPS6
2.0101e-14	1.43467	0.174	0.065	2.97856e-10	0	TRAPPC4
2.05699e-14	1.60594	0.148	0.05	3.04804e-10	0	PSMB8-AS1
2.19092e-14	1.31667	0.197	0.079	3.2465e-10	0	SPPL2A
2.2027e-14	1.24081	0.216	0.09	3.26396e-10	0	ZNF428
2.30148e-14	1.183	0.223	0.095	3.41033e-10	0	SNHG9
2.37603e-14	0.892581	0.415	0.247	3.52081e-10	0	CELF2
2.54125e-14	1.39905	0.176	0.066	3.76562e-10	0	NCK1
2.60026e-14	1.82558	0.109	0.029	3.85306e-10	0	TMED1
2.63575e-14	1.88448	0.111	0.031	3.90565e-10	0	YPEL1
2.77974e-14	0.735803	0.543	0.361	4.11902e-10	0	HNRNPH1
3.10623e-14	1.09793	0.281	0.137	4.60281e-10	0	KRT10
3.28262e-14	0.721226	0.545	0.375	4.86419e-10	0	PRRC2C
3.3689e-14	0.752999	0.487	0.305	4.99203e-10	0	PARK7
3.67264e-14	1.75574	0.114	0.032	5.44212e-10	0	TMEM242
3.72041e-14	1.28887	0.216	0.092	5.5129e-10	0	RNF115
4.24587e-14	1.47949	0.155	0.054	6.29153e-10	0	INPP4A
4.43806e-14	1.54344	0.151	0.052	6.57631e-10	0	CD2BP2
4.72659e-14	1.7222	0.121	0.036	7.00387e-10	0	C1orf131
4.77513e-14	1.2228	0.239	0.108	7.07579e-10	0	SAR1A
4.81656e-14	1.2252	0.209	0.087	7.13718e-10	0	AGTRAP
5.06128e-14	1.70242	0.123	0.037	7.49981e-10	0	C1orf174
5.23638e-14	1.18598	0.153	0.053	7.75927e-10	0	ICAM2
5.24386e-14	1.68762	0.128	0.039	7.77035e-10	0	PRKAA1
5.30302e-14	1.22617	0.213	0.09	7.85801e-10	0	FDPS
5.62002e-14	1.42334	0.162	0.059	8.32775e-10	0	RASGRP1
6.28841e-14	1.33668	0.181	0.07	9.31816e-10	0	ACAA2
6.66472e-14	1.78761	0.107	0.029	9.87578e-10	0	PRKD2
6.72611e-14	1.23274	0.251	0.118	9.96674e-10	0	RSBN1L
7.24118e-14	1.1873	0.248	0.115	1.073e-09	0	GPS2
7.44755e-14	1.09795	0.325	0.173	1.10358e-09	0	C12orf57
7.47848e-14	1.71812	0.123	0.037	1.10816e-09	0	GPR18
7.77563e-14	0.508744	0.729	0.55	1.15219e-09	0	SRP14
7.97847e-14	0.870342	0.376	0.211	1.18225e-09	0	FOSL2
8.61337e-14	1.66208	0.128	0.04	1.27633e-09	0	UBR1
8.91243e-14	1.4416	0.158	0.057	1.32064e-09	0	IKZF2
9.06013e-14	1.56107	0.139	0.046	1.34253e-09	0	SYNGR1
9.35559e-14	1.78872	0.132	0.043	1.38631e-09	0	GSE1
9.83761e-14	1.59112	0.144	0.049	1.45774e-09	0	AATF
1.15523e-13	0.949106	0.346	0.189	1.71181e-09	0	WDR83OS
1.17442e-13	1.34798	0.16	0.058	1.74026e-09	0	UPP1
1.22448e-13	1.17176	0.211	0.09	1.81443e-09	0	COPS6
1.3383e-13	0.755667	0.436	0.258	1.98309e-09	0	SAP18
1.36237e-13	1.54344	0.165	0.062	2.01876e-09	0	AL627171.2
1.42109e-13	1.76049	0.114	0.033	2.10577e-09	0	ITPKB
1.52187e-13	1.13564	0.248	0.116	2.25511e-09	0	SCP2
1.539e-13	1.42611	0.172	0.066	2.28049e-09	0	SETD3
1.56577e-13	1.61666	0.142	0.048	2.32016e-09	0	ILKAP
1.57475e-13	0.554281	0.406	0.221	2.33346e-09	0	ALOX5AP
1.57863e-13	1.1274	0.227	0.101	2.33922e-09	0	SYNRG
1.61641e-13	0.71613	0.452	0.274	2.39519e-09	0	PDIA3
1.68624e-13	1.76317	0.123	0.038	2.49867e-09	0	MTFP1
1.73063e-13	1.1987	0.216	0.094	2.56444e-09	0	RABGAP1L
1.87926e-13	1.66921	0.128	0.041	2.78469e-09	0	NDE1
1.88996e-13	1.43337	0.167	0.063	2.80055e-09	0	MRPS12
1.92861e-13	0.616543	0.587	0.403	2.85782e-09	0	SUMO2
1.92986e-13	0.970516	0.36	0.207	2.85967e-09	0	COPS9
2.04427e-13	1.30816	0.197	0.082	3.0292e-09	0	SPSB3
2.12496e-13	1.22289	0.223	0.099	3.14876e-09	0	ATG12
2.12581e-13	0.779853	0.35	0.188	3.15003e-09	0	CYTIP
2.19231e-13	1.15394	0.2	0.083	3.24856e-09	0	TRAPPC6A
2.26725e-13	1.21122	0.225	0.101	3.35961e-09	0	DDIT3
2.30683e-13	0.843338	0.415	0.251	3.41827e-09	0	ATP5IF1
2.38235e-13	0.463596	0.745	0.552	3.53017e-09	0	ARHGDIB
2.40305e-13	1.14246	0.239	0.111	3.56084e-09	0	RASSF5
2.43828e-13	1.50691	0.16	0.059	3.61304e-09	0	DERL1
2.78204e-13	0.998133	0.274	0.134	4.12242e-09	0	BAX
3.07128e-13	1.36032	0.158	0.058	4.55102e-09	0	PACS1
3.12326e-13	1.18514	0.204	0.087	4.62804e-09	0	ORAI1
3.74164e-13	1.54344	0.128	0.041	5.54436e-09	0	LINC01138
3.79927e-13	1.46944	0.16	0.06	5.62976e-09	0	GLCCI1
4.38446e-13	0.676413	0.534	0.359	6.49689e-09	0	UBL5
4.4995e-13	1.0986	0.239	0.111	6.66735e-09	0	MANF
4.56709e-13	0.298683	0.794	0.514	6.76752e-09	0	TYROBP
4.66474e-13	1.51251	0.146	0.052	6.9122e-09	0	PPIE
4.76621e-13	1.63936	0.118	0.036	7.06257e-09	0	PRKAG1
5.26467e-13	1.13537	0.155	0.057	7.80119e-09	0	TSPAN32
5.43197e-13	1.5519	0.118	0.036	8.04909e-09	0	KIFAP3
5.922e-13	1.44058	0.186	0.077	8.77521e-09	0	YAF2
5.98814e-13	1.26862	0.172	0.067	8.87322e-09	0	SSBP3
6.85494e-13	1.00902	0.271	0.135	1.01576e-08	0	PKN1
8.17997e-13	1.83201	0.111	0.034	1.21211e-08	0	APOL3
8.69517e-13	0.978452	0.295	0.153	1.28845e-08	0	TAF7
9.04657e-13	1.1002	0.248	0.12	1.34052e-08	0	MAGOH
9.06027e-13	0.97217	0.271	0.134	1.34255e-08	0	EPC1
9.21431e-13	0.90104	0.306	0.16	1.36538e-08	0	SNRPB2
1.06042e-12	1.16311	0.202	0.087	1.57133e-08	0	TMC6
1.10106e-12	1.22695	0.225	0.104	1.63155e-08	0	DNAJB14
1.19782e-12	1.34606	0.167	0.065	1.77492e-08	0	XAF1
1.25137e-12	0.543439	0.211	0.089	1.85428e-08	0	BCL11B
1.3001e-12	0.900778	0.339	0.186	1.9265e-08	0	SYF2
1.53008e-12	1.18068	0.193	0.082	2.26728e-08	0	CYFIP2
1.75214e-12	1.85646	0.107	0.032	2.59632e-08	0	ST6GALNAC6
1.78666e-12	1.28799	0.197	0.086	2.64747e-08	0	FBXW5
1.82343e-12	0.778364	0.397	0.235	2.70196e-08	0	LUC7L3
1.97213e-12	1.54567	0.142	0.051	2.9223e-08	0	SHFL
2.20071e-12	1.72025	0.107	0.032	3.26101e-08	0	SNTB2
2.27741e-12	1.60189	0.125	0.042	3.37466e-08	0	PEX2
2.40566e-12	0.65941	0.508	0.337	3.56471e-08	0	PPIB
2.60101e-12	1.19081	0.223	0.104	3.85417e-08	0	TSTD1
3.06353e-12	0.611044	0.494	0.32	4.53953e-08	0	SQSTM1
3.2044e-12	0.578145	0.561	0.382	4.74828e-08	0	GMFG
3.26061e-12	1.15984	0.2	0.088	4.83157e-08	0	UPF3A
3.30947e-12	1.08067	0.204	0.09	4.90397e-08	0	PRKACB
3.4391e-12	1.30798	0.165	0.065	5.09605e-08	0	MAT2B
3.4456e-12	1.21972	0.234	0.113	5.10569e-08	0	DIP2A
3.88205e-12	1.30149	0.165	0.065	5.75242e-08	0	GIMAP5
3.98797e-12	0.477641	0.629	0.437	5.90938e-08	0	MIF
4.0255e-12	1.65001	0.109	0.034	5.96498e-08	0	TSPOAP1-AS1
4.03596e-12	0.683824	0.485	0.317	5.98049e-08	0	SKP1
4.08598e-12	1.49453	0.128	0.044	6.05461e-08	0	PLAAT3
4.44785e-12	1.19283	0.197	0.087	6.59083e-08	0	ZBTB1
4.4606e-12	0.732473	0.425	0.261	6.60971e-08	0	PRELID1
5.37569e-12	1.58874	0.132	0.047	7.9657e-08	0	NUP210
5.7334e-12	1.19814	0.186	0.079	8.49576e-08	0	DECR1
5.92888e-12	1.55058	0.132	0.047	8.78542e-08	0	RIOK1
5.96229e-12	1.48238	0.128	0.044	8.83492e-08	0	SYS1
6.1227e-12	0.949017	0.306	0.168	9.07261e-08	0	CDC42SE2
6.18441e-12	1.31744	0.181	0.077	9.16405e-08	0	RO60
6.3492e-12	1.4439	0.128	0.044	9.40824e-08	0	MOAP1
6.40528e-12	1.29073	0.183	0.079	9.49135e-08	0	GABPB1-IT1
6.52253e-12	1.58108	0.107	0.033	9.66509e-08	0	TRIM52
6.74354e-12	1.20785	0.174	0.072	9.99258e-08	0	TAP1
7.00128e-12	0.67834	0.501	0.339	1.03745e-07	0	SSR4
7.05843e-12	1.36324	0.155	0.061	1.04592e-07	0	LPCAT1
7.32021e-12	1.769	0.102	0.031	1.08471e-07	0	TRIB2
7.45181e-12	0.7749	0.408	0.251	1.10421e-07	0	BRD2
7.82266e-12	0.440707	0.582	0.411	1.15916e-07	0	OST4
8.3706e-12	0.373869	0.861	0.736	1.24036e-07	0	RPS26
8.45687e-12	1.68956	0.114	0.037	1.25314e-07	0	SMIM27
8.7937e-12	0.996503	0.234	0.113	1.30305e-07	0	BTG3
9.07921e-12	0.628137	0.568	0.403	1.34536e-07	0	SERBP1
9.39981e-12	1.31054	0.158	0.062	1.39286e-07	0	ITPA
9.70319e-12	1.15424	0.19	0.083	1.43782e-07	0	CNPY2
9.79303e-12	1.08131	0.223	0.105	1.45113e-07	0	SATB1
1.03115e-11	1.39789	0.125	0.043	1.52796e-07	0	CDC25B
1.04957e-11	1.36687	0.181	0.078	1.55526e-07	0	ERVK3-1
1.10359e-11	0.721128	0.418	0.261	1.6353e-07	0	AKAP13
1.10678e-11	0.924113	0.267	0.137	1.64002e-07	0	PSMA5
1.13522e-11	1.04563	0.251	0.127	1.68217e-07	0	LMAN2
1.19664e-11	1.37955	0.151	0.059	1.77318e-07	0	VGLL4
1.23766e-11	0.794649	0.45	0.302	1.83396e-07	0	RBM25
1.24037e-11	1.06983	0.2	0.089	1.83798e-07	0	SH3BP1
1.26391e-11	0.904999	0.251	0.124	1.87287e-07	0	ZRANB2
1.44455e-11	1.34914	0.148	0.057	2.14054e-07	0	SP140L
1.46768e-11	1.16582	0.22	0.106	2.1748e-07	0	ABCF1
1.49559e-11	0.922696	0.348	0.206	2.21617e-07	0	TSC22D3
1.5092e-11	1.48311	0.121	0.041	2.23634e-07	0	MRPS9
1.57454e-11	0.390438	0.573	0.358	2.33316e-07	0	LSP1
1.70947e-11	1.44926	0.146	0.057	2.5331e-07	0	SLC2A4RG
1.71972e-11	0.700052	0.374	0.219	2.54829e-07	0	BST2
1.76568e-11	1.29359	0.169	0.071	2.61638e-07	0	TRIM56
1.77549e-11	0.861055	0.55	0.397	2.63093e-07	0	HSPE1
1.79602e-11	1.22053	0.165	0.067	2.66135e-07	0	CCDC69
1.83008e-11	1.31257	0.16	0.065	2.71182e-07	0	GON4L
2.13178e-11	0.858185	0.297	0.161	3.15888e-07	0	PPM1G
2.17982e-11	1.25645	0.183	0.08	3.23006e-07	0	BCL7C
2.35919e-11	0.908045	0.292	0.159	3.49585e-07	0	SUMO1
2.36364e-11	0.293514	0.977	0.823	3.50245e-07	0	RPS7
2.41253e-11	1.15136	0.167	0.069	3.57488e-07	0	SEMA4D
2.42621e-11	0.640224	0.471	0.31	3.59515e-07	0	SF1
2.53244e-11	0.89453	0.295	0.16	3.75257e-07	0	NDUFA3
2.57918e-11	1.31744	0.155	0.062	3.82184e-07	0	LSM1
2.67673e-11	1.02123	0.253	0.129	3.96637e-07	0	PHF20
2.69215e-11	1.06023	0.204	0.094	3.98922e-07	0	MCRIP1
2.6979e-11	1.32878	0.165	0.069	3.99775e-07	0	FBXO34
2.83404e-11	1.16334	0.22	0.107	4.19949e-07	0	OGT
2.88777e-11	1.15341	0.202	0.093	4.2791e-07	0	USP47
2.91604e-11	0.709948	0.339	0.19	4.32098e-07	0	RBM38
2.93232e-11	0.97045	0.248	0.126	4.34511e-07	0	BUB3
3.01274e-11	1.09747	0.234	0.117	4.46428e-07	0	OGA
3.05344e-11	0.877671	0.267	0.138	4.52459e-07	0	SLA
3.11379e-11	1.0544	0.206	0.096	4.61401e-07	0	PRDM2
3.28131e-11	0.59497	0.564	0.409	4.86224e-07	0	PSMA7
3.28784e-11	0.500551	0.659	0.496	4.87193e-07	0	SUB1
3.40135e-11	1.5995	0.121	0.042	5.04012e-07	0	CTPS1
3.47262e-11	0.934107	0.253	0.129	5.14574e-07	0	FAM177A1
3.49456e-11	1.01288	0.267	0.142	5.17824e-07	0	RTF1
3.59712e-11	0.754202	0.383	0.231	5.33021e-07	0	UBE2D2
3.66989e-11	1.00799	0.265	0.14	5.43805e-07	0	RWDD1
3.90831e-11	1.01506	0.218	0.104	5.79134e-07	0	TMEM160
3.96561e-11	1.12279	0.181	0.079	5.87624e-07	0	MRPL34
4.07618e-11	0.785836	0.353	0.208	6.04008e-07	0	UBXN1
4.17094e-11	1.2894	0.167	0.071	6.1805e-07	0	XRN1
4.73238e-11	1.35841	0.155	0.064	7.01244e-07	0	AP2A1
4.85171e-11	1.38814	0.146	0.058	7.18927e-07	0	MIA2
4.87303e-11	0.950629	0.251	0.128	7.22086e-07	0	UBE2M
5.10491e-11	0.764806	0.339	0.194	7.56446e-07	0	FAM107B
5.32946e-11	1.58361	0.104	0.034	7.8972e-07	0	WDFY1
5.5334e-11	1.14032	0.169	0.072	8.1994e-07	0	NSMCE3
5.64076e-11	1.04698	0.209	0.098	8.35847e-07	0	MIER1
5.72802e-11	0.588155	0.487	0.321	8.48778e-07	0	SRSF2
5.9163e-11	1.59282	0.123	0.044	8.76678e-07	0	AC007384.1
6.05747e-11	0.736723	0.39	0.24	8.97596e-07	0	PSMB1
6.16174e-11	1.50186	0.102	0.032	9.13047e-07	0	ARHGEF9
6.45223e-11	1.55469	0.123	0.044	9.56092e-07	0	JADE1
6.51206e-11	1.40751	0.123	0.044	9.64957e-07	0	FAM117A
6.77868e-11	0.769641	0.339	0.196	1.00446e-06	0	PAIP2
6.85004e-11	0.92887	0.265	0.14	1.01504e-06	0	KANSL1
6.85241e-11	1.63936	0.111	0.038	1.01539e-06	0	MTG1
7.47464e-11	1.15457	0.181	0.08	1.10759e-06	0	COQ10B
7.4828e-11	1.56611	0.111	0.038	1.1088e-06	0	SH3YL1
7.82997e-11	1.29749	0.165	0.07	1.16024e-06	0	RPS6KA1
8.23028e-11	1.12668	0.22	0.109	1.21956e-06	0	CCDC59
8.3157e-11	1.43381	0.13	0.049	1.23222e-06	0	MICU2
8.63162e-11	1.01248	0.225	0.111	1.27903e-06	0	KDELR2
8.7483e-11	1.41969	0.121	0.043	1.29632e-06	0	BATF
9.19742e-11	1.19508	0.165	0.07	1.36287e-06	0	ZNRD1
9.59278e-11	1.08849	0.195	0.09	1.42146e-06	0	EAPP
1.00508e-10	1.11797	0.188	0.085	1.48933e-06	0	PRPF38A
1.05966e-10	0.666053	0.397	0.245	1.57021e-06	0	SEPTIN6
1.06035e-10	1.21683	0.167	0.072	1.57122e-06	0	MIR181A1HG
1.064e-10	0.841681	0.311	0.176	1.57664e-06	0	CCT4
1.11856e-10	0.919242	0.258	0.135	1.65748e-06	0	CHMP4A
1.17897e-10	0.410545	0.327	0.182	1.747e-06	0	CDKN2D
1.23105e-10	1.24705	0.158	0.066	1.82417e-06	0	BFAR
1.28121e-10	1.30385	0.151	0.062	1.8985e-06	0	SS18L2
1.28231e-10	0.93622	0.255	0.134	1.90013e-06	0	NAP1L4
1.28696e-10	1.18724	0.169	0.074	1.90701e-06	0	STARD3NL
1.35962e-10	1.02812	0.213	0.103	2.01468e-06	0	LUC7L2
1.3616e-10	0.931019	0.29	0.163	2.01762e-06	0	UFC1
1.42889e-10	1.22407	0.186	0.085	2.11733e-06	0	GPATCH8
1.54899e-10	0.732473	0.216	0.104	2.29529e-06	0	KIF2A
1.58293e-10	1.33586	0.135	0.052	2.34558e-06	0	AC044849.1
1.59016e-10	1.22243	0.169	0.074	2.35629e-06	0	TERF1
1.66484e-10	1.21622	0.179	0.081	2.46696e-06	0	SARS
1.67348e-10	1.132	0.169	0.074	2.47976e-06	0	COPS5
1.67919e-10	1.18353	0.16	0.068	2.48823e-06	0	STK38
1.72945e-10	0.887623	0.283	0.157	2.5627e-06	0	AC004687.1
1.73279e-10	1.42435	0.135	0.052	2.56764e-06	0	MRPS31
1.73696e-10	0.895704	0.325	0.194	2.57383e-06	0	ANAPC16
1.89162e-10	1.28433	0.169	0.075	2.803e-06	0	CNOT4
1.9563e-10	1.1376	0.181	0.082	2.89885e-06	0	IRF3
1.99966e-10	1.48261	0.116	0.041	2.96309e-06	0	HMGN4
2.00903e-10	1.38491	0.128	0.048	2.97698e-06	0	GPS1
2.09371e-10	1.37287	0.137	0.054	3.10246e-06	0	PNKP
2.10341e-10	1.3226	0.151	0.063	3.11684e-06	0	MFSD10
2.1159e-10	1.29064	0.155	0.066	3.13534e-06	0	EPB41L4A-AS1
2.17745e-10	0.614778	0.517	0.364	3.22655e-06	0	COMMD6
2.18547e-10	0.60319	0.371	0.222	3.23843e-06	0	ITGB1
2.18844e-10	1.01111	0.241	0.126	3.24283e-06	0	BRD7
2.20061e-10	1.24388	0.142	0.057	3.26087e-06	0	MPHOSPH10
2.20589e-10	0.946371	0.26	0.14	3.26869e-06	0	MYDGF
2.44339e-10	1.11098	0.172	0.076	3.62062e-06	0	TSPAN14
2.50454e-10	1.03593	0.195	0.092	3.71123e-06	0	ZBTB10
2.64045e-10	1.39668	0.128	0.049	3.91263e-06	0	RNF4
2.70322e-10	1.52956	0.107	0.036	4.00563e-06	0	EXOSC9
2.82001e-10	0.93555	0.239	0.123	4.1787e-06	0	SH3GLB1
3.04637e-10	1.31364	0.128	0.049	4.51412e-06	0	DDA1
3.06688e-10	1.27527	0.13	0.05	4.5445e-06	0	FAM207A
3.12375e-10	0.668748	0.42	0.274	4.62877e-06	0	SRSF9
3.25589e-10	1.43381	0.128	0.049	4.82457e-06	0	INTS11
3.25589e-10	1.43381	0.128	0.049	4.82457e-06	0	C19orf25
3.31309e-10	1.29697	0.137	0.054	4.90933e-06	0	ARHGAP25
3.4078e-10	1.69685	0.1	0.033	5.04967e-06	0	ZNF720
3.47996e-10	0.51352	0.566	0.404	5.1566e-06	0	ELOB
3.49376e-10	1.23381	0.179	0.083	5.17706e-06	0	OSER1
3.51696e-10	1.46944	0.111	0.039	5.21142e-06	0	ARFRP1
3.59385e-10	0.521725	0.476	0.31	5.32537e-06	0	CYCS
3.67561e-10	0.910011	0.262	0.142	5.44653e-06	0	NDUFA6
3.81829e-10	1.28953	0.139	0.056	5.65794e-06	0	RNF187
4.02939e-10	1.12394	0.176	0.08	5.97075e-06	0	SORL1
4.05692e-10	1.04374	0.232	0.121	6.01155e-06	0	KAT6B
4.08922e-10	1.32742	0.128	0.049	6.05941e-06	0	RHOBTB3
4.16766e-10	0.664511	0.325	0.189	6.17564e-06	0	IQGAP2
4.28403e-10	1.13157	0.16	0.069	6.34807e-06	0	PARP8
4.55164e-10	1.43969	0.139	0.057	6.74462e-06	0	HELB
4.5958e-10	1.13465	0.148	0.062	6.81005e-06	0	ADA
4.69211e-10	1.42315	0.104	0.036	6.95277e-06	0	HSCB
4.815e-10	1.4313	0.121	0.045	7.13487e-06	0	RETREG3
4.87802e-10	1.04135	0.223	0.114	7.22825e-06	0	ARHGAP45
4.93886e-10	1.16637	0.165	0.073	7.31841e-06	0	PSTPIP1
4.99851e-10	1.06775	0.2	0.097	7.40679e-06	0	VPS4B
5.02649e-10	0.614489	0.434	0.282	7.44825e-06	0	COX7A2
5.13537e-10	1.3457	0.137	0.055	7.60959e-06	0	RAB9A
5.55827e-10	0.815614	0.158	0.067	8.23624e-06	0	GATA3
6.20703e-10	1.18598	0.167	0.075	9.19758e-06	0	GOPC
6.25732e-10	1.39282	0.123	0.047	9.2721e-06	0	NCBP2AS2
6.31243e-10	0.562548	0.501	0.344	9.35376e-06	0	COX6C
6.45775e-10	1.31101	0.125	0.048	9.56909e-06	0	TINF2
6.72591e-10	1.37322	0.128	0.05	9.96645e-06	0	CRCP
7.11558e-10	1.2783	0.135	0.054	1.05439e-05	0	TMEM126B
7.35873e-10	1.28989	0.162	0.073	1.09042e-05	0	HCG18
7.49473e-10	0.826529	0.248	0.132	1.11057e-05	0	BCAS2
7.5028e-10	1.16797	0.158	0.069	1.11177e-05	0	RBM42
7.58369e-10	1.01167	0.179	0.082	1.12375e-05	0	CENPC
7.91861e-10	1.44297	0.116	0.043	1.17338e-05	0	S100PBP
8.21735e-10	1.40415	0.118	0.044	1.21765e-05	0	TSR2
8.2442e-10	1.30717	0.135	0.054	1.22163e-05	0	SMIM10L1
8.24672e-10	1.36447	0.118	0.044	1.222e-05	0	USP11
8.3753e-10	0.753612	0.329	0.197	1.24105e-05	0	VPS28
8.54663e-10	1.41791	0.116	0.043	1.26644e-05	0	PFDN6
8.63645e-10	1.38198	0.123	0.047	1.27975e-05	0	POLR2C
8.87982e-10	1.37633	0.128	0.05	1.31581e-05	0	MAPKAPK5-AS1
9.11048e-10	1.49801	0.111	0.041	1.34999e-05	0	B3GAT3
9.15806e-10	0.934058	0.367	0.237	1.35704e-05	0	METRNL
9.26292e-10	0.546241	0.392	0.245	1.37258e-05	0	ELF1
9.34891e-10	1.29494	0.148	0.064	1.38532e-05	0	MGMT
9.42371e-10	1.51727	0.1	0.034	1.3964e-05	0	SLC35A3
9.60381e-10	1.00604	0.209	0.105	1.42309e-05	0	DCTN3
9.61932e-10	1.01001	0.195	0.094	1.42539e-05	0	HDAC1
9.62595e-10	0.623022	0.397	0.251	1.42637e-05	0	ARL6IP5
1.09423e-09	1.06226	0.188	0.09	1.62144e-05	0	RBCK1
1.1924e-09	1.44029	0.107	0.038	1.76689e-05	0	CTNNBIP1
1.21342e-09	1.22368	0.151	0.065	1.79805e-05	0	ZNF655
1.29547e-09	0.841993	0.292	0.17	1.91963e-05	0	DDX39B
1.30273e-09	1.0544	0.2	0.099	1.93038e-05	0	DGUOK
1.30625e-09	0.81204	0.244	0.129	1.9356e-05	0	LEPROTL1
1.31333e-09	0.366075	0.78	0.646	1.94609e-05	0	PPIA
1.31852e-09	1.21098	0.162	0.073	1.95378e-05	0	LPGAT1
1.45592e-09	0.981889	0.204	0.102	2.15738e-05	0	REST
1.59384e-09	0.973744	0.206	0.103	2.36176e-05	0	HBP1
1.67987e-09	0.951407	0.246	0.134	2.48923e-05	0	ANKRD44
1.6943e-09	1.31619	0.128	0.051	2.51062e-05	0	APOBR
1.71022e-09	0.964647	0.227	0.12	2.5342e-05	0	RNMT
1.73556e-09	1.34085	0.128	0.051	2.57176e-05	0	ASL
1.76421e-09	0.662084	0.329	0.196	2.61421e-05	0	YPEL3
1.84364e-09	1.49981	0.102	0.036	2.7319e-05	0	KRI1
1.86494e-09	1.32188	0.13	0.053	2.76347e-05	0	TLE1
1.96522e-09	1.26681	0.137	0.057	2.91207e-05	0	MED30
1.98642e-09	1.46944	0.109	0.04	2.94348e-05	0	KDM4C
2.08673e-09	0.850529	0.258	0.142	3.09212e-05	0	C9orf78
2.1714e-09	0.944694	0.22	0.115	3.21758e-05	0	ORMDL1
2.20558e-09	1.14441	0.176	0.084	3.26823e-05	0	ERN1
2.39821e-09	1.02146	0.193	0.095	3.55367e-05	0	DYNLT1
2.42128e-09	1.2064	0.139	0.059	3.58785e-05	0	CFAP97
2.45101e-09	1.21921	0.142	0.06	3.6319e-05	0	TPGS1
2.4635e-09	0.989007	0.234	0.127	3.65042e-05	0	SBDS
2.51888e-09	0.771762	0.35	0.22	3.73247e-05	0	CLK1
2.52647e-09	1.21831	0.151	0.067	3.74373e-05	0	EHMT1
2.54693e-09	0.884476	0.288	0.168	3.77404e-05	0	CHORDC1
2.62557e-09	1.33194	0.121	0.047	3.89057e-05	0	TRAPPC2
2.642e-09	1.31866	0.125	0.05	3.91492e-05	0	DPP8
2.66762e-09	0.705016	0.404	0.269	3.95288e-05	0	SRSF11
2.68357e-09	1.00696	0.186	0.09	3.97652e-05	0	GLIPR2
2.75915e-09	1.33938	0.114	0.043	4.08851e-05	0	TM2D3
2.79548e-09	1.17993	0.142	0.06	4.14235e-05	0	STX5
2.87474e-09	1.09237	0.165	0.076	4.25978e-05	0	HSPB11
2.95748e-09	1.18353	0.153	0.068	4.3824e-05	0	GTF2H5
3.01442e-09	1.30198	0.132	0.055	4.46677e-05	0	ZCCHC17
3.11947e-09	1.03929	0.181	0.087	4.62243e-05	0	TWISTNB
3.21701e-09	1.27679	0.146	0.064	4.76696e-05	0	TCEAL8
3.31376e-09	0.834894	0.271	0.155	4.91033e-05	0	KDM5A
3.37413e-09	0.813915	0.258	0.143	4.99978e-05	0	ANP32E
3.40008e-09	1.35623	0.109	0.041	5.03824e-05	0	EXOSC1
3.45875e-09	0.451187	0.659	0.509	5.12518e-05	0	RNASEK
3.5155e-09	1.02609	0.181	0.087	5.20926e-05	0	MRPL14
3.63659e-09	0.847178	0.276	0.159	5.38871e-05	0	ENSA
3.73526e-09	0.837555	0.246	0.134	5.53491e-05	0	KMT2A
3.74864e-09	1.38491	0.123	0.049	5.55474e-05	0	NUDT16L1
3.82081e-09	0.928501	0.246	0.136	5.66167e-05	0	RNF7
3.86629e-09	0.755283	0.311	0.186	5.72907e-05	0	PAPOLA
3.94568e-09	1.08801	0.169	0.08	5.84671e-05	0	BUD23
3.97387e-09	1.01337	0.169	0.079	5.88848e-05	0	PRPF6
4.03238e-09	0.793763	0.248	0.135	5.97518e-05	0	CIAO2B
4.03638e-09	1.03257	0.179	0.086	5.98111e-05	0	EIF4G3
4.04809e-09	1.05049	0.193	0.096	5.99846e-05	0	PDAP1
4.05063e-09	0.910285	0.209	0.107	6.00223e-05	0	USP34
4.06869e-09	0.876741	0.251	0.14	6.02898e-05	0	RNPS1
4.09566e-09	0.782271	0.323	0.2	6.06894e-05	0	PSMA2
4.22724e-09	1.06572	0.195	0.098	6.26392e-05	0	TNFRSF14
4.26636e-09	1.36635	0.116	0.045	6.32189e-05	0	MBD5
4.3102e-09	0.619401	0.339	0.205	6.38686e-05	0	UBE2I
4.62813e-09	1.16857	0.151	0.067	6.85796e-05	0	ARCN1
4.681e-09	1.09228	0.176	0.085	6.93631e-05	0	URI1
4.75194e-09	1.19482	0.137	0.058	7.04142e-05	0	SENP7
4.91475e-09	0.687513	0.288	0.167	7.28267e-05	0	TMEM50A
5.23594e-09	1.11004	0.16	0.074	7.75862e-05	0	SLC25A11
5.26857e-09	0.755193	0.271	0.154	7.80697e-05	0	YWHAQ
5.3196e-09	0.915127	0.223	0.119	7.88259e-05	0	CDK13
5.35809e-09	1.09562	0.151	0.067	7.93961e-05	0	STIM2
5.38637e-09	1.11934	0.153	0.069	7.98153e-05	0	TIPRL
5.60403e-09	1.21418	0.137	0.059	8.30406e-05	0	PPP2R3C
5.9866e-09	0.809319	0.346	0.223	8.87095e-05	0	NEDD8
6.02682e-09	1.41881	0.114	0.044	8.93054e-05	0	IFI35
6.04029e-09	1.10312	0.144	0.063	8.9505e-05	0	DAXX
6.04548e-09	0.75121	0.304	0.183	8.95819e-05	0	SEPTIN9
6.0929e-09	1.08477	0.158	0.072	9.02846e-05	0	ADSS
6.33343e-09	1.38198	0.118	0.047	9.38487e-05	0	MRPL19
6.34888e-09	1.02503	0.172	0.082	9.40777e-05	0	ANTKMT
6.79396e-09	1.16419	0.172	0.083	0.000100673	0	LUZP1
6.90667e-09	1.07566	0.19	0.096	0.000102343	0	TDG
7.03657e-09	1.26211	0.121	0.049	0.000104268	0	SMIM19
7.18955e-09	1.16394	0.118	0.047	0.000106535	0	RGL4
7.23988e-09	1.00326	0.202	0.104	0.00010728	0	STUB1
7.2715e-09	1.20292	0.146	0.065	0.000107749	0	AC008105.3
7.39137e-09	1.39467	0.104	0.039	0.000109525	0	JOSD2
7.51922e-09	0.874695	0.209	0.108	0.00011142	0	TSC22D4
7.69533e-09	0.97533	0.158	0.072	0.000114029	0	PPP1R35
7.78331e-09	0.742669	0.285	0.167	0.000115333	0	UBE2L3
7.9912e-09	0.983084	0.223	0.121	0.000118414	0	FNBP4
8.06719e-09	1.21487	0.128	0.053	0.00011954	0	SMURF2
8.52022e-09	1.03292	0.158	0.073	0.000126253	0	WDR74
8.60836e-09	1.29359	0.121	0.049	0.000127559	0	ASCC3
8.65982e-09	0.852236	0.244	0.136	0.000128321	0	RABAC1
8.91697e-09	0.70949	0.288	0.168	0.000132132	0	SMCHD1
8.94235e-09	1.23314	0.13	0.055	0.000132508	0	DGCR6L
9.04634e-09	0.732473	0.251	0.14	0.000134049	0	MAFF
9.08024e-09	1.41499	0.111	0.044	0.000134551	0	SMIM15
9.13133e-09	1.0465	0.188	0.095	0.000135308	0	ASXL1
9.1621e-09	1.11434	0.174	0.085	0.000135764	0	ZNF148
9.49572e-09	1.35901	0.1	0.036	0.000140708	0	BLOC1S4
9.61411e-09	1.10687	0.137	0.059	0.000142462	0	ERCC5
9.63871e-09	1.28599	0.123	0.051	0.000142826	0	TMEM131L
1.02526e-08	1.35187	0.116	0.047	0.000151924	0	CDIPT
1.02602e-08	1.20867	0.121	0.049	0.000152035	0	NUP42
1.04396e-08	1.04262	0.139	0.061	0.000154693	0	AGTPBP1
1.06061e-08	0.729647	0.304	0.184	0.000157162	0	DHX36
1.13015e-08	1.23497	0.111	0.044	0.000167466	0	ZFAND2B
1.15005e-08	1.10129	0.169	0.082	0.000170414	0	MOB4
1.24515e-08	1.23157	0.121	0.049	0.000184506	0	DPF2
1.25654e-08	0.884476	0.218	0.117	0.000186195	0	MRPS34
1.29648e-08	0.830654	0.23	0.125	0.000192113	0	IDS
1.29706e-08	0.690098	0.376	0.251	0.000192198	0	NOP10
1.30532e-08	0.897415	0.234	0.13	0.000193422	0	PSMB2
1.3135e-08	0.713592	0.318	0.197	0.000194634	0	GTF3A
1.37566e-08	1.02887	0.19	0.097	0.000203846	0	SSNA1
1.40938e-08	1.25484	0.118	0.048	0.000208841	0	MOB2
1.41207e-08	1.35396	0.116	0.047	0.00020924	0	SIRT7
1.45419e-08	1.37159	0.118	0.049	0.000215482	0	KIAA0355
1.5325e-08	0.695507	0.26	0.147	0.000227085	0	IVNS1ABP
1.55759e-08	1.22658	0.132	0.057	0.000230803	0	PWP1
1.59659e-08	1.21253	0.123	0.051	0.000236583	0	SDHAF2
1.60456e-08	0.672426	0.329	0.204	0.000237764	0	LSM7
1.6333e-08	0.251167	0.972	0.84	0.000242022	0	RPL17
1.64291e-08	0.748723	0.267	0.154	0.000243447	0	NDUFS8
1.66572e-08	1.13852	0.144	0.065	0.000246826	0	CLPP
1.74271e-08	1.13384	0.137	0.06	0.000258235	0	GLTP
1.74833e-08	0.914578	0.22	0.119	0.000259067	0	SETX
1.75183e-08	0.822192	0.265	0.155	0.000259587	0	NCOR1
1.75508e-08	1.36447	0.111	0.044	0.000260068	0	BRMS1
1.75627e-08	1.18292	0.137	0.06	0.000260245	0	COA1
1.7774e-08	0.613236	0.422	0.287	0.000263376	0	COX6A1
1.78247e-08	0.582097	0.413	0.279	0.000264126	0	SF3B1
1.78942e-08	1.34016	0.107	0.041	0.000265156	0	DDX23
1.82359e-08	0.926912	0.232	0.129	0.00027022	0	GADD45GIP1
1.89559e-08	1.03472	0.181	0.091	0.000280889	0	PDE7A
1.95446e-08	1.19331	0.137	0.061	0.000289612	0	NELFCD
1.96746e-08	1.13952	0.153	0.072	0.000291538	0	CSGALNACT2
1.99805e-08	0.627966	0.385	0.253	0.000296071	0	SNRPD2
2.04464e-08	1.22151	0.132	0.058	0.000302975	0	KMT2E-AS1
2.17979e-08	1.31888	0.109	0.043	0.000323001	0	ACBD5
2.24298e-08	0.879315	0.193	0.098	0.000332364	0	DSTN
2.28879e-08	1.28973	0.109	0.043	0.000339153	0	COMMD5
2.30154e-08	0.459658	0.262	0.147	0.000341042	0	PLIN2
2.34981e-08	1.39467	0.1	0.038	0.000348195	0	AKAP7
2.37971e-08	1.19814	0.128	0.055	0.000352625	0	TNFSF12
2.6426e-08	0.93077	0.204	0.109	0.000391581	0	PSMB7
2.78792e-08	0.979473	0.146	0.067	0.000413114	0	MAD1L1
2.79343e-08	0.580198	0.318	0.193	0.000413931	0	BIN1
2.83624e-08	0.666354	0.299	0.181	0.000420274	0	TAOK3
2.87662e-08	0.551021	0.436	0.305	0.000426258	0	SRRM1
2.89993e-08	1.14751	0.132	0.058	0.000429712	0	HERPUD2
2.99034e-08	1.42504	0.1	0.038	0.000443108	0	ZC3H8
3.01698e-08	0.884476	0.204	0.108	0.000447056	0	DDX39A
3.02339e-08	1.23624	0.123	0.052	0.000448006	0	CDK11A
3.19908e-08	1.36364	0.1	0.038	0.000474039	0	NOB1
3.20897e-08	0.720744	0.299	0.184	0.000475506	0	SH3KBP1
3.23879e-08	1.17059	0.137	0.062	0.000479923	0	TMEM208
3.23952e-08	0.884476	0.167	0.081	0.000480032	0	S1PR4
3.30091e-08	1.294	0.121	0.051	0.000489129	0	ZBTB38
3.40727e-08	0.715996	0.29	0.176	0.000504889	0	DAD1
3.44887e-08	0.83678	0.241	0.137	0.000511054	0	MPHOSPH8
3.57341e-08	1.16566	0.135	0.06	0.000529507	0	TTC39C
3.58098e-08	0.934402	0.204	0.109	0.000530629	0	PUF60
3.78333e-08	1.13291	0.13	0.057	0.000560614	0	CWF19L2
3.82918e-08	0.996686	0.197	0.105	0.000567407	0	AIP
3.86978e-08	0.852466	0.218	0.12	0.000573425	0	ADAR
3.91076e-08	1.10825	0.13	0.057	0.000579497	0	TSSC4
4.15836e-08	0.832415	0.248	0.143	0.000616185	0	USP16
4.20463e-08	1.15749	0.128	0.056	0.000623041	0	METTL23
4.29086e-08	1.0646	0.155	0.075	0.00063582	0	DOCK11
4.49577e-08	1.02583	0.158	0.076	0.000666184	0	OTUD6B-AS1
4.65365e-08	0.978804	0.172	0.086	0.000689578	0	SNF8
4.84786e-08	1.12242	0.13	0.057	0.000718356	0	BABAM1
4.9745e-08	0.604859	0.299	0.184	0.000737121	0	LINC-PINT
4.98651e-08	1.02609	0.174	0.088	0.000738901	0	PIN1
5.01388e-08	0.711514	0.239	0.137	0.000742957	0	LMO4
5.10459e-08	1.19879	0.125	0.054	0.000756398	0	ING3
5.29897e-08	1.25584	0.104	0.041	0.000785202	0	TRIAP1
5.55733e-08	1.33479	0.102	0.04	0.000823484	0	STIM1
5.57242e-08	0.786174	0.227	0.127	0.000825722	0	CHMP2A
5.58358e-08	0.938164	0.162	0.079	0.000827375	0	ATXN7L3B
5.68197e-08	1.23157	0.114	0.047	0.000841955	0	GLOD4
5.79914e-08	1.30279	0.107	0.043	0.000859316	0	MED15
6.05309e-08	1.2189	0.121	0.052	0.000896947	0	TMEM156
6.09812e-08	0.568086	0.334	0.212	0.000903619	0	RPL22L1
6.13978e-08	1.03963	0.174	0.089	0.000909792	0	NDUFV1
6.18169e-08	1.26508	0.102	0.04	0.000916003	0	CRLF3
6.21305e-08	0.628137	0.592	0.491	0.00092065	0	DNAJA1
6.23225e-08	0.718739	0.369	0.252	0.000923495	0	STK17B
6.38099e-08	0.918197	0.206	0.113	0.000945535	0	ADD1
6.6181e-08	0.958186	0.186	0.097	0.00098067	0	TMEM259
7.08791e-08	0.546126	0.378	0.251	0.00105029	0	ARPC4
7.27704e-08	0.618066	0.339	0.217	0.00107831	0	C19orf53
7.32392e-08	0.469439	0.548	0.415	0.00108526	0	HNRNPA3
7.32719e-08	1.0544	0.132	0.059	0.00108574	0	TAF12
7.40651e-08	1.33194	0.107	0.044	0.0010975	0	BCCIP
7.48956e-08	0.879527	0.202	0.109	0.0011098	0	SPTY2D1
7.70861e-08	0.879423	0.2	0.107	0.00114226	0	LSM14A
7.89103e-08	1.04158	0.174	0.089	0.00116929	0	MEAF6
7.91415e-08	1.09747	0.144	0.068	0.00117272	0	POLR2B
7.91659e-08	0.816242	0.239	0.138	0.00117308	0	MAF1
8.4467e-08	0.77294	0.269	0.162	0.00125163	0	YTHDC1
8.49736e-08	0.832009	0.246	0.144	0.00125914	0	GLS
8.50756e-08	0.969173	0.165	0.082	0.00126065	0	SLU7
8.64164e-08	0.454447	0.585	0.47	0.00128052	0	HNRNPK
8.71622e-08	1.12959	0.139	0.065	0.00129157	0	CCDC82
9.09317e-08	1.14138	0.102	0.041	0.00134743	0	LY9
9.49446e-08	1.22736	0.114	0.048	0.00140689	0	WDR45
9.60191e-08	0.697198	0.202	0.108	0.00142281	0	SPTBN1
9.70293e-08	1.11329	0.111	0.047	0.00143778	0	TBPL1
9.90696e-08	0.782226	0.239	0.138	0.00146801	0	CYLD
9.95083e-08	0.573275	0.223	0.123	0.00147451	0	STOM
1.00026e-07	1.15785	0.118	0.051	0.00148218	0	MAP1LC3A
1.04599e-07	1.23624	0.123	0.054	0.00154996	0	MRPS10
1.05896e-07	1.15865	0.114	0.048	0.00156917	0	DTNBP1
1.0607e-07	1.12326	0.128	0.057	0.00157174	0	CDC14A
1.10039e-07	0.925118	0.158	0.078	0.00163056	0	CCM2
1.10962e-07	1.06226	0.148	0.072	0.00164424	0	FAM32A
1.1369e-07	1.34016	0.1	0.04	0.00168466	0	AC026979.2
1.16409e-07	1.02887	0.167	0.085	0.00172495	0	RICTOR
1.17091e-07	1.09598	0.139	0.065	0.00173505	0	SNRNP27
1.19399e-07	0.569468	0.387	0.263	0.00176926	0	SNRPB
1.20831e-07	1.26397	0.109	0.046	0.00179048	0	INO80
1.2091e-07	0.970028	0.206	0.115	0.00179165	0	POLR2A
1.2141e-07	1.17876	0.118	0.052	0.00179906	0	AC008875.3
1.22609e-07	1.16278	0.125	0.056	0.00181682	0	MZT1
1.26658e-07	0.921135	0.186	0.098	0.00187682	0	ZNF644
1.27258e-07	0.760488	0.32	0.209	0.00188571	0	TPR
1.30563e-07	1.0853	0.13	0.059	0.00193468	0	DCTN6
1.31015e-07	1.05718	0.144	0.069	0.00194138	0	SF3B4
1.36264e-07	1.0804	0.135	0.062	0.00201917	0	DDHD1
1.38648e-07	0.775542	0.218	0.122	0.00205449	0	SNW1
1.40416e-07	0.76208	0.262	0.158	0.00208069	0	SF3B6
1.42883e-07	1.22433	0.118	0.052	0.00211725	0	TMUB1
1.43488e-07	0.952565	0.19	0.102	0.0021262	0	LASP1
1.43755e-07	1.3119	0.109	0.046	0.00213016	0	ZNF91
1.44202e-07	1.24705	0.107	0.044	0.00213679	0	CMTR2
1.44403e-07	0.541589	0.353	0.229	0.00213976	0	ATP5F1C
1.50427e-07	1.14751	0.116	0.05	0.00222903	0	C1orf52
1.5066e-07	1.05666	0.165	0.084	0.00223247	0	CIAO1
1.56812e-07	1.29611	0.1	0.04	0.00232364	0	ZNHIT6
1.59636e-07	0.971188	0.174	0.09	0.00236549	0	MAP7D1
1.63617e-07	1.23422	0.109	0.046	0.00242448	0	CCDC174
1.65098e-07	0.820604	0.174	0.09	0.00244642	0	RASGRP2
1.76566e-07	1.30897	0.107	0.045	0.00261635	0	ATIC
1.76939e-07	1.13823	0.132	0.062	0.00262189	0	IMP3
1.7727e-07	0.56038	0.455	0.329	0.00262679	0	SEC61B
1.77593e-07	0.431861	0.561	0.431	0.00263157	0	SET
1.86928e-07	0.918029	0.183	0.098	0.00276991	0	PRRC2B
2.02172e-07	0.747974	0.267	0.163	0.00299579	0	DNAJC7
2.02801e-07	1.10444	0.139	0.067	0.0030051	0	RPP21
2.07956e-07	0.94033	0.172	0.089	0.0030815	0	RBM33
2.11428e-07	1.01337	0.158	0.08	0.00313293	0	PIM2
2.15758e-07	1.13127	0.118	0.052	0.00319711	0	CYB5B
2.19151e-07	1.03422	0.148	0.073	0.00324737	0	CTBP1
2.20002e-07	0.805943	0.265	0.163	0.00326	0	PRPF4B
2.23414e-07	0.98773	0.193	0.106	0.00331055	0	GRASP
2.25429e-07	1.19443	0.109	0.047	0.0033404	0	UBE2Q2
2.25918e-07	1.15318	0.114	0.049	0.00334765	0	UNC13D
2.45353e-07	0.431181	0.469	0.341	0.00363564	0	SRSF7
2.53364e-07	0.956626	0.174	0.092	0.00375435	0	NUTM2B-AS1
2.57677e-07	0.640091	0.325	0.216	0.00381826	0	MYH9
2.60991e-07	1.19642	0.107	0.045	0.00386737	0	TAP2
2.61096e-07	0.728236	0.206	0.115	0.00386893	0	EMB
2.65764e-07	0.676881	0.327	0.214	0.00393808	0	TRMT112
2.65864e-07	0.500785	0.434	0.305	0.00393958	0	UQCR10
2.74523e-07	1.17608	0.114	0.05	0.00406789	0	RIC8A
2.81272e-07	0.999493	0.174	0.093	0.00416789	0	CNOT1
2.82152e-07	1.2508	0.116	0.052	0.00418093	0	PRKD3
2.82882e-07	0.635826	0.295	0.185	0.00419175	0	CCT3
2.84292e-07	1.07712	0.125	0.057	0.00421264	0	AKT1
2.87163e-07	1.02045	0.137	0.065	0.00425518	0	ESYT1
2.92775e-07	0.637233	0.306	0.195	0.00433833	0	HMGN3
3.00941e-07	0.640013	0.281	0.173	0.00445935	0	GLRX
3.01425e-07	0.650011	0.265	0.16	0.00446652	0	TLE4
3.06874e-07	0.657224	0.239	0.14	0.00454726	0	PTGER4
3.17406e-07	0.644525	0.216	0.121	0.00470332	0	NUCB2
3.28498e-07	0.531139	0.399	0.278	0.00486768	0	ARF1
3.2872e-07	0.797013	0.227	0.133	0.00487097	0	CDK2AP2
3.40745e-07	1.14751	0.111	0.049	0.00504916	0	DCAF13
3.42971e-07	0.913045	0.183	0.099	0.00508215	0	VPS36
3.52932e-07	1.04911	0.144	0.071	0.00522975	0	CRIPT
3.55668e-07	1.14751	0.107	0.046	0.00527029	0	VPS26B
3.57385e-07	1.04317	0.139	0.067	0.00529574	0	DMAC1
3.57553e-07	1.03015	0.135	0.064	0.00529821	0	GOLGA7
3.77285e-07	1.24705	0.111	0.049	0.00559061	0	GTPBP6
3.84524e-07	0.67563	0.234	0.137	0.00569787	0	RBBP4
3.89067e-07	1.22482	0.1	0.041	0.00576519	0	RNF6
3.92069e-07	1.0792	0.142	0.07	0.00580967	0	ZFX
4.12445e-07	0.810238	0.211	0.121	0.00611161	0	CYC1
4.19021e-07	0.606942	0.299	0.189	0.00620905	0	ABRACL
4.21561e-07	0.957233	0.137	0.066	0.00624669	0	ZBTB11
4.25505e-07	0.556623	0.316	0.202	0.00630513	0	FNBP1
4.25851e-07	1.09747	0.116	0.052	0.00631026	0	CCDC115
4.32071e-07	0.623712	0.357	0.241	0.00640243	0	SLC38A2
4.39407e-07	0.768999	0.162	0.083	0.00651113	0	SPOCK2
4.43885e-07	1.07156	0.153	0.078	0.00657749	0	ADCY7
4.52567e-07	0.570202	0.35	0.235	0.00670613	0	DDX24
4.55237e-07	1.18404	0.102	0.043	0.0067457	0	ABLIM1
4.67972e-07	0.575259	0.316	0.203	0.0069344	0	TRAPPC1
4.684e-07	0.930462	0.179	0.097	0.00694074	0	FAM204A
4.69726e-07	1.01197	0.144	0.071	0.00696039	0	SSH2
4.90451e-07	0.655451	0.253	0.152	0.00726751	0	AOAH
4.95336e-07	1.12326	0.128	0.06	0.00733989	0	GSK3A
5.16816e-07	1.19311	0.1	0.042	0.00765818	0	ASCC2
5.19358e-07	0.827486	0.19	0.105	0.00769584	0	PSMD4
5.22442e-07	0.769765	0.265	0.165	0.00774155	0	NKTR
5.2273e-07	1.1099	0.116	0.052	0.00774582	0	DERL2
5.408e-07	0.855182	0.139	0.067	0.00801357	0	CASP3
5.43694e-07	0.934016	0.158	0.081	0.00805646	0	FAM111A
5.46488e-07	0.855447	0.172	0.091	0.00809785	0	SNRNP200
5.65896e-07	1.20385	0.102	0.044	0.00838545	0	UQCC3
5.67249e-07	1.09546	0.111	0.049	0.00840549	0	TRAPPC2B
5.85075e-07	1.05746	0.13	0.062	0.00866963	0	CLN3
5.86372e-07	0.793874	0.22	0.129	0.00868885	0	PTPN2
5.87502e-07	1.23866	0.104	0.045	0.0087056	0	SMAD3
6.07169e-07	1.2189	0.118	0.054	0.00899703	0	PIK3C2A
6.25742e-07	1.08941	0.146	0.074	0.00927225	0	PDCD7
6.42296e-07	0.562548	0.237	0.141	0.00951754	0	PLCG2
6.43085e-07	1.0544	0.123	0.057	0.00952923	0	SOS2
6.5001e-07	1.12461	0.109	0.048	0.00963184	0	GATAD2B
6.50808e-07	1.05094	0.114	0.051	0.00964367	0	COMMD8
6.53651e-07	1.00448	0.151	0.077	0.0096858	0	PPP2R2A
6.80948e-07	1.15366	0.104	0.045	0.0100903	0	ZNHIT3
6.96504e-07	0.953941	0.158	0.082	0.0103208	0	RNF168
6.96752e-07	0.753945	0.193	0.106	0.0103245	0	UBE2E3
6.97252e-07	0.803858	0.193	0.107	0.0103319	0	CLTB
7.05432e-07	1.23422	0.102	0.044	0.0104531	0	CZIB
7.06279e-07	0.905235	0.155	0.08	0.0104656	0	SZRD1
7.38134e-07	0.639082	0.297	0.192	0.0109377	0	IDI1
7.46782e-07	1.19642	0.102	0.044	0.0110658	0	RPF1
7.5741e-07	1.09093	0.123	0.058	0.0112233	0	GSDMD
7.62901e-07	0.800645	0.234	0.142	0.0113047	0	IK
7.65345e-07	0.79864	0.183	0.101	0.0113409	0	NFAT5
7.67205e-07	0.754416	0.22	0.129	0.0113684	0	TWF2
7.8786e-07	1.1926	0.111	0.05	0.0116745	0	DMTF1
8.07664e-07	0.974114	0.167	0.09	0.011968	0	ZNF791
8.39694e-07	0.97667	0.146	0.074	0.0124426	0	TRIM22
8.46625e-07	1.19642	0.104	0.046	0.0125453	0	PIK3R5
8.95452e-07	1.09504	0.121	0.057	0.0132688	0	ESYT2
8.95536e-07	0.966938	0.142	0.071	0.01327	0	TRAPPC2L
9.09446e-07	0.784596	0.197	0.111	0.0134762	0	NECAP2
9.55735e-07	0.712865	0.209	0.12	0.0141621	0	ACP1
9.56435e-07	0.699197	0.2	0.113	0.0141725	0	TRABD
9.69089e-07	1.09306	0.114	0.052	0.01436	0	CCDC28A
9.97539e-07	0.862178	0.211	0.124	0.0147815	0	CSNK1D
1.00625e-06	1.07987	0.114	0.052	0.0149106	0	CCZ1
1.02146e-06	0.775129	0.253	0.158	0.015136	0	EIF3I
1.0221e-06	0.756251	0.211	0.123	0.0151455	0	PSMA3-AS1
1.04671e-06	0.551723	0.332	0.222	0.0155101	0	CREM
1.06068e-06	0.609501	0.265	0.165	0.0157171	0	DDX18
1.08245e-06	1.16011	0.104	0.046	0.0160397	0	PHF5A
1.09578e-06	0.987046	0.135	0.067	0.0162373	0	PCNX4
1.09804e-06	0.687175	0.241	0.146	0.0162708	0	SF3B2
1.10056e-06	0.627088	0.269	0.168	0.0163081	0	UBE2V1
1.1496e-06	0.691831	0.295	0.192	0.0170347	0	SEC61G
1.16582e-06	1.22008	0.111	0.051	0.0172751	0	IRF2BPL
1.21629e-06	0.877422	0.137	0.068	0.0180229	0	AC025164.1
1.24808e-06	1.20867	0.104	0.047	0.018494	0	LFNG
1.31989e-06	1.1002	0.123	0.059	0.0195581	0	DBF4
1.33563e-06	0.965548	0.13	0.063	0.0197914	0	PPP2R5A
1.34036e-06	0.600998	0.213	0.123	0.0198614	0	TENT5C
1.34896e-06	0.586024	0.346	0.236	0.0199889	0	ATRX
1.43758e-06	1.06097	0.121	0.057	0.0213021	0	ATG4B
1.46388e-06	0.725537	0.183	0.101	0.0216918	0	DNM2
1.51302e-06	1.05746	0.128	0.062	0.0224199	0	POLR2H
1.5169e-06	0.496666	0.763	0.701	0.0224774	0	HSP90AB1
1.51765e-06	0.988634	0.139	0.07	0.0224886	0	HINT2
1.58586e-06	0.896111	0.174	0.096	0.0234992	0	COX20
1.65185e-06	0.913476	0.148	0.077	0.0244771	0	MFNG
1.66144e-06	1.01209	0.137	0.069	0.0246192	0	C5orf24
1.70211e-06	1.00112	0.193	0.112	0.0252218	0	KDM2A
1.73713e-06	0.786073	0.181	0.101	0.0257407	0	TPP2
1.73938e-06	0.635978	0.276	0.176	0.0257741	0	NDUFB10
1.74095e-06	0.518785	0.309	0.202	0.0257974	0	AMD1
1.80842e-06	0.982173	0.121	0.058	0.0267972	0	ATF7IP2
1.81374e-06	0.857709	0.181	0.101	0.026876	0	PPHLN1
1.81564e-06	1.06734	0.121	0.058	0.0269042	0	CLK3
1.83191e-06	0.565794	0.188	0.104	0.0271452	0	CLEC2D
1.86378e-06	1.09306	0.114	0.053	0.0276175	0	DNPEP
1.87862e-06	0.837171	0.169	0.093	0.0278374	0	MORC3
1.91206e-06	0.787968	0.216	0.129	0.0283328	0	ZNHIT1
1.91823e-06	0.818286	0.16	0.085	0.0284244	0	STOML2
1.94122e-06	0.896111	0.172	0.095	0.028765	0	FAM89B
1.98654e-06	0.824852	0.172	0.095	0.0294366	0	IDH3G
1.98908e-06	0.857408	0.179	0.101	0.0294742	0	CTCF
2.00422e-06	0.97805	0.144	0.075	0.0296985	0	PDHB
2.01566e-06	0.890903	0.162	0.088	0.0298681	0	PYURF
2.03683e-06	0.844478	0.169	0.093	0.0301817	0	NFIL3
2.05446e-06	1.11329	0.109	0.05	0.0304429	0	USE1
2.05726e-06	1.02514	0.132	0.066	0.0304845	0	TSTA3
2.05864e-06	0.784941	0.144	0.074	0.0305049	0	NSUN6
2.0686e-06	0.884476	0.153	0.081	0.0306525	0	AKR7A2
2.1008e-06	0.601935	0.265	0.169	0.0311296	0	INTS6
2.13823e-06	1.11329	0.111	0.052	0.0316843	0	ELK4
2.1445e-06	1.10954	0.123	0.06	0.0317772	0	ARL14EP
2.15436e-06	0.97545	0.13	0.065	0.0319233	0	ITGB1BP1
2.17394e-06	0.844212	0.202	0.119	0.0322135	0	CIR1
2.18366e-06	0.663658	0.258	0.162	0.0323575	0	PTPN6
2.21244e-06	0.423979	0.527	0.408	0.0327839	0	DDX17
2.21851e-06	0.70805	0.186	0.104	0.0328739	0	PDXK
2.24391e-06	0.524252	0.425	0.315	0.0332503	0	ATP5F1D
2.24939e-06	1.04541	0.128	0.063	0.0333314	0	ZNF721
2.31389e-06	0.811413	0.169	0.093	0.0342872	0	WDR33
2.32622e-06	0.921951	0.142	0.073	0.0344699	0	CHIC2
2.34228e-06	0.832715	0.162	0.088	0.034708	0	TSNAX
2.37356e-06	1.12227	0.132	0.067	0.0351714	0	CRELD2
2.38849e-06	0.556356	0.418	0.305	0.0353927	0	IFI16
2.40628e-06	0.824104	0.167	0.091	0.0356563	0	CUL3
2.41833e-06	0.755348	0.193	0.111	0.0358349	0	RNASEH2C
2.53194e-06	0.667874	0.22	0.132	0.0375183	0	NOP58
2.54086e-06	1.11329	0.109	0.051	0.0376505	0	GPR108
2.56278e-06	0.652146	0.246	0.153	0.0379752	0	PPP1R2
2.62588e-06	1.04798	0.123	0.06	0.0389103	0	BRD9
2.65877e-06	1.16529	0.104	0.048	0.0393976	0	MRPL22
2.68274e-06	0.827332	0.148	0.078	0.0397528	0	ZNF24
2.70137e-06	0.629219	0.265	0.168	0.0400289	0	VDAC2
2.72887e-06	0.969868	0.128	0.063	0.0404365	0	ZNF800
2.86725e-06	0.79864	0.19	0.11	0.0424869	0	GLG1
2.89028e-06	0.804749	0.19	0.11	0.0428282	0	PHB
2.99568e-06	0.566115	0.271	0.174	0.0443899	0	TCP1
2.99595e-06	1.0544	0.114	0.054	0.044394	0	PHAX
3.07047e-06	0.84795	0.162	0.089	0.0454982	0	UBE2L6
3.15915e-06	0.92887	0.123	0.06	0.0468123	0	GTPBP1
3.24014e-06	0.787179	0.186	0.106	0.0480125	0	DCXR
3.31358e-06	0.512766	0.336	0.23	0.0491006	0	ZNF207
3.34494e-06	0.809094	0.186	0.107	0.0495653	0	LRPAP1
3.40953e-06	0.533081	0.316	0.212	0.0505223	0	IKZF1
3.42862e-06	0.730443	0.153	0.081	0.0508053	0	MAGED2
3.49385e-06	0.910949	0.125	0.062	0.0517718	0	DDRGK1
3.54849e-06	1.0345	0.114	0.054	0.0525816	0	MDM2
3.6794e-06	0.858363	0.16	0.088	0.0545213	0	ZCRB1
3.70992e-06	0.483794	0.387	0.277	0.0549735	0	ATP5PF
3.81415e-06	0.638676	0.265	0.17	0.056518	0	TMEM59
3.90823e-06	0.98576	0.128	0.064	0.0579122	0	MGRN1
3.9937e-06	0.808527	0.146	0.078	0.0591787	0	DGKD
4.0354e-06	1.06178	0.107	0.05	0.0597965	0	LYPLA2
4.07979e-06	0.992117	0.114	0.054	0.0604543	0	RALGAPA1
4.08781e-06	0.89869	0.144	0.076	0.0605732	0	ODF2L
4.25671e-06	0.991391	0.123	0.061	0.0630759	0	ZBTB44
4.36802e-06	0.996369	0.132	0.068	0.0647254	0	AC104695.4
4.44123e-06	0.913476	0.144	0.076	0.0658101	0	PDCD2
4.59697e-06	0.86063	0.169	0.096	0.068118	0	TOX4
4.77634e-06	0.373323	0.58	0.461	0.0707757	0	TOMM7
4.79051e-06	0.364238	0.671	0.553	0.0709857	0	EEF1D
4.84054e-06	1.11036	0.1	0.046	0.0717271	0	NAA60
4.85135e-06	0.517622	0.295	0.194	0.0718873	0	JTB
4.85918e-06	0.519479	0.313	0.211	0.0720034	0	PSMA6
5.00285e-06	0.988312	0.148	0.08	0.0741323	0	RALGDS
5.08951e-06	0.715523	0.218	0.134	0.0754164	0	ZNF292
5.22246e-06	0.979113	0.132	0.068	0.0773864	0	CCDC88B
5.27906e-06	0.870401	0.151	0.082	0.0782251	0	SUCLG1
5.31337e-06	0.737928	0.186	0.108	0.0787335	0	TSPYL2
5.31679e-06	0.784074	0.16	0.088	0.0787842	0	GGA1
5.38074e-06	0.742123	0.186	0.107	0.0797318	0	NOP56
5.50412e-06	0.642402	0.223	0.137	0.08156	0	ROMO1
5.62026e-06	0.944597	0.107	0.05	0.0832811	0	CPD
5.68765e-06	0.599499	0.151	0.08	0.0842796	0	GZMK
5.81327e-06	0.742608	0.206	0.125	0.086141	0	ETNK1
5.95706e-06	0.972424	0.13	0.067	0.0882717	0	GRPEL1
6.06467e-06	0.827143	0.162	0.09	0.0898663	0	PFDN1
6.13211e-06	0.704869	0.193	0.113	0.0908655	0	CPNE1
6.23539e-06	1.03975	0.104	0.049	0.092396	0	DUSP10
6.53635e-06	0.904105	0.153	0.084	0.0968557	0	NRBP1
6.6298e-06	1.05113	0.116	0.057	0.0982403	0	COA8
6.69846e-06	0.957233	0.13	0.067	0.0992577	0	SDHA
6.77146e-06	1.15824	0.109	0.053	0.100339	0	MAP2K7
6.8223e-06	0.884476	0.16	0.09	0.101093	0	CGGBP1
6.88982e-06	1.06647	0.102	0.048	0.102093	0	SMARCD1
6.95455e-06	1.01001	0.128	0.066	0.103052	0	TBRG1
6.99981e-06	0.517373	0.313	0.211	0.103723	0	HNRNPR
7.44964e-06	0.480996	0.364	0.258	0.110389	0	HNRNPF
7.69206e-06	0.471466	0.299	0.201	0.113981	0	UBE2S
7.73789e-06	0.735172	0.218	0.136	0.11466	0	MRFAP1
8.20047e-06	0.461265	0.348	0.242	0.121515	0	VAPA
8.25906e-06	0.429749	0.432	0.319	0.122383	0	IQGAP1
8.26809e-06	0.270236	0.541	0.406	0.122517	0	PPP1R15A
8.28017e-06	1.05113	0.114	0.056	0.122695	0	DCAF5
8.30355e-06	0.601889	0.244	0.155	0.123042	0	PSMB6
8.42656e-06	0.698257	0.165	0.092	0.124865	0	MGAT4A
8.46891e-06	1.11329	0.107	0.052	0.125492	0	NUDT22
8.68003e-06	0.938924	0.135	0.071	0.128621	0	POLR2F
9.05651e-06	0.667246	0.183	0.106	0.134199	0	SNRPN
9.29092e-06	0.878402	0.165	0.094	0.137673	0	SLC25A36
9.29904e-06	0.616543	0.295	0.2	0.137793	0	DNAJC8
9.33607e-06	0.592587	0.318	0.221	0.138342	0	NDUFB8
9.6068e-06	0.504303	0.353	0.251	0.142354	0	C11orf58
9.60779e-06	0.911827	0.148	0.082	0.142368	0	RBM22
9.6511e-06	0.750798	0.206	0.127	0.14301	0	SMARCA2
9.97351e-06	0.814935	0.169	0.098	0.147787	0	FUBP1
1.00359e-05	0.892254	0.135	0.071	0.148711	0	RNF44
1.00749e-05	1.01001	0.114	0.057	0.149289	0	IP6K1
1.01051e-05	0.989446	0.146	0.081	0.149738	0	MPG
1.02427e-05	0.869046	0.135	0.071	0.151776	0	MRPS18C
1.02653e-05	0.724998	0.172	0.098	0.152112	0	TMEM230
1.03876e-05	1.00287	0.118	0.06	0.153924	0	FUNDC2
1.05786e-05	0.846806	0.137	0.073	0.156753	0	NIFK
1.07217e-05	1.1158	0.111	0.055	0.158874	0	CDC26
1.08135e-05	0.958477	0.128	0.067	0.160235	0	TRMT10C
1.09625e-05	0.943071	0.142	0.077	0.162442	0	FRYL
1.09815e-05	0.877208	0.139	0.075	0.162724	0	MFF
1.10436e-05	0.792554	0.162	0.092	0.163644	0	STX4
1.12555e-05	0.639364	0.23	0.145	0.166784	0	SPCS3
1.1372e-05	0.418213	0.448	0.339	0.16851	0	TPI1
1.14048e-05	0.945877	0.123	0.063	0.168997	0	CCNK
1.15982e-05	0.920818	0.142	0.077	0.171862	0	CFAP298
1.18165e-05	0.741811	0.195	0.118	0.175098	0	RBM5
1.20008e-05	0.672747	0.204	0.125	0.177829	0	SFT2D1
1.22871e-05	0.762635	0.188	0.113	0.18207	0	TIMM13
1.2334e-05	0.796681	0.174	0.101	0.182766	0	LRP10
1.25345e-05	0.810183	0.172	0.1	0.185737	0	SFT2D2
1.26337e-05	0.585497	0.36	0.263	0.187206	0	LINC01578
1.2937e-05	1.0544	0.102	0.049	0.191701	0	KLHDC2
1.29887e-05	0.839084	0.155	0.088	0.192466	0	CSNK1G2
1.31324e-05	0.956369	0.109	0.054	0.194597	0	RBM14
1.33065e-05	1.01001	0.1	0.047	0.197176	0	OTUD4
1.34808e-05	0.816305	0.137	0.073	0.199758	0	DPM3
1.351e-05	1.06135	0.111	0.056	0.200191	0	RAP2C
1.35442e-05	0.505358	0.353	0.252	0.200698	0	SELENOH
1.36664e-05	0.654278	0.179	0.104	0.202509	0	SURF4
1.39513e-05	0.413035	0.429	0.32	0.20673	0	ACTR3
1.4108e-05	0.913623	0.111	0.055	0.209053	0	BROX
1.43172e-05	0.832009	0.1	0.047	0.212152	0	UIMC1
1.43206e-05	0.89265	0.13	0.069	0.212202	0	SLCO3A1
1.4456e-05	0.630902	0.186	0.109	0.214209	0	STIP1
1.51007e-05	0.893247	0.121	0.062	0.223762	0	TMEM141
1.52103e-05	0.47454	0.397	0.295	0.225387	0	CXCR4
1.53632e-05	0.98757	0.121	0.062	0.227652	0	TMEM183A
1.54451e-05	0.7249	0.223	0.142	0.228866	0	TUT4
1.54956e-05	0.816412	0.148	0.083	0.229614	0	MCUB
1.5556e-05	0.620624	0.216	0.134	0.230509	0	PRMT1
1.55588e-05	0.848497	0.144	0.079	0.23055	0	OTUB1
1.5621e-05	1.04243	0.1	0.048	0.231473	0	TNRC6C
1.56579e-05	0.777561	0.144	0.079	0.232019	0	ARHGAP15
1.57521e-05	0.900073	0.13	0.069	0.233415	0	RRP1B
1.58293e-05	0.656524	0.234	0.151	0.234559	0	MDH2
1.62079e-05	0.781383	0.183	0.11	0.240169	0	TMED4
1.62197e-05	0.685647	0.209	0.13	0.240343	0	RAB14
1.6754e-05	0.800818	0.146	0.081	0.248261	0	R3HDM2
1.69325e-05	0.846206	0.137	0.074	0.250905	0	PPP1R7
1.787e-05	0.814574	0.1	0.048	0.264798	0	TCTN3
1.79749e-05	0.807608	0.142	0.078	0.266352	0	NEDD9
1.8062e-05	0.965548	0.128	0.068	0.267643	0	CHD8
1.82256e-05	0.286321	0.666	0.55	0.270066	0	NPM1
1.86125e-05	0.966938	0.114	0.058	0.2758	0	KMT5B
1.88827e-05	1.0544	0.102	0.05	0.279804	0	GAB3
1.94044e-05	0.856864	0.146	0.082	0.287534	0	PSMD9
1.99024e-05	0.855447	0.167	0.098	0.294914	0	RPL7L1
1.99696e-05	0.901155	0.128	0.068	0.295909	0	RNF216
1.99721e-05	0.922696	0.114	0.058	0.295947	0	SNAP29
2.01722e-05	0.362912	0.339	0.235	0.298912	0	DDIT4
2.02024e-05	1.01572	0.102	0.05	0.299359	0	IMP4
2.03195e-05	0.59185	0.262	0.175	0.301094	0	FIS1
2.05116e-05	0.853282	0.132	0.071	0.30394	0	MRPL28
2.05408e-05	0.696463	0.195	0.12	0.304373	0	SRI
2.07784e-05	0.972424	0.128	0.068	0.307894	0	SMC5
2.11677e-05	0.559951	0.292	0.201	0.313664	0	THRAP3
2.13308e-05	0.935615	0.135	0.073	0.31608	0	LLPH
2.14394e-05	0.908323	0.132	0.072	0.317689	0	RCN2
2.16424e-05	0.662084	0.285	0.198	0.320697	0	YME1L1
2.18426e-05	0.800263	0.137	0.075	0.323664	0	ADNP
2.1858e-05	0.420431	0.216	0.133	0.323892	0	DUSP5
2.18862e-05	0.984012	0.111	0.057	0.324309	0	DIDO1
2.19623e-05	0.645357	0.206	0.129	0.325438	0	TMCO1
2.19999e-05	0.605361	0.234	0.151	0.325995	0	NR3C1
2.21739e-05	0.764682	0.162	0.094	0.328573	0	EMD
2.24723e-05	0.557359	0.281	0.19	0.332994	0	TAF1D
2.27875e-05	0.956369	0.109	0.055	0.337665	0	PEF1
2.28644e-05	0.653863	0.172	0.101	0.338805	0	CDC40
2.31588e-05	0.642159	0.225	0.145	0.343167	0	NUDC
2.32304e-05	0.300676	0.459	0.344	0.344228	0	UCP2
2.39901e-05	0.465725	0.371	0.271	0.355485	0	POMP
2.39907e-05	0.57275	0.244	0.159	0.355495	0	CAST
2.41352e-05	0.92347	0.111	0.057	0.357635	0	TEX264
2.43001e-05	0.638415	0.206	0.129	0.360079	0	BDP1
2.45161e-05	0.868266	0.125	0.067	0.36328	0	PIK3IP1
2.51874e-05	0.318166	0.48	0.376	0.373227	0	HSPA5
2.53363e-05	0.619998	0.239	0.156	0.375434	0	GHITM
2.54108e-05	0.394039	0.408	0.299	0.376537	0	GUK1
2.6034e-05	0.850529	0.125	0.067	0.385772	0	GLRX3
2.62288e-05	0.456969	0.304	0.209	0.388658	0	SPCS2
2.6969e-05	0.465177	0.332	0.234	0.399626	0	CD164
2.7113e-05	0.690997	0.16	0.092	0.40176	0	SARNP
2.72759e-05	0.942192	0.114	0.059	0.404175	0	DHPS
2.77926e-05	0.919242	0.121	0.064	0.41183	0	PPP6R2
2.83651e-05	0.602378	0.269	0.184	0.420314	0	APBB1IP
2.86317e-05	0.587495	0.262	0.175	0.424265	0	ZBTB7A
2.87246e-05	1.03975	0.104	0.052	0.425641	0	MRPL9
2.87309e-05	0.602989	0.309	0.222	0.425734	0	CNBP
2.87391e-05	0.919242	0.144	0.082	0.425856	0	UBN1
2.97205e-05	0.998133	0.1	0.049	0.440398	0	SKA2
2.97505e-05	0.786073	0.169	0.101	0.440842	0	CEBPZ
3.07928e-05	0.992117	0.109	0.056	0.456288	0	MRPL40
3.11889e-05	0.818203	0.16	0.094	0.462158	0	RBM27
3.14058e-05	1.1002	0.1	0.049	0.465371	0	WDR48
3.15817e-05	0.857635	0.148	0.085	0.467978	0	BEX4
3.27486e-05	0.916898	0.1	0.049	0.485269	0	VCPIP1
3.31025e-05	0.506913	0.148	0.083	0.490513	0	TCF7
3.35928e-05	0.371715	0.459	0.354	0.497778	0	NDUFA13
3.36508e-05	0.902738	0.116	0.061	0.498638	0	SAR1B
3.36559e-05	0.806474	0.137	0.076	0.498713	0	MAN1A2
3.38131e-05	0.910949	0.116	0.061	0.501042	0	ZBTB43
3.38857e-05	0.748014	0.172	0.103	0.502119	0	SREK1IP1
3.4149e-05	0.902738	0.118	0.062	0.50602	0	ERLEC1
3.42143e-05	0.720778	0.179	0.109	0.506987	0	BIRC6
3.44604e-05	1.03055	0.1	0.049	0.510634	0	MRPS18B
3.45657e-05	0.463339	0.35	0.251	0.512195	0	HNRNPM
3.5263e-05	0.657407	0.193	0.119	0.522528	0	SNRPD3
3.5372e-05	0.762914	0.183	0.113	0.524143	0	CLINT1
3.55775e-05	1.01001	0.109	0.056	0.527188	0	TMEM263
3.58202e-05	0.884476	0.121	0.064	0.530784	0	UPF3B
3.58259e-05	0.921376	0.135	0.075	0.530869	0	IRF9
3.64325e-05	0.966938	0.102	0.051	0.539857	0	PHF6
3.65672e-05	0.812327	0.139	0.078	0.541854	0	HERC2
3.70899e-05	0.699261	0.158	0.092	0.549598	0	PTPN18
3.71539e-05	0.598023	0.262	0.178	0.550546	0	PSMA1
3.71724e-05	0.972607	0.1	0.049	0.550821	0	UBE2G1
3.7348e-05	0.830029	0.162	0.096	0.553423	0	COPZ1
3.93391e-05	0.90207	0.121	0.065	0.582927	0	EMC7
3.96861e-05	1.03203	0.1	0.05	0.588068	0	PUM3
4.07544e-05	0.903092	0.114	0.059	0.603898	0	GNL1
4.07819e-05	0.764446	0.158	0.093	0.604307	0	NDUFA10
4.09522e-05	0.736225	0.167	0.1	0.606829	0	DNAJA2
4.24666e-05	0.455856	0.371	0.274	0.62927	0	ARL6IP4
4.45604e-05	0.782746	0.155	0.091	0.660296	0	NFATC2IP
4.47308e-05	0.972607	0.1	0.05	0.662821	0	STARD3
4.48518e-05	0.691831	0.142	0.08	0.664614	0	UHMK1
4.50254e-05	0.867988	0.128	0.07	0.667186	0	MRPL43
4.56172e-05	0.772366	0.146	0.084	0.675955	0	C1D
4.58422e-05	0.364322	0.181	0.109	0.679289	0	MAX
4.59025e-05	0.62509	0.193	0.119	0.680183	0	EIF6
4.74181e-05	0.562548	0.211	0.135	0.702642	0	SMC3
4.89614e-05	0.902398	0.111	0.058	0.72551	0	PBDC1
4.96099e-05	0.826595	0.125	0.068	0.735119	0	PSMD6
5.04689e-05	1.02098	0.102	0.052	0.747848	0	TASOR2
5.04792e-05	0.575845	0.234	0.154	0.748001	0	CCT2
5.10756e-05	0.736723	0.148	0.086	0.756838	0	TNIP1
5.12169e-05	0.987787	0.125	0.069	0.758933	0	TNFSF9
5.17046e-05	0.823447	0.123	0.067	0.766158	0	IDH3B
5.17701e-05	0.994354	0.107	0.055	0.76713	0	CCDC124
5.24627e-05	0.839807	0.118	0.063	0.777392	0	PRPF31
5.28191e-05	0.720501	0.211	0.138	0.782674	0	EIF3J
5.32209e-05	0.975624	0.107	0.055	0.788627	0	MRPS11
5.36131e-05	0.683077	0.193	0.121	0.794439	0	NDUFB9
5.3782e-05	0.884476	0.123	0.067	0.796942	0	IP6K2
5.42912e-05	0.4924	0.206	0.13	0.804487	0	NDUFAF3
5.44027e-05	0.965208	0.104	0.054	0.80614	0	NOTCH1
5.46334e-05	0.932411	0.111	0.059	0.809558	0	MLX
5.55653e-05	0.674862	0.174	0.106	0.823367	0	ARPP19
5.59924e-05	0.765424	0.135	0.075	0.829695	0	NMT1
5.63062e-05	0.858941	0.121	0.065	0.834345	0	PIK3CD
5.71567e-05	0.774293	0.174	0.107	0.846948	0	PSMA3
5.73886e-05	0.90207	0.118	0.064	0.850385	0	PPID
5.80823e-05	0.273486	0.522	0.406	0.860664	0	DDX3X
5.96124e-05	0.910949	0.109	0.057	0.883336	0	TIFA
5.96403e-05	0.779982	0.151	0.088	0.88375	0	CCNT1
5.98898e-05	0.683779	0.148	0.086	0.887447	0	FIP1L1
6.16618e-05	0.597194	0.232	0.154	0.913705	0	RAD21
6.22299e-05	0.859385	0.153	0.091	0.922122	0	FRG1
6.25314e-05	0.498495	0.323	0.233	0.92659	0	SNU13
6.45261e-05	0.509332	0.316	0.227	0.956148	0	CHD2
6.73501e-05	0.925118	0.125	0.07	0.997993	0	MIA3
7.00787e-05	0.86574	0.114	0.061	1	0	GCH1
7.02749e-05	0.508895	0.281	0.195	1	0	ZC3H15
7.13325e-05	0.459916	0.281	0.195	1	0	PDCD4
7.14058e-05	0.600837	0.23	0.152	1	0	TUFM
7.15271e-05	0.59497	0.234	0.157	1	0	TAF10
7.31053e-05	0.929706	0.116	0.063	1	0	IER3IP1
7.47689e-05	0.81172	0.13	0.073	1	0	CAND1
7.52772e-05	0.493869	0.281	0.195	1	0	DDX46
7.71516e-05	0.870604	0.144	0.084	1	0	ATXN2L
7.78745e-05	0.877422	0.139	0.08	1	0	SIK3
7.82156e-05	0.572009	0.216	0.14	1	0	EWSR1
7.84094e-05	0.565987	0.232	0.153	1	0	TCEA1
7.8943e-05	0.954866	0.125	0.07	1	0	DDX52
7.9013e-05	0.712295	0.158	0.094	1	0	SMAP1
7.90293e-05	0.933386	0.107	0.056	1	0	OARD1
7.93463e-05	0.579412	0.216	0.141	1	0	PSIP1
7.9947e-05	0.55135	0.29	0.207	1	0	DDX6
8.00979e-05	0.76564	0.142	0.082	1	0	DNAJC2
8.46293e-05	0.561113	0.269	0.187	1	0	UBXN4
8.50273e-05	0.945877	0.116	0.063	1	0	PPP2R2D
8.55708e-05	0.446816	0.35	0.257	1	0	NDUFB11
8.56529e-05	0.58902	0.183	0.115	1	0	PARP14
8.92224e-05	0.75632	0.132	0.075	1	0	TMEM170A
8.97223e-05	0.644012	0.148	0.087	1	0	THUMPD1
9.00264e-05	0.961098	0.118	0.065	1	0	TAF3
9.1277e-05	0.799085	0.162	0.099	1	0	TTC14
9.15123e-05	0.570661	0.223	0.147	1	0	NSD3
9.17947e-05	0.742669	0.151	0.09	1	0	NAA10
9.24388e-05	0.657705	0.193	0.123	1	0	GGNBP2
9.24789e-05	0.295154	0.452	0.346	1	0	CSTB
9.26381e-05	0.806474	0.109	0.058	1	0	BLOC1S2
9.33616e-05	0.654742	0.225	0.151	1	0	SRSF4
9.41341e-05	0.825583	0.137	0.079	1	0	LSM10
9.52165e-05	0.525728	0.197	0.126	1	0	RPS27L
9.66626e-05	0.7404	0.153	0.091	1	0	TRIM33
9.67557e-05	0.521251	0.299	0.215	1	0	CHD4
0.000101104	1.00287	0.111	0.06	1	0	SERTAD3
0.000101947	0.637383	0.188	0.119	1	0	MRPL18
0.000102535	0.601542	0.132	0.075	1	0	HIST1H1E
0.000102933	0.732473	0.128	0.072	1	0	SRP54
0.000104642	0.725278	0.165	0.101	1	0	HIPK1
0.000104646	0.842165	0.121	0.067	1	0	SFSWAP
0.000105604	0.931474	0.104	0.055	1	0	UBR2
0.000106513	0.831283	0.144	0.085	1	0	IRF2
0.000106764	0.851686	0.123	0.069	1	0	SMNDC1
0.000106939	0.768999	0.118	0.065	1	0	HIKESHI
0.00010814	0.804306	0.146	0.087	1	0	CDC5L
0.00010844	0.632168	0.16	0.097	1	0	COMMD7
0.000109191	0.913623	0.107	0.057	1	0	C1GALT1
0.000110769	0.734729	0.139	0.081	1	0	PSMD11
0.000111162	0.400091	0.381	0.284	1	0	SCAF11
0.000116479	0.774293	0.167	0.104	1	0	SINHCAF
0.0001167	0.38553	0.466	0.375	1	0	SRRM2
0.000117336	0.874492	0.104	0.055	1	0	TXLNA
0.000120126	0.593529	0.197	0.127	1	0	PPP3CA
0.000120281	0.554328	0.218	0.144	1	0	LAT2
0.000121503	0.508328	0.253	0.172	1	0	ZC3HAV1
0.000123082	0.759518	0.153	0.093	1	0	ACIN1
0.000124098	0.715349	0.148	0.088	1	0	EIF3B
0.000125289	0.601746	0.2	0.129	1	0	THUMPD3-AS1
0.000127687	0.688925	0.132	0.076	1	0	N4BP2L1
0.000127802	0.808925	0.132	0.076	1	0	XIAP
0.000129226	0.95204	0.107	0.057	1	0	PMPCB
0.000130283	0.903842	0.109	0.059	1	0	U2AF2
0.000133208	0.768999	0.123	0.069	1	0	DUS1L
0.00013368	0.875914	0.118	0.066	1	0	BCL7B
0.000134676	0.520908	0.232	0.156	1	0	REX1BD
0.000135653	0.608313	0.172	0.106	1	0	LSM2
0.000135683	0.337426	0.55	0.461	1	0	HNRNPC
0.000136667	0.557747	0.181	0.114	1	0	TOMM22
0.00014235	0.62762	0.146	0.086	1	0	OCIAD2
0.000143656	0.805187	0.123	0.07	1	0	OTUD5
0.000146921	0.866442	0.116	0.065	1	0	CAPN2
0.00014734	0.843254	0.102	0.054	1	0	UROS
0.000147404	0.429025	0.329	0.241	1	0	SOD1
0.000149846	0.497895	0.265	0.184	1	0	PSMA4
0.000150769	0.627701	0.169	0.105	1	0	NDUFA7
0.000151931	0.884476	0.111	0.061	1	0	ACTR10
0.000153774	0.744299	0.107	0.057	1	0	MAD2L2
0.000155966	0.67358	0.158	0.096	1	0	ATRAID
0.00015636	0.696849	0.148	0.09	1	0	CDK12
0.000162715	0.267978	0.529	0.421	1	0	CALR
0.000164059	0.994354	0.104	0.057	1	0	PDHA1
0.000165508	0.818674	0.109	0.059	1	0	LTN1
0.000166551	0.876484	0.125	0.072	1	0	KIAA2026
0.000167135	0.548294	0.202	0.132	1	0	BCAP31
0.000167193	0.837171	0.107	0.058	1	0	KMT2B
0.000167873	0.408743	0.357	0.27	1	0	GPSM3
0.000167876	0.864577	0.104	0.056	1	0	METTL5
0.000170691	0.437793	0.262	0.182	1	0	PRDX6
0.000172344	0.533887	0.213	0.141	1	0	TOMM5
0.000176925	0.698526	0.139	0.082	1	0	RAB11B
0.000177406	0.767344	0.142	0.085	1	0	CWC15
0.000177409	0.712009	0.137	0.08	1	0	SPAG7
0.000181456	0.697708	0.165	0.103	1	0	UBTF
0.000181653	0.711257	0.155	0.095	1	0	ILF3-DT
0.000183049	0.758945	0.123	0.07	1	0	UBE2V2
0.000184173	0.435029	0.299	0.215	1	0	HP1BP3
0.000186059	0.411558	0.339	0.252	1	0	COPE
0.000187623	0.678025	0.144	0.086	1	0	NSRP1
0.000188787	0.874492	0.107	0.058	1	0	STXBP3
0.000189005	0.838083	0.111	0.062	1	0	GID8
0.000194206	0.767344	0.144	0.087	1	0	UFD1
0.000194431	0.627423	0.2	0.131	1	0	STRAP
0.000194505	0.809514	0.111	0.062	1	0	CDYL
0.000196267	0.740885	0.172	0.11	1	0	ATF7IP
0.000203099	0.464638	0.167	0.103	1	0	PDCD10
0.0002041	0.465481	0.202	0.132	1	0	GTF2B
0.000204825	0.68772	0.155	0.096	1	0	ARFGAP3
0.000207627	0.934402	0.104	0.057	1	0	MRPS33
0.000207658	0.632938	0.193	0.126	1	0	CCT7
0.000207702	0.914224	0.107	0.059	1	0	POM121
0.000208716	0.368078	0.169	0.105	1	0	ILK
0.000222588	0.85533	0.107	0.059	1	0	TIMM17A
0.000225707	0.781383	0.153	0.095	1	0	MT-ND6
0.000226257	0.797822	0.144	0.088	1	0	MRPS36
0.000231171	0.798746	0.111	0.062	1	0	PPP1R11
0.00023436	0.61529	0.234	0.163	1	0	SEM1
0.000236775	0.480874	0.195	0.126	1	0	TIPARP
0.000248256	0.65941	0.165	0.103	1	0	TAF15
0.000251008	0.884476	0.107	0.059	1	0	EMC4
0.000254517	0.696324	0.148	0.091	1	0	EIF4E2
0.000255387	0.658816	0.142	0.085	1	0	NUMA1
0.000259271	0.862021	0.153	0.097	1	0	LARP7
0.000259403	0.49154	0.29	0.212	1	0	EIF2S2
0.000273307	0.683564	0.13	0.076	1	0	SUMF2
0.000274668	0.866774	0.114	0.065	1	0	PPM1B
0.000280933	0.954866	0.102	0.056	1	0	ZCCHC10
0.000283911	0.924277	0.104	0.058	1	0	RELA
0.000284916	0.635449	0.155	0.096	1	0	SNX17
0.000285228	0.842351	0.1	0.054	1	0	CXorf38
0.000288852	0.86063	0.123	0.072	1	0	USP33
0.000302149	0.74312	0.142	0.086	1	0	MED4
0.000303392	0.596496	0.181	0.118	1	0	MRPL41
0.000303453	0.874492	0.104	0.058	1	0	KHDC4
0.000306794	0.319757	0.513	0.426	1	0	ZFAS1
0.000310074	0.673207	0.188	0.124	1	0	DDX27
0.00031473	0.642975	0.158	0.099	1	0	POLE3
0.000316667	0.764182	0.1	0.054	1	0	GSR
0.000321439	0.282619	0.557	0.459	1	0	SRSF3
0.000326807	0.732473	0.144	0.088	1	0	AP2B1
0.000327105	0.646317	0.179	0.116	1	0	BBX
0.000337949	0.748593	0.118	0.068	1	0	EMC6
0.000346036	0.734114	0.169	0.11	1	0	RESF1
0.000347888	0.587365	0.179	0.116	1	0	AIMP1
0.000349444	0.786629	0.123	0.072	1	0	ZNF652
0.000351605	0.602705	0.137	0.083	1	0	SLC20A1
0.00035177	0.436341	0.36	0.281	1	0	NFE2L2
0.000356985	0.768999	0.114	0.065	1	0	DDX1
0.0003597	0.622639	0.151	0.093	1	0	ZC3H7A
0.000365445	0.690997	0.151	0.094	1	0	ZNF131
0.000366586	0.864156	0.102	0.057	1	0	HPCAL1
0.000370096	0.834203	0.104	0.058	1	0	MITD1
0.000371019	0.530264	0.227	0.158	1	0	LAMTOR5
0.000374402	0.764895	0.118	0.069	1	0	PIN4
0.000388499	0.674553	0.172	0.112	1	0	PPP4R2
0.000390203	0.693954	0.169	0.11	1	0	BAZ2A
0.000392228	0.827893	0.109	0.062	1	0	DNAJC19
0.00040092	0.707811	0.172	0.112	1	0	TECR
0.000404876	0.611458	0.188	0.125	1	0	MXD4
0.000422381	0.768999	0.1	0.055	1	0	RFXANK
0.000428801	0.816305	0.125	0.075	1	0	TFDP1
0.00042952	0.433015	0.197	0.13	1	0	ERBIN
0.000430384	0.620664	0.2	0.136	1	0	RAB8A
0.000434668	0.813655	0.114	0.066	1	0	NGRN
0.000435665	0.39687	0.114	0.065	1	0	CD2
0.000436681	0.641391	0.186	0.124	1	0	HNRNPL
0.000440197	0.618816	0.137	0.083	1	0	RPAIN
0.000451222	0.7249	0.125	0.075	1	0	ARFGAP2
0.000453302	0.786174	0.114	0.066	1	0	TP53
0.000468588	0.616735	0.181	0.12	1	0	KRAS
0.000471892	0.515694	0.211	0.144	1	0	RSF1
0.000485502	0.41432	0.378	0.297	1	0	NDUFA1
0.000487388	0.57802	0.204	0.139	1	0	EIF4H
0.000495234	0.813655	0.114	0.066	1	0	GET3
0.000505474	0.669463	0.125	0.075	1	0	IAH1
0.000505847	0.738256	0.111	0.064	1	0	ERGIC2
0.000521618	0.567901	0.158	0.1	1	0	RBBP7
0.000540038	0.759625	0.123	0.073	1	0	CTR9
0.000542937	0.65523	0.135	0.082	1	0	PPP2R5E
0.000545022	0.615987	0.13	0.078	1	0	ZFAND2A
0.000545764	0.860229	0.121	0.072	1	0	COX19
0.000550549	0.668158	0.146	0.092	1	0	LENG8
0.000555946	0.76162	0.102	0.057	1	0	CUL1
0.0005603	0.69621	0.123	0.073	1	0	NCBP3
0.000564404	0.508433	0.292	0.22	1	0	NDUFA11
0.000575469	0.718667	0.111	0.065	1	0	TMBIM1
0.000581796	0.510388	0.265	0.192	1	0	MYCBP2
0.000599997	0.373939	0.36	0.278	1	0	BRK1
0.000609579	0.703904	0.16	0.104	1	0	ZFAND6
0.000616195	0.6591	0.146	0.092	1	0	TENT4B
0.000626831	0.73525	0.114	0.067	1	0	RSBN1
0.000629637	0.366457	0.401	0.32	1	0	MBNL1
0.000643321	0.673909	0.142	0.088	1	0	SNHG1
0.000645694	0.678892	0.155	0.1	1	0	NSD1
0.000647085	0.735613	0.102	0.058	1	0	MEA1
0.000650433	0.65253	0.172	0.114	1	0	JPX
0.000651222	0.608145	0.135	0.083	1	0	SDHC
0.000655593	0.571941	0.22	0.156	1	0	RAB2A
0.000657052	0.675299	0.186	0.126	1	0	MRPS24
0.000671169	0.585763	0.151	0.096	1	0	SRA1
0.000672961	0.581465	0.176	0.117	1	0	TMF1
0.000677837	0.490812	0.218	0.152	1	0	U2SURP
0.000679205	0.787968	0.111	0.065	1	0	RECQL
0.000685978	0.699197	0.176	0.118	1	0	PHPT1
0.000693675	0.787335	0.135	0.084	1	0	WAPL
0.000713449	0.658816	0.137	0.085	1	0	RIPK2
0.000724593	0.408897	0.285	0.209	1	0	KRTCAP2
0.000733485	0.711145	0.107	0.062	1	0	UFL1
0.000735159	0.683779	0.142	0.089	1	0	ACBD3
0.000744978	0.62509	0.213	0.152	1	0	COX7A2L
0.000749242	0.680943	0.142	0.089	1	0	DNAJC21
0.000767528	0.640169	0.123	0.074	1	0	FBXW7
0.000773055	0.638625	0.135	0.083	1	0	CMPK1
0.0007732	0.789839	0.123	0.075	1	0	LUC7L
0.00077609	0.708626	0.118	0.071	1	0	CREBZF
0.000779814	0.764895	0.114	0.067	1	0	HTATSF1
0.000797469	0.562548	0.186	0.126	1	0	PAFAH1B1
0.000803109	0.69387	0.128	0.078	1	0	EFCAB14
0.000807348	0.516089	0.118	0.07	1	0	ZCCHC7
0.000809741	0.410906	0.478	0.403	1	0	DYNLL1
0.000811127	0.732473	0.13	0.08	1	0	PNKD
0.000813015	0.86498	0.104	0.061	1	0	CLK4
0.000831021	0.650465	0.118	0.071	1	0	LRMP
0.000831443	0.752026	0.111	0.066	1	0	FAM120AOS
0.000838181	0.500182	0.179	0.119	1	0	MTF2
0.000842751	0.610301	0.176	0.119	1	0	COPB1
0.000849078	0.401976	0.271	0.199	1	0	ARID1B
0.000869994	0.715457	0.125	0.077	1	0	RAB1B
0.000871413	0.375111	0.332	0.256	1	0	MAP1LC3B
0.000872586	0.542502	0.176	0.118	1	0	DNAJB11
0.000879416	0.647226	0.146	0.093	1	0	LMAN1
0.000879914	0.665163	0.137	0.086	1	0	HEXIM1
0.000881093	0.397289	0.232	0.164	1	0	PRKCB
0.000889298	0.593174	0.16	0.105	1	0	THOC7
0.000892926	0.727237	0.114	0.068	1	0	TMX4
0.000910006	0.561361	0.172	0.114	1	0	GABARAPL1
0.000921685	0.603456	0.139	0.088	1	0	FAM50A
0.000937774	0.501148	0.102	0.059	1	0	ZNF431
0.000939544	0.593013	0.148	0.095	1	0	SAFB2
0.000942247	0.436016	0.258	0.186	1	0	PRR13
0.000942511	0.741518	0.104	0.061	1	0	SPG11
0.00095006	0.696849	0.107	0.062	1	0	DYNLL2
0.000952546	0.637166	0.169	0.114	1	0	UBE2N
0.000955715	0.750953	0.116	0.07	1	0	PNPLA2
0.00095852	0.738256	0.111	0.066	1	0	CALCOCO2
0.00095939	0.678025	0.116	0.07	1	0	TMEM9B
0.000959879	0.603981	0.158	0.103	1	0	DHX9
0.000962465	0.500772	0.251	0.184	1	0	PET100
0.000963847	0.691831	0.121	0.073	1	0	PRKX
0.000971308	0.602705	0.144	0.092	1	0	ISG20L2
0.000996243	0.621442	0.128	0.079	1	0	PEPD
0.000996718	0.669737	0.121	0.073	1	0	IFT20
0.001005	0.729407	0.102	0.059	1	0	NBN
0.00101261	0.497184	0.22	0.156	1	0	AURKAIP1
0.00101595	0.552352	0.2	0.138	1	0	ARF5
0.00102502	0.489247	0.223	0.159	1	0	SMG1
0.00103598	0.432913	0.297	0.226	1	0	ARHGDIA
0.00104109	0.404556	0.26	0.189	1	0	GTF2I
0.00104138	0.633739	0.153	0.1	1	0	ANAPC5
0.00104868	0.407155	0.309	0.235	1	0	TBCA
0.00104998	0.454363	0.244	0.176	1	0	RAB5IF
0.00106538	0.652603	0.142	0.09	1	0	NME3
0.00108119	0.328543	0.45	0.372	1	0	UQCR11
0.0010916	0.696849	0.107	0.063	1	0	TGS1
0.00109356	0.574325	0.174	0.117	1	0	RTF2
0.00110881	0.462836	0.232	0.166	1	0	ILF2
0.00112797	0.650886	0.121	0.074	1	0	PIH1D1
0.0011501	0.86498	0.1	0.058	1	0	SRSF8
0.00115467	0.742123	0.1	0.058	1	0	GMPS
0.00118464	0.450414	0.225	0.161	1	0	RBBP6
0.00119224	0.792978	0.114	0.069	1	0	TMEM87A
0.00120274	0.651277	0.123	0.076	1	0	SEPHS2
0.00120444	0.726597	0.107	0.063	1	0	GANAB
0.00121984	0.635025	0.151	0.098	1	0	SLC5A3
0.00122292	0.524365	0.174	0.118	1	0	SLC16A3
0.00122949	0.397886	0.251	0.182	1	0	RTRAF
0.00123351	0.532633	0.155	0.102	1	0	ZMAT2
0.00124814	0.621442	0.102	0.059	1	0	KIN
0.00125307	0.602274	0.118	0.072	1	0	SF3A1
0.00126495	0.818674	0.104	0.062	1	0	PDCL3
0.00126808	0.548873	0.153	0.1	1	0	CYBC1
0.00130351	0.658473	0.121	0.075	1	0	CALU
0.00131232	0.612803	0.155	0.103	1	0	METTL26
0.00135311	0.686746	0.13	0.082	1	0	HSD17B10
0.0013627	0.782378	0.109	0.066	1	0	USO1
0.00137507	0.650355	0.146	0.096	1	0	AKAP17A
0.00137554	0.511259	0.218	0.156	1	0	PABPN1
0.00138354	0.615828	0.13	0.082	1	0	TMEM179B
0.00138912	0.635117	0.118	0.072	1	0	MRPS7
0.0013947	0.636549	0.137	0.088	1	0	VPS26A
0.00140847	0.630983	0.121	0.075	1	0	CCPG1
0.00141997	0.425717	0.265	0.196	1	0	NDUFB4
0.001439	0.501021	0.237	0.173	1	0	GOLGA4
0.0014792	0.692945	0.116	0.071	1	0	NECAP1
0.0014904	0.465907	0.204	0.144	1	0	GABPB1-AS1
0.00152188	0.348539	0.292	0.22	1	0	SRSF10
0.00152642	0.705673	0.102	0.06	1	0	DHX29
0.00154971	0.617284	0.265	0.204	1	0	BPTF
0.00157051	0.280593	0.35	0.272	1	0	SELENOK
0.00158039	0.599276	0.13	0.082	1	0	BRWD1
0.00158312	0.649474	0.111	0.068	1	0	HSPA6
0.00162076	0.619015	0.139	0.09	1	0	ADRM1
0.00165201	0.755743	0.107	0.065	1	0	IFI27L2
0.00166016	0.511259	0.153	0.101	1	0	CBX4
0.00169217	0.665074	0.139	0.09	1	0	CCDC186
0.00169481	0.738625	0.1	0.059	1	0	PURA
0.0016959	0.809514	0.104	0.063	1	0	NBR1
0.00170775	0.462384	0.197	0.138	1	0	DNMT1
0.00174231	0.717366	0.116	0.072	1	0	ANKRD13D
0.00175828	0.301885	0.397	0.317	1	0	ATP5MF
0.00178918	0.793136	0.107	0.065	1	0	MPST
0.00179043	0.427431	0.223	0.16	1	0	WDR1
0.00182305	0.46318	0.241	0.178	1	0	CCT5
0.00184339	0.680943	0.1	0.059	1	0	COMMD4
0.00189049	0.473452	0.193	0.134	1	0	SELENOT
0.00189492	0.52652	0.13	0.083	1	0	RAPGEF1
0.00190885	0.782378	0.104	0.063	1	0	HERC4
0.00190885	0.782378	0.104	0.063	1	0	PPP6R3
0.00192973	0.341486	0.132	0.084	1	0	TNFSF10
0.00195724	0.404786	0.13	0.082	1	0	JMY
0.00198768	0.780525	0.118	0.075	1	0	SNRPA1
0.00203638	0.651983	0.13	0.083	1	0	PPP6R1
0.00206713	0.465392	0.188	0.131	1	0	ARID5A
0.00207862	0.459022	0.151	0.1	1	0	KLHL24
0.00209614	0.549781	0.125	0.079	1	0	USP1
0.00210242	0.630983	0.128	0.082	1	0	ZC3H18
0.00212421	0.791367	0.104	0.064	1	0	TENT2
0.00215844	0.840755	0.109	0.068	1	0	AL021155.5
0.00220002	0.726214	0.1	0.06	1	0	SLC38A10
0.00222839	0.498418	0.176	0.121	1	0	MYLIP
0.00222845	0.443444	0.225	0.164	1	0	CHURC1
0.00222887	0.648848	0.132	0.086	1	0	NDUFS3
0.0022385	0.269256	0.316	0.239	1	0	RAB11FIP1
0.00224469	0.387128	0.271	0.205	1	0	CDC37
0.00225964	0.719417	0.1	0.06	1	0	AKT2
0.00227256	0.662084	0.114	0.071	1	0	TAF11
0.00237524	0.561361	0.172	0.119	1	0	FAAP20
0.00239944	0.675299	0.104	0.064	1	0	IREB2
0.00243218	0.4803	0.204	0.147	1	0	VPS13C
0.00244348	0.252057	0.376	0.295	1	0	ANKRD12
0.00246602	0.738625	0.102	0.062	1	0	PFDN4
0.00253368	0.505558	0.193	0.137	1	0	NDUFAB1
0.00256917	0.431304	0.186	0.129	1	0	TMED9
0.00257756	0.65523	0.13	0.085	1	0	BORCS7
0.00265086	0.430965	0.16	0.109	1	0	SELENOS
0.00267536	0.253291	0.411	0.328	1	0	MZT2B
0.00269868	0.277819	0.188	0.131	1	0	CREBRF
0.0027016	0.676368	0.123	0.079	1	0	FAM174C
0.00271973	0.346056	0.297	0.229	1	0	NFKBID
0.00274743	0.492746	0.167	0.115	1	0	SMARCE1
0.00280716	0.625742	0.121	0.077	1	0	TFAM
0.00281577	0.524934	0.118	0.075	1	0	LAGE3
0.00283013	0.633826	0.137	0.09	1	0	RBM23
0.00283272	0.581914	0.128	0.083	1	0	PTK2B
0.00283318	0.423747	0.213	0.155	1	0	ANXA11
0.0028503	0.69621	0.116	0.074	1	0	SEC22B
0.00286871	0.525683	0.176	0.124	1	0	SREK1
0.00287828	0.477754	0.188	0.133	1	0	SSU72
0.00294677	0.479132	0.209	0.153	1	0	KLF3
0.00303693	0.703904	0.135	0.09	1	0	ATXN10
0.00305207	0.364829	0.26	0.196	1	0	TMBIM4
0.00306323	0.651983	0.128	0.083	1	0	SUGP2
0.00310508	0.59497	0.118	0.075	1	0	PQBP1
0.00311815	0.620061	0.125	0.081	1	0	MMP24OS
0.00312213	0.493686	0.162	0.111	1	0	JOSD1
0.00319647	0.536076	0.158	0.108	1	0	TXNL1
0.00320255	0.645689	0.109	0.068	1	0	SAP30BP
0.00323632	0.686063	0.111	0.07	1	0	COA4
0.00325285	0.486926	0.179	0.126	1	0	UQCRC2
0.00327652	0.710447	0.109	0.069	1	0	CUL5
0.00328264	0.36851	0.281	0.216	1	0	PRPF40A
0.0032873	0.634661	0.139	0.093	1	0	HUWE1
0.00329175	0.445592	0.16	0.109	1	0	NCOA7
0.00330082	0.639364	0.132	0.088	1	0	IST1
0.00331718	0.69532	0.137	0.091	1	0	SPG7
0.00332955	0.518348	0.16	0.11	1	0	BIRC2
0.00337345	0.578145	0.132	0.087	1	0	ETFA
0.00338243	0.726597	0.102	0.063	1	0	IPCEF1
0.00341496	0.64277	0.116	0.074	1	0	VBP1
0.00343052	0.358018	0.278	0.213	1	0	RBMX
0.00347856	0.519712	0.158	0.109	1	0	DYNC1I2
0.00348561	0.631992	0.128	0.084	1	0	FNTA
0.00349095	0.623148	0.107	0.067	1	0	STAG1
0.00349281	0.567619	0.128	0.083	1	0	STAU1
0.00350219	0.58361	0.139	0.093	1	0	RAPGEF6
0.00354261	0.573628	0.135	0.089	1	0	MED28
0.00358196	0.528996	0.146	0.099	1	0	CORO7
0.00363721	0.611458	0.118	0.076	1	0	ZNF326
0.00367388	0.483653	0.114	0.072	1	0	ERO1B
0.00369102	0.604791	0.144	0.098	1	0	PTRHD1
0.00374667	0.327332	0.271	0.207	1	0	PSMB3
0.00381972	0.672602	0.123	0.08	1	0	AKAP8L
0.00389622	0.626164	0.111	0.071	1	0	LSM12
0.00396959	0.499812	0.135	0.089	1	0	TCIRG1
0.00398187	0.534892	0.132	0.087	1	0	PHF14
0.00399234	0.555595	0.146	0.099	1	0	VDAC3
0.00402857	0.683269	0.107	0.067	1	0	XPA
0.00404379	0.858481	0.104	0.066	1	0	RELB
0.00405364	0.44103	0.188	0.134	1	0	NDUFB3
0.00406536	0.611458	0.135	0.09	1	0	MED13
0.00415034	0.415206	0.246	0.187	1	0	P4HB
0.00435568	0.611458	0.107	0.067	1	0	UBQLN1
0.00445808	0.518348	0.204	0.151	1	0	SRP9
0.00445812	0.42991	0.195	0.141	1	0	MRPL51
0.00446268	0.38071	0.241	0.183	1	0	SYAP1
0.00449892	0.573628	0.132	0.088	1	0	POLR2I
0.00469225	0.505558	0.188	0.137	1	0	SNRNP70
0.00481227	0.621442	0.104	0.066	1	0	B3GNT2
0.00492166	0.606175	0.1	0.062	1	0	PPM1A
0.00497265	0.568449	0.107	0.068	1	0	ATG101
0.00499091	0.434249	0.158	0.109	1	0	NOSIP
0.00500291	0.575429	0.128	0.085	1	0	TMEM109
0.00503284	0.658473	0.118	0.078	1	0	ATP6V1E1
0.00508251	0.613174	0.121	0.08	1	0	ZSCAN16-AS1
0.00508868	0.499254	0.218	0.164	1	0	CSNK2B
0.00511784	0.560862	0.118	0.078	1	0	PPM1K
0.0051725	0.503966	0.16	0.112	1	0	MICOS13
0.00518692	0.498754	0.176	0.126	1	0	POLR2J
0.00528012	0.537826	0.121	0.079	1	0	SUPT6H
0.00531887	0.550359	0.123	0.081	1	0	HNRNPUL2
0.00533633	0.618302	0.111	0.072	1	0	TMX1
[truncated: 13,418 more rows]
