# Supplementary material for: Alterations in Resident Immune Cells in Prenatal Trisomy 21 Lungs
Source: Cells. 2025 Nov 26;14(23):1866. doi: 10.3390/cells14231866 (PMC12691487; doi:10.3390/cells14231866)
Supplement: Supplementary file 1 [file cells-14-01866-s001.zip › Table S5 T21 SC immune_DEG.xlsx]

## Sheet: 0
gene	p_val	avg_log2FC	pct.1	pct.2	p_val_adj
MTRNR2L8	2.89081e-11	-3.10409	0.096	0.339	4.2836e-07
MYOM2	6.29635e-11	-2.56462	0.158	0.398	9.32993e-07
ITGB2	7.53731e-10	0.847848	0.819	0.708	1.11688e-05
CLIC3	2.953e-09	-0.751967	0.662	0.842	4.37576e-05
KLRC1	2.97617e-08	-0.897156	0.438	0.684	0.000441009
HSP90AA1	3.35011e-08	1.0641	0.95	0.971	0.00049642
HLA-B	2.10703e-07	0.433009	0.969	0.982	0.00312219
PRSS23	2.99845e-07	-2.71999	0.015	0.14	0.00444311
ABHD17A	3.81474e-07	-0.548299	0.704	0.836	0.00565268
HLA-C	4.32843e-07	-0.4167	0.919	0.965	0.00641387
ATP6V0C	6.03591e-07	1.35063	0.462	0.251	0.00894401
RPL12	9.514e-07	-0.367282	0.946	0.971	0.0140978
SPTSSB	1.21541e-06	-4.60452	0	0.088	0.0180099
ZFP36	1.60225e-06	-0.746768	0.623	0.754	0.0237421
EEF1A1	1.91442e-06	-0.280258	0.988	0.994	0.0283679
XIST	3.72608e-06	1.03934	0.454	0.246	0.0552131
RPL3	5.06883e-06	-0.30421	0.958	0.965	0.0751099
AC253572.2	5.78788e-06	-1.88745	0.077	0.228	0.0857648
PLAAT2	6.56773e-06	-4.41187	0	0.076	0.0973206
CD3D	1.18293e-05	0.666556	0.658	0.456	0.175287
EEF1B2	1.5259e-05	-0.492405	0.708	0.86	0.226109
RPS8	2.14134e-05	-0.313647	0.981	0.988	0.317303
RPL34	2.57286e-05	-0.26961	0.958	0.988	0.381247
CMC1	3.10978e-05	-0.579249	0.558	0.719	0.460808
HNRNPF	3.83515e-05	-0.742019	0.285	0.485	0.568293
NME2	4.17998e-05	-0.858272	0.285	0.48	0.61939
C4orf3	5.12732e-05	-0.824481	0.304	0.485	0.759766
DDX3Y	6.42256e-05	-2.18948	0.023	0.117	0.951694
MATK	6.42887e-05	-0.45978	0.515	0.713	0.95263
GNLY	7.11041e-05	0.476023	0.912	0.836	1
HSPA1B	8.08921e-05	0.925034	0.365	0.187	1
RANBP6	8.34945e-05	-3.41187	0.004	0.07	1
RPL10A	0.000100212	-0.31453	0.877	0.971	1
ARL4C	0.000101666	-0.403217	0.715	0.825	1
HOPX	0.000111174	-0.427777	0.746	0.86	1
CCL4	0.000113645	-0.883778	0.885	0.93	1
IER2	0.000125573	-0.560833	0.781	0.865	1
RPS3A	0.000132673	-0.233014	0.981	0.988	1
SON	0.000139653	0.606381	0.715	0.649	1
RPL7A	0.000140974	-0.221375	0.969	0.988	1
GFM2	0.00015672	-2.82691	0.008	0.076	1
NFKB1	0.000168264	1.10598	0.292	0.135	1
LDB2	0.000173614	-1.50498	0.046	0.152	1
RPL19	0.000174058	-0.230837	0.992	0.982	1
RAB7A	0.000175037	1.26424	0.277	0.129	1
AL135818.1	0.000189779	-3.92644	0	0.053	1
TIE1	0.000189779	-3.92644	0	0.053	1
RPL14	0.000190251	-0.278442	0.915	0.959	1
HSPA1A	0.000198682	2.36907	0.262	0.123	1
GIMAP7	0.000199798	-0.564769	0.438	0.596	1
GZMA	0.000206718	-0.374184	0.896	0.906	1
S100B	0.000260508	-0.916459	0.073	0.193	1
ATP5F1E	0.000266009	-0.307534	0.788	0.918	1
DHRS7	0.000270776	-0.879138	0.219	0.374	1
DNAJB1	0.000275899	1.20625	0.573	0.421	1
RPAP2	0.000309244	-1.55561	0.054	0.158	1
ZFAND5	0.00032455	1.05541	0.273	0.129	1
GSAP	0.000345051	-1.25088	0.081	0.199	1
AC009107.2	0.000346422	-2.37005	0.015	0.088	1
TOR4A	0.000352008	-2.71999	0.008	0.07	1
MTMR2	0.000352008	-2.71999	0.008	0.07	1
RPS24	0.000374112	-0.226781	0.981	0.994	1
YWHAB	0.000414295	-0.466187	0.485	0.655	1
UBB	0.000429034	0.49623	0.862	0.889	1
BOK	0.000440356	-3.92644	0	0.047	1
ST8SIA6	0.000440579	-3.77444	0	0.047	1
KRBA2	0.000440579	-3.77444	0	0.047	1
LGR6	0.000440579	-3.77444	0	0.047	1
MTRNR2L1	0.000449427	3.85492	0.069	0	1
HSPA6	0.000469527	2.65675	0.154	0.047	1
USP16	0.000475698	1.16686	0.304	0.164	1
RAB37	0.000492954	-1.10702	0.123	0.251	1
RPS4Y1	0.000496742	-1.12298	0.104	0.228	1
SCAI	0.000543984	-2.41187	0.012	0.076	1
H3F3B	0.000544055	0.477748	0.977	0.971	1
AZIN1	0.000587292	1.59712	0.162	0.053	1
RPS21	0.000630336	-0.220952	0.938	0.994	1
AC245297.3	0.000673843	-0.639281	0.273	0.439	1
BCCIP	0.000695375	-1.23678	0.065	0.17	1
C19orf12	0.000712988	-1.24195	0.058	0.158	1
CENPK	0.000713259	-1.95815	0.031	0.111	1
TM9SF4	0.000738393	-2.28259	0.015	0.082	1
TTC38	0.000781878	-0.57677	0.308	0.474	1
ANKAR	0.000786741	-2.60452	0.008	0.064	1
CIAO3	0.000786741	-2.60452	0.008	0.064	1
RIPOR2	0.000788023	-0.628968	0.377	0.52	1
CD2	0.000790591	-1.63846	0.073	0.175	1
TRMU	0.000828321	-2.18948	0.008	0.064	1
EIF1AX	0.000831907	0.9562	0.346	0.205	1
IL2RB	0.000834782	-0.502154	0.546	0.643	1
ETS1	0.000846605	-0.345781	0.508	0.708	1
MT-CYB	0.000887473	-0.189268	0.95	0.994	1
THOC3	0.000901775	-1.66865	0.038	0.123	1
GTF2A1	0.000940008	-1.60452	0.038	0.123	1
RPL5	0.000949359	-0.249727	0.935	0.982	1
AL450998.2	0.000978309	-1.29639	0.035	0.117	1
FOXK1	0.000999475	-1.88462	0.019	0.088	1
LCK	0.00100307	-0.585406	0.446	0.579	1
FLVCR1-DT	0.00102543	-3.60452	0	0.041	1
TMEM150A	0.00102543	-3.60452	0	0.041	1
FBP1	0.00102543	-3.60452	0	0.041	1
TPX2	0.00102543	-3.60452	0	0.041	1
AC136475.1	0.00102543	-3.60452	0	0.041	1
TIGD7	0.00102543	-3.60452	0	0.041	1
AL035701.1	0.00102543	-3.60452	0	0.041	1
SAMD3	0.00103032	-0.501704	0.523	0.667	1
MIB2	0.00106685	-0.726506	0.227	0.374	1
IL2RG	0.00109052	-0.376954	0.573	0.731	1
CD7	0.00114746	-0.314657	0.785	0.877	1
C12orf76	0.00116224	-2.41187	0.012	0.07	1
MT2A	0.00116939	1.63111	0.388	0.251	1
OASL	0.00117107	3.15037	0.073	0.006	1
IL12RB1	0.00117884	-1.18948	0.069	0.17	1
DNAJA1	0.00118269	0.89179	0.608	0.567	1
CRACR2A	0.00123196	-1.52205	0.023	0.094	1
RBM3	0.00124743	-0.573819	0.285	0.444	1
AC103591.3	0.00125066	-0.945552	0.088	0.193	1
RPSA	0.00128418	-0.316028	0.885	0.942	1
PMAIP1	0.00131774	0.681303	0.462	0.298	1
C1orf56	0.00133833	-0.448998	0.373	0.538	1
RAB8B	0.0014595	0.712514	0.415	0.263	1
CD69	0.00148895	-0.667042	0.75	0.789	1
PVT1	0.00153303	-2.28259	0.015	0.076	1
CTDSP1	0.00154667	-0.800913	0.162	0.292	1
DSTN	0.00155167	-0.78894	0.142	0.269	1
DNAJA3	0.00155727	-2.18948	0.015	0.076	1
RPS27A	0.00157262	-0.134414	0.988	0.982	1
BCL3	0.00157291	1.75805	0.123	0.035	1
HNRNPA1P48	0.00158639	-2.08994	0.015	0.076	1
RPS23	0.00161808	-0.196661	0.992	0.982	1
C16orf54	0.00163311	-0.850676	0.15	0.275	1
RACK1	0.00164621	-0.291925	0.854	0.959	1
NACA	0.00165152	-0.232693	0.885	0.971	1
XCL2	0.00171938	-0.375864	0.619	0.737	1
RPL32	0.00173516	-0.186927	0.977	1	1
RPS18	0.00174215	-0.19332	0.992	0.994	1
UTP15	0.00174884	-2.47898	0.008	0.058	1
FOXP4	0.00174884	-2.47898	0.008	0.058	1
ACAD8	0.00174884	-2.47898	0.008	0.058	1
LINC01146	0.00174884	-2.47898	0.008	0.058	1
HSD17B11	0.00182461	-1.26348	0.069	0.164	1
GNPNAT1	0.00183125	-2.06395	0.008	0.058	1
KLRC4	0.00183125	-2.06395	0.008	0.058	1
AC245014.3	0.00186208	-1.52205	0.05	0.135	1
MCPH1	0.00186463	-1.47898	0.042	0.123	1
ACTR6	0.00188357	-1.44102	0.05	0.135	1
RPS6	0.00189906	-0.240779	0.927	0.982	1
TRIB2	0.00191489	-1.26348	0.065	0.158	1
ANKRD12	0.0019155	0.654572	0.435	0.287	1
PLCB1	0.00195235	-0.782853	0.127	0.246	1
SLC5A3	0.0021866	1.48295	0.192	0.088	1
PSME1	0.00221307	-0.370843	0.542	0.713	1
TMEM126A	0.00226112	-1.13503	0.058	0.146	1
KLRB1	0.00227295	-0.35508	0.858	0.901	1
HEXA	0.00230476	-0.937091	0.081	0.181	1
FUT10	0.00233053	-2.77444	0.004	0.047	1
CES2	0.00233053	-2.77444	0.004	0.047	1
ELAC1	0.00233053	-2.77444	0.004	0.047	1
LRRC37B	0.00233053	-2.77444	0.004	0.047	1
ADARB1	0.00233053	-2.77444	0.004	0.047	1
CEP135	0.0023368	-1.79716	0.023	0.088	1
FAM210A	0.0023368	-1.79716	0.023	0.088	1
AC008443.1	0.0023964	-3.60452	0	0.035	1
LINC02076	0.00239662	-3.77444	0	0.035	1
AC079305.3	0.00239684	-3.41187	0	0.035	1
POFUT1	0.00239684	-3.41187	0	0.035	1
PUDP	0.00239684	-3.41187	0	0.035	1
C2orf42	0.00239684	-3.41187	0	0.035	1
AL450326.1	0.00239684	-3.41187	0	0.035	1
IFT172	0.00239684	-3.41187	0	0.035	1
AC072022.2	0.00239684	-3.41187	0	0.035	1
LINC02132	0.00239684	-3.41187	0	0.035	1
AC111182.1	0.00239684	-3.41187	0	0.035	1
MCL1	0.00240525	0.750327	0.362	0.228	1
RPLP0	0.00245238	-0.358938	0.665	0.819	1
C1orf52	0.00246928	1.32837	0.154	0.058	1
RPL39	0.00260683	-0.131739	0.985	1	1
XRCC5	0.00263231	-0.715547	0.265	0.392	1
COQ8A	0.00265105	-1.69198	0.027	0.094	1
WDR73	0.00265105	-1.69198	0.027	0.094	1
CRIM1	0.00265105	-1.69198	0.027	0.094	1
SIKE1	0.00269277	1.48295	0.127	0.041	1
KLRC3	0.00269888	-0.686977	0.208	0.339	1
LDLR	0.00274105	1.58311	0.135	0.047	1
NCOA3	0.00275836	-1.75652	0.031	0.099	1
XRRA1	0.00282803	-1.68252	0.031	0.099	1
OXA1L	0.00282803	-1.68252	0.031	0.099	1
DEF6	0.00286714	-0.661099	0.162	0.287	1
SELL	0.00291424	-1.78894	0.038	0.111	1
GZMK	0.00293271	-1.49489	0.112	0.211	1
ARL6IP6	0.00302733	-1.60452	0.035	0.105	1
FAM104A	0.00302733	-1.60452	0.035	0.105	1
AC093010.2	0.00302733	-1.60452	0.035	0.105	1
YBX1	0.00304118	-0.471249	0.458	0.608	1
PRMT9	0.00309659	-1.29257	0.065	0.152	1
ITM2C	0.00327395	-2.26748	0.015	0.07	1
TTPAL	0.00330269	-1.98303	0.015	0.07	1
PYURF	0.00331037	-0.832784	0.119	0.228	1
IL18R1	0.003331	-1.09928	0.073	0.164	1
DUSP2	0.00334628	-0.474574	0.692	0.784	1
CD226	0.00336492	-1.03515	0.077	0.17	1
PER1	0.0033937	1.26995	0.181	0.082	1
DNAJB6	0.00343549	0.847359	0.519	0.415	1
TESK1	0.0034397	-1.38212	0.046	0.123	1
HIST4H4	0.00345391	-1.71999	0.015	0.07	1
THAP12	0.00346181	-1.21457	0.062	0.146	1
METRNL	0.00348918	0.93546	0.415	0.292	1
CXorf38	0.00358364	-1.11148	0.065	0.152	1
ATG4C	0.00382546	-2.47898	0.008	0.053	1
PCYOX1	0.00386379	-2.34148	0.008	0.053	1
DST	0.00386379	-2.34148	0.008	0.053	1
CMC4	0.00386379	-2.34148	0.008	0.053	1
PRF1	0.00390774	-0.334997	0.754	0.836	1
YIPF1	0.00392071	-1.92644	0.019	0.076	1
STK32C	0.00400159	-1.82691	0.019	0.076	1
SERTAD1	0.00401858	0.897985	0.296	0.181	1
MAD2L1	0.00402378	-1.92644	0.008	0.053	1
HSPH1	0.00412368	1.73252	0.288	0.193	1
RBL2	0.00418141	-0.886915	0.138	0.246	1
NKG7	0.00420024	-0.167298	0.988	0.988	1
PTGDS	0.00445029	1.83042	0.131	0.047	1
ARID3A	0.0044523	3.09592	0.046	0	1
LGALS1	0.00447985	0.322236	0.427	0.292	1
SYNJ2BP	0.00450142	-1.79716	0.023	0.082	1
SPNS1	0.00450142	-1.79716	0.023	0.082	1
MAP2K3	0.00450583	1.26056	0.169	0.076	1
DPH7	0.00460725	-1.70405	0.023	0.082	1
MYL6	0.00478201	0.347832	0.858	0.883	1
KLRD1	0.00481106	-0.356202	0.788	0.854	1
TTC4	0.00481721	-1.51141	0.023	0.082	1
ELF2	0.00482865	1.20284	0.154	0.064	1
SYAP1	0.00493302	0.800741	0.288	0.17	1
CCL4L2	0.005065	-0.928936	0.477	0.596	1
RAN	0.00507127	-0.368702	0.346	0.503	1
ZNF160	0.00510969	-1.60452	0.027	0.088	1
ARPC5L	0.00511732	-0.443523	0.469	0.591	1
RPS14	0.0051842	-0.137293	0.988	0.988	1
WDR12	0.0053083	-2.77444	0.004	0.041	1
ZNF738	0.0053083	-2.77444	0.004	0.041	1
AL451085.1	0.0053083	-2.77444	0.004	0.041	1
NADK2	0.0053083	-2.77444	0.004	0.041	1
NUP35	0.00533783	-2.60452	0.004	0.041	1
AC007038.2	0.00533783	-2.60452	0.004	0.041	1
LIN52	0.00533783	-2.60452	0.004	0.041	1
MAPK7	0.00533783	-2.60452	0.004	0.041	1
PRDX4	0.00533783	-2.60452	0.004	0.041	1
LINC01215	0.00533783	-2.60452	0.004	0.041	1
ZSCAN32	0.00533783	-2.60452	0.004	0.041	1
LINC00910	0.00533783	-2.60452	0.004	0.041	1
NFU1	0.00535321	-1.60452	0.031	0.094	1
AHR	0.00538828	2.64341	0.058	0.006	1
KLHL9	0.00539405	-2.06395	0.012	0.058	1
MYL6B	0.00539405	-2.06395	0.012	0.058	1
ZNF211	0.00539405	-2.06395	0.012	0.058	1
GPR155	0.0055061	-2.18948	0.004	0.041	1
P2RX5	0.00561411	-1.74202	0.012	0.058	1
SRFBP1	0.0056248	-1.45251	0.031	0.094	1
PRR11	0.00564036	-3.41187	0	0.029	1
LRRC25	0.00564036	-3.41187	0	0.029	1
MAST2	0.00564088	-3.18948	0	0.029	1
FCHO2	0.00564088	-3.18948	0	0.029	1
AC004148.1	0.00564088	-3.18948	0	0.029	1
CCDC144A	0.00564088	-3.18948	0	0.029	1
MRM1	0.00564088	-3.18948	0	0.029	1
TSTD3	0.00564088	-3.18948	0	0.029	1
EDC3	0.00564088	-3.18948	0	0.029	1
MKS1	0.00564088	-3.18948	0	0.029	1
ZNF681	0.00564088	-3.18948	0	0.029	1
ZNF71	0.00564088	-3.18948	0	0.029	1
RTN4IP1	0.00564088	-3.18948	0	0.029	1
AC026356.2	0.00564088	-3.18948	0	0.029	1
MORN1	0.00564088	-3.18948	0	0.029	1
FBXO2	0.00564088	-3.18948	0	0.029	1
CEP70	0.00564088	-3.18948	0	0.029	1
KCNQ5	0.00564088	-3.18948	0	0.029	1
FAM229B	0.00564088	-3.18948	0	0.029	1
PYCR3	0.00564088	-3.18948	0	0.029	1
AKR1C3	0.00564088	-3.18948	0	0.029	1
ESR2	0.00564088	-3.18948	0	0.029	1
FOXN3-AS1	0.00564088	-3.18948	0	0.029	1
AC119396.1	0.00564088	-3.18948	0	0.029	1
AL117332.1	0.00564088	-3.18948	0	0.029	1
AC022075.1	0.00564088	-3.18948	0	0.029	1
KRT72	0.00564088	-3.18948	0	0.029	1
AC090825.1	0.00564088	-3.18948	0	0.029	1
AC010632.2	0.00564088	-3.18948	0	0.029	1
ALKAL2	0.00564088	-3.18948	0	0.029	1
LINC01505	0.00564088	-3.18948	0	0.029	1
MIR181A2HG	0.00564088	-3.18948	0	0.029	1
ANXA1	0.00575457	0.675593	0.335	0.205	1
MRGBP	0.00580954	-1.45251	0.035	0.099	1
PHACTR2	0.00582009	-1.46701	0.038	0.105	1
CRLF3	0.00588317	-1.03747	0.069	0.152	1
ZNF708	0.00593143	-1.41187	0.042	0.111	1
CYTIP	0.00593851	0.681536	0.4	0.275	1
STIP1	0.00594201	0.936053	0.227	0.123	1
CORO1A	0.00595175	-0.289799	0.742	0.865	1
EIF3D	0.00597218	-0.81864	0.177	0.287	1
NSUN5	0.00597499	-1.36351	0.046	0.117	1
ANTKMT	0.00607196	-0.748905	0.131	0.234	1
RPL18A	0.00611258	-0.172799	0.985	0.977	1
TIMM17B	0.00612538	1.24348	0.135	0.053	1
STK40	0.00615248	-1.34148	0.042	0.111	1
METTL17	0.00616862	-1.22119	0.054	0.129	1
POP4	0.00616862	-1.22119	0.054	0.129	1
CASP8AP2	0.00622873	-1.07845	0.062	0.14	1
PRH1	0.00622873	-1.07845	0.062	0.14	1
AL662844.4	0.00629839	-1.26748	0.038	0.105	1
MRPL23	0.00629839	-1.26748	0.038	0.105	1
RAB2A	0.00630419	0.753037	0.265	0.152	1
SLC39A10	0.00632168	-1.01955	0.065	0.146	1
PKD1	0.00638823	-0.967085	0.035	0.099	1
ABHD14A	0.00643694	-1.11909	0.042	0.111	1
NFKBIL1	0.00643694	-1.226	0.042	0.111	1
LAT	0.00648146	-0.631996	0.177	0.292	1
GZMM	0.00666995	-0.286198	0.762	0.836	1
FCF1	0.00667429	-1.98303	0.015	0.064	1
CSNK1G2	0.00677466	-0.682518	0.115	0.216	1
CARF	0.00678461	-1.86755	0.015	0.064	1
CYP4V2	0.00678461	-1.86755	0.015	0.064	1
PIK3CG	0.00685786	-1.08994	0.046	0.117	1
PPP1R10	0.00691555	-0.779602	0.192	0.304	1
MRPL24	0.00701938	-1.04061	0.05	0.123	1
PAK1IP1	0.00706003	-1.60452	0.015	0.064	1
OLMALINC	0.00706003	-1.38212	0.015	0.064	1
CTSW	0.00709277	0.274951	0.885	0.813	1
MRPS12	0.00710922	-0.748905	0.127	0.228	1
LPGAT1	0.00713628	-0.821327	0.123	0.222	1
DENND3	0.00719218	1.98045	0.077	0.018	1
FOSB	0.00719822	0.803569	0.3	0.187	1
ADA2	0.007255	1.91905	0.077	0.018	1
NFKBIZ	0.00729277	-0.650908	0.392	0.497	1
PTMA	0.00732138	-0.140568	0.985	1	1
PLIN2	0.0073375	0.980447	0.304	0.199	1
ANP32E	0.00751387	-0.647584	0.212	0.327	1
METTL23	0.00778073	-0.849628	0.092	0.181	1
NRROS	0.00797117	-1.71999	0.019	0.07	1
RNF14	0.00797117	-1.71999	0.019	0.07	1
ANKRD46	0.00797117	-1.71999	0.019	0.07	1
UTP4	0.00797117	-1.71999	0.019	0.07	1
DEDD2	0.00812141	0.88487	0.231	0.129	1
FBXO6	0.0081401	-0.967085	0.104	0.193	1
CD63	0.00816695	-0.382123	0.492	0.608	1
SH2B3	0.00823865	1.58813	0.104	0.035	1
PSMB8-AS1	0.00828518	-0.802455	0.112	0.205	1
SLC6A6	0.00829509	-1.4976	0.019	0.07	1
SH2D2A	0.00829841	-0.507654	0.254	0.38	1
FAM49B	0.008311	-0.368887	0.431	0.573	1
SNX5	0.00835559	1.1869	0.154	0.07	1
EXOSC2	0.0083962	-2.34148	0.008	0.047	1
JMJD4	0.00847584	-2.18948	0.008	0.047	1
RTKN	0.00847584	-2.18948	0.008	0.047	1
CTBP1-DT	0.00847584	-2.18948	0.008	0.047	1
MASTL	0.00847584	-2.18948	0.008	0.047	1
ACADSB	0.00847584	-2.18948	0.008	0.047	1
TMEM135	0.00847584	-2.18948	0.008	0.047	1
STK26	0.00861977	-0.636937	0.146	0.251	1
TCF7L2	0.00864846	-1.13503	0.019	0.07	1
PLEKHA5	0.00874196	-1.70405	0.023	0.076	1
XYLT1	0.00874196	-1.70405	0.023	0.076	1
AC010618.3	0.00877877	-1.77444	0.008	0.047	1
GMPS	0.00884352	-1.11148	0.069	0.146	1
ASCC2	0.00884352	-1.11148	0.069	0.146	1
PTGDR	0.00885161	-0.675774	0.254	0.363	1
XPC	0.00892159	1.71741	0.085	0.023	1
EDEM2	0.00893413	-1.60452	0.023	0.076	1
LINC02384	0.00893413	-1.60452	0.023	0.076	1
PSAP	0.00894173	1.0302	0.185	0.094	1
TLE5	0.00900406	-0.239883	0.665	0.801	1
AC044849.1	0.00902491	-0.859772	0.1	0.187	1
CCNL2	0.00932551	-1.05703	0.069	0.146	1
BLOC1S4	0.00932551	-1.05703	0.069	0.146	1
SKA2	0.00932551	-1.05703	0.069	0.146	1
SRSF9	0.00942328	-0.41896	0.369	0.497	1
MKRN2	0.00967871	-1.51141	0.027	0.082	1
IGF1R	0.00967871	-1.51141	0.027	0.082	1
C20orf197	0.00967871	-1.51141	0.027	0.082	1
AIF1	0.00969367	-1.38212	0.05	0.117	1
DTD1	0.00971688	-1.13503	0.062	0.135	1
SECISBP2	0.00972916	-0.983027	0.069	0.146	1
DRAP1	0.00974374	-0.379955	0.35	0.491	1
TMCO1	0.00976877	-0.691978	0.165	0.269	1
ACTR3	0.0097923	-0.418503	0.373	0.515	1
TXNIP	0.00982052	0.375165	0.765	0.678	1
GMIP	0.0100058	-1.32072	0.05	0.117	1
CCDC32	0.0100079	-1.10201	0.062	0.135	1
NUP62	0.0100766	-1.34148	0.027	0.082	1
HDDC3	0.0101176	-1.22119	0.054	0.123	1
HDHD2	0.0101678	-1.45251	0.031	0.088	1
ELMOD2	0.0102225	-1.43459	0.031	0.088	1
MARCH2	0.0102843	-1.45251	0.035	0.094	1
ZNF322	0.010417	1.7878	0.073	0.018	1
FAM49A	0.0105456	1.51096	0.092	0.029	1
ULK3	0.0105885	-1.37005	0.035	0.094	1
PELP1	0.0105885	-1.37005	0.035	0.094	1
GRASP	0.0105986	0.912543	0.231	0.135	1
ANKZF1	0.0107476	-1.04061	0.058	0.129	1
HIST1H1C	0.0107538	1.00121	0.196	0.105	1
HMBOX1	0.0107575	-1.03747	0.058	0.129	1
SF3B1	0.0108522	-0.388382	0.362	0.491	1
CDS2	0.0108826	-1.26748	0.042	0.105	1
APOL2	0.0108826	-1.26748	0.042	0.105	1
APOL3	0.010943	1.23679	0.142	0.064	1
FARSA	0.0109623	-1.26748	0.038	0.099	1
RALGAPA2	0.0110309	-1.23255	0.035	0.094	1
CD44	0.0110664	-0.562695	0.312	0.427	1
ATF3	0.0111262	1.60494	0.1	0.035	1
LGALS9B	0.0111934	-2.06395	0.012	0.053	1
DDX55	0.0112557	-1.18948	0.038	0.099	1
ARL16	0.0113195	-1.11909	0.046	0.111	1
SSX2IP	0.0113354	-1.92644	0.012	0.053	1
FCGR2B	0.0113354	-1.92644	0.012	0.053	1
AC104794.3	0.0113354	-1.92644	0.012	0.053	1
ITGA6	0.0113354	-1.92644	0.012	0.053	1
RUNX2	0.0113354	-1.92644	0.012	0.053	1
WDYHV1	0.0113354	-1.92644	0.012	0.053	1
OSM	0.0113354	-1.92644	0.012	0.053	1
USP9Y	0.0113354	-1.92644	0.012	0.053	1
POP7	0.0113445	-0.945552	0.042	0.105	1
SNAPC5	0.0113445	-1.152	0.042	0.105	1
DDX52	0.0114916	-0.875817	0.092	0.175	1
COPS3	0.0114939	1.13245	0.135	0.058	1
PPDPF	0.0118612	-0.33787	0.454	0.579	1
EPRS	0.0118617	-0.904076	0.088	0.17	1
SNHG9	0.011974	-0.604515	0.181	0.287	1
WTAP	0.0119989	-0.545622	0.165	0.269	1
ADHFE1	0.0121645	-2.60452	0.004	0.035	1
HIST1H3A	0.0121645	-2.60452	0.004	0.035	1
PPP1R14B	0.0122158	-1.09928	0.077	0.152	1
RUSC1	0.0122291	-2.41187	0.004	0.035	1
SLC19A2	0.0122291	-2.41187	0.004	0.035	1
ZNF621	0.0122291	-2.41187	0.004	0.035	1
UST	0.0122291	-2.41187	0.004	0.035	1
AC006480.2	0.0122291	-2.41187	0.004	0.035	1
DUS4L	0.0122291	-2.41187	0.004	0.035	1
NLRX1	0.0122291	-2.41187	0.004	0.035	1
HIST1H4H	0.0122291	-2.41187	0.004	0.035	1
KLC4	0.0122291	-2.41187	0.004	0.035	1
MTHFSD	0.0122291	-2.41187	0.004	0.035	1
ACBD4	0.0122291	-2.41187	0.004	0.035	1
ZNF561-AS1	0.0122291	-2.41187	0.004	0.035	1
AC084018.2	0.0122291	-2.41187	0.004	0.035	1
AC104984.3	0.0122291	-2.41187	0.004	0.035	1
TBX21	0.0122517	-0.452512	0.238	0.357	1
NAMPT	0.0124045	1.71741	0.081	0.023	1
UHMK1	0.0124372	-0.875817	0.108	0.193	1
ITSN2	0.0124806	0.751629	0.219	0.123	1
LSM4	0.0124996	-0.813969	0.112	0.199	1
MYL9	0.0126063	-1.82691	0.004	0.035	1
MTRNR2L12	0.0126558	-0.33682	0.523	0.655	1
TNFAIP3	0.0127764	0.52997	0.438	0.327	1
PSMA2	0.0128016	-0.45071	0.273	0.398	1
DENND2D	0.0129638	-0.442548	0.338	0.462	1
HSPD1	0.0130811	0.882043	0.458	0.345	1
LRIG2	0.0134212	-3.18948	0	0.023	1
SCOC-AS1	0.0134212	-3.18948	0	0.023	1
ZNF408	0.0134212	-3.18948	0	0.023	1
ACVR2A	0.0134217	-2.92644	0	0.023	1
XXYLT1	0.0134217	-2.92644	0	0.023	1
CEP19	0.0134217	-2.92644	0	0.023	1
CLNK	0.0134217	-2.92644	0	0.023	1
AC002467.1	0.0134217	-2.92644	0	0.023	1
AC079921.1	0.0134217	-2.92644	0	0.023	1
CA13	0.0134217	-2.92644	0	0.023	1
NOXA1	0.0134217	-2.92644	0	0.023	1
HPS6	0.0134217	-2.92644	0	0.023	1
LLGL1	0.0134217	-2.92644	0	0.023	1
AC009831.3	0.0134217	-2.92644	0	0.023	1
ZNF69	0.0134217	-2.92644	0	0.023	1
PLCG1-AS1	0.0134217	-2.92644	0	0.023	1
BGLAP	0.0134217	-2.92644	0	0.023	1
CHST10	0.0134217	-2.92644	0	0.023	1
AF213884.3	0.0134217	-2.92644	0	0.023	1
AC004889.1	0.0134217	-2.92644	0	0.023	1
RHOBTB2	0.0134217	-2.92644	0	0.023	1
ZNF696	0.0134217	-2.92644	0	0.023	1
TULP3	0.0134217	-2.92644	0	0.023	1
CCDC102B	0.0134217	-2.92644	0	0.023	1
ZNF565	0.0134217	-2.92644	0	0.023	1
AL353708.3	0.0134217	-2.92644	0	0.023	1
LINC01136	0.0134217	-2.92644	0	0.023	1
LINC02580	0.0134217	-2.92644	0	0.023	1
EPB41L5	0.0134217	-2.92644	0	0.023	1
KYAT1	0.0134217	-2.92644	0	0.023	1
AC092140.1	0.0134217	-2.92644	0	0.023	1
ZNF653	0.0134217	-2.92644	0	0.023	1
PRRG2	0.0134217	-2.92644	0	0.023	1
ZXDB	0.0134217	-2.92644	0	0.023	1
LINC01135	0.0134217	-2.92644	0	0.023	1
SPAG8	0.0134217	-2.92644	0	0.023	1
LINC00526	0.0134217	-2.92644	0	0.023	1
ZNF284	0.0134217	-2.92644	0	0.023	1
MMP25-AS1	0.0134406	-0.987844	0.077	0.152	1
PTPN18	0.0135637	-0.838981	0.123	0.211	1
RBCK1	0.0135966	-0.697625	0.15	0.246	1
MIF	0.0136109	-0.316327	0.581	0.702	1
NUP133	0.013725	-1.74202	0.015	0.058	1
ZNF124	0.013725	-1.74202	0.015	0.058	1
NIFK-AS1	0.013725	-1.74202	0.015	0.058	1
RABL3	0.013725	-1.74202	0.015	0.058	1
POLM	0.013725	-1.74202	0.015	0.058	1
NUDCD1	0.013725	-1.74202	0.015	0.058	1
DHRS4-AS1	0.013725	-1.74202	0.015	0.058	1
ENGASE	0.013725	-1.74202	0.015	0.058	1
GRSF1	0.0138179	1.28301	0.123	0.053	1
ATP2A2	0.0138993	1.22556	0.115	0.047	1
TWF2	0.0139151	-0.631482	0.181	0.281	1
LENG8	0.0140081	-0.730046	0.112	0.199	1
MEX3C	0.0140592	-0.71414	0.131	0.222	1
CWC22	0.0141266	-1.08994	0.069	0.14	1
RPL26	0.0141711	-0.133287	0.985	0.988	1
MMGT1	0.0142118	-1.47898	0.015	0.058	1
TRAPPC6A	0.014235	-0.699673	0.162	0.257	1
SYTL1	0.0142392	-0.362154	0.308	0.433	1
CHST2	0.0142547	-0.831926	0.15	0.24	1
SIN3A	0.0143459	1.20284	0.123	0.053	1
CALR	0.0143645	0.485871	0.573	0.462	1
RPS19	0.0144115	-0.141516	0.985	0.988	1
COA5	0.0146087	-1.13503	0.065	0.135	1
MAP2K2	0.0146109	-0.467012	0.292	0.409	1
FAM111A	0.0148578	-0.748905	0.123	0.211	1
TMSB4X	0.0149568	-0.112565	1	1	1
BAZ2A	0.0149571	0.936053	0.204	0.117	1
MYL12A	0.0149821	-0.203618	0.869	0.924	1
ARHGAP45	0.01511	-0.474455	0.181	0.287	1
BTBD6	0.0151472	-1.07845	0.065	0.135	1
CZIB	0.0153045	-0.899971	0.073	0.146	1
SMARCAD1	0.0153283	-1.71999	0.019	0.064	1
PTEN	0.0153559	-0.926443	0.092	0.17	1
SMC5	0.0155325	-0.926443	0.096	0.175	1
D2HGDH	0.0156052	-1.60452	0.019	0.064	1
MOB1B	0.0156052	-1.60452	0.019	0.064	1
TYROBP	0.0156441	-0.210142	0.758	0.848	1
NDE1	0.0161391	-0.849628	0.096	0.175	1
STK17B	0.0163857	0.538443	0.412	0.304	1
MOB4	0.0163903	0.958421	0.204	0.117	1
CCNH	0.0164444	0.890249	0.204	0.117	1
LIM2	0.0164695	1.89799	0.058	0.012	1
POP5	0.0166404	-0.856054	0.069	0.14	1
CDKN2AIPNL	0.0166643	-1.60452	0.023	0.07	1
ZNF138	0.0166643	-1.60452	0.023	0.07	1
GALK2	0.0166643	-1.60452	0.023	0.07	1
HIRIP3	0.0166643	-1.60452	0.023	0.07	1
VAMP7	0.0166643	-1.60452	0.023	0.07	1
RBM7	0.0167496	-0.926443	0.065	0.135	1
NPEPL1	0.0168939	2.09592	0.046	0.006	1
ZDHHC8	0.0170059	-1.4976	0.023	0.07	1
RPL8	0.0170893	-0.193201	0.919	0.936	1
CXXC1	0.0171404	-1.06395	0.058	0.123	1
KIF2A	0.0172823	-0.604515	0.177	0.275	1
TRIM27	0.0173717	1.65852	0.077	0.023	1
ARL14EP	0.0173932	-0.841554	0.092	0.17	1
FYTTD1	0.017476	-0.77444	0.115	0.199	1
RPE	0.0175519	-1.32072	0.05	0.111	1
ABI3	0.0175872	-0.604515	0.262	0.363	1
RHBDD2	0.0176203	-1.30496	0.023	0.07	1
FAM162A	0.0177065	-1.08994	0.054	0.117	1
SAMSN1	0.0177317	1.28001	0.142	0.07	1
NRAS	0.0178027	-1.34148	0.042	0.099	1
GSDMD	0.0179745	-0.810966	0.092	0.17	1
PGM2	0.0179801	-1.226	0.046	0.105	1
SLC30A5	0.0179839	-1.41187	0.027	0.076	1
PYROXD2	0.0179839	-1.41187	0.027	0.076	1
FN3KRP	0.0179839	-1.41187	0.027	0.076	1
ZNF814	0.0179839	-1.41187	0.027	0.076	1
RAB29	0.0180111	-0.416888	0.254	0.363	1
PDE7A	0.0180681	0.897985	0.215	0.129	1
GDI1	0.0182012	-1.11909	0.05	0.111	1
RPL17	0.0182183	-0.158765	0.962	0.988	1
MAP3K14	0.0182699	-2.18948	0.008	0.041	1
ZNF507	0.0182699	-2.18948	0.008	0.041	1
AC025171.2	0.0182706	-1.34148	0.027	0.076	1
SAP30L	0.0182905	-1.26748	0.042	0.099	1
C7orf26	0.0182905	-1.26748	0.042	0.099	1
RRP15	0.0183053	-0.86755	0.062	0.129	1
NOP14	0.0183636	-1.08994	0.05	0.111	1
RMDN3	0.0184129	-0.996833	0.054	0.117	1
KTI12	0.0184337	-2.01955	0.008	0.041	1
ATRIP	0.0184337	-2.01955	0.008	0.041	1
ACTL6A	0.0184337	-2.01955	0.008	0.041	1
GTF2H2C	0.0184337	-2.01955	0.008	0.041	1
SIRT3	0.0184337	-2.01955	0.008	0.041	1
TARBP2	0.0184337	-2.01955	0.008	0.041	1
EID3	0.0184337	-2.01955	0.008	0.041	1
TMEM229B	0.0184337	-2.01955	0.008	0.041	1
KRBOX4	0.0184337	-2.01955	0.008	0.041	1
ZNF783	0.0184337	-2.01955	0.008	0.041	1
GUCY1A1	0.0184493	-1.31501	0.038	0.094	1
MAML1	0.0186013	-1.152	0.046	0.105	1
INTS10	0.0186013	-1.152	0.046	0.105	1
ATP7A	0.0186013	-1.152	0.046	0.105	1
GUSB	0.0186027	-1.34148	0.031	0.082	1
MARF1	0.0186027	-1.34148	0.031	0.082	1
RRP9	0.0186422	-1.24195	0.027	0.076	1
ARHGAP15	0.0187633	-0.779602	0.112	0.193	1
LRPPRC	0.0189206	-1.01955	0.05	0.111	1
NMD3	0.0189229	-1.28259	0.035	0.088	1
STAMBP	0.0189991	-1.23255	0.038	0.094	1
PAM16	0.0189991	-1.23255	0.038	0.094	1
RPL18	0.0190353	-0.137837	0.962	0.982	1
GIMAP1	0.0190375	-0.552048	0.192	0.292	1
AHI1	0.0191775	-1.23255	0.035	0.088	1
KDM2B	0.0192165	1.16102	0.119	0.053	1
FIP1L1	0.0192189	0.869416	0.181	0.099	1
PLAC8	0.0192776	-0.333813	0.731	0.807	1
POLR2J3	0.019349	0.92798	0.238	0.152	1
SDE2	0.0193845	1.18398	0.119	0.053	1
HES4	0.0193951	1.98045	0.085	0.029	1
RPLP1	0.0194889	-0.178685	0.996	1	1
TMEM242	0.0195159	-0.888308	0.085	0.158	1
UBE2F	0.0195623	-0.553889	0.188	0.287	1
RBM6	0.0195994	-0.916459	0.104	0.181	1
SLC39A7	0.019608	-1.074	0.042	0.099	1
CENPB	0.019608	-1.074	0.042	0.099	1
MFSD8	0.0196294	-1.14508	0.031	0.082	1
PIBF1	0.0196351	-1.14508	0.035	0.088	1
SAMD9	0.0196762	-0.54178	0.138	0.228	1
GAK	0.019836	1.0526	0.142	0.07	1
B2M	0.0198713	-0.1208	1	1	1
PNP	0.0199964	1.45438	0.085	0.029	1
ZRSR2	0.0201894	-0.945552	0.046	0.105	1
C1QBP	0.0202799	-0.771165	0.173	0.263	1
NFKBIA	0.0203738	-0.639758	0.688	0.725	1
SSRP1	0.0206697	-0.899971	0.081	0.152	1
LPCAT4	0.0208345	2.71741	0.031	0	1
NPIPB4	0.0208345	2.71741	0.031	0	1
FLVCR1	0.0208394	2.56541	0.031	0	1
FKBP14	0.0208394	2.56541	0.031	0	1
VPS9D1	0.0208394	2.56541	0.031	0	1
ZNF468	0.0208394	2.56541	0.031	0	1
TOGARAM2	0.0208394	2.56541	0.031	0	1
VDAC2	0.0209364	-0.489038	0.223	0.327	1
RPS7	0.0210443	-0.154958	0.969	0.988	1
NAA35	0.0211538	1.56541	0.065	0.018	1
SET	0.0211665	-0.259187	0.523	0.62	1
YAF2	0.021285	0.904498	0.219	0.135	1
PSME4	0.0213039	0.945682	0.142	0.07	1
LIMS1	0.0213213	-0.769575	0.104	0.181	1
AC090152.1	0.0213509	-0.768014	0.085	0.158	1
GABPB1-AS1	0.0217286	-0.464338	0.165	0.263	1
PREX1	0.0217322	-0.426977	0.292	0.404	1
STAT4	0.0218532	-0.563873	0.25	0.351	1
KAT6B	0.0219395	-0.531759	0.192	0.292	1
PPP2R5E	0.0225918	-0.746534	0.104	0.181	1
ATP5F1A	0.0229205	-0.487158	0.204	0.304	1
SYTL2	0.0229778	-0.907078	0.112	0.187	1
UNC119	0.0232133	-1.00044	0.069	0.135	1
AL021155.5	0.0234355	-0.604515	0.081	0.152	1
RALB	0.0234794	-1.77444	0.012	0.047	1
SLC25A46	0.0234794	-1.77444	0.012	0.047	1
GTPBP2	0.0234794	-1.77444	0.012	0.047	1
C11orf1	0.0234794	-1.77444	0.012	0.047	1
RFXAP	0.0234794	-1.77444	0.012	0.047	1
ATP8B2	0.0234794	-1.77444	0.012	0.047	1
AC145285.6	0.0234794	-1.77444	0.012	0.047	1
EIF1AY	0.0234794	-1.77444	0.012	0.047	1
IGFLR1	0.0235628	1.25347	0.1	0.041	1
HSPA9	0.0235826	-0.490859	0.212	0.31	1
TEX10	0.023824	1.71741	0.054	0.012	1
RHEBL1	0.023824	1.71741	0.054	0.012	1
ZFP36L2	0.0238588	-0.37877	0.665	0.749	1
ZNF605	0.0239179	-1.60452	0.012	0.047	1
CPNE1	0.0239548	-0.636937	0.158	0.246	1
AC008969.1	0.0241864	-1.45251	0.012	0.047	1
SLFN5	0.024373	-0.461911	0.273	0.374	1
SDHA	0.0244095	-0.697625	0.1	0.175	1
CSTB	0.0245047	0.471656	0.485	0.404	1
NUDT15	0.0245678	2.20284	0.042	0.006	1
LUZP1	0.0246691	0.894291	0.204	0.123	1
ZNF710	0.024671	1.98045	0.042	0.006	1
GDI2	0.0247689	-0.604515	0.112	0.193	1
NEU1	0.024871	1.15448	0.138	0.07	1
VDAC3	0.0248854	-0.769575	0.115	0.193	1
SLC66A2	0.025061	1.39548	0.073	0.023	1
KTN1	0.0252398	0.628975	0.281	0.187	1
NSMCE4A	0.0255318	-0.958152	0.065	0.129	1
HMGB2	0.0255549	0.360719	0.342	0.24	1
ATP11B	0.0256057	-0.94155	0.065	0.129	1
ZNF276	0.0256189	-0.738816	0.146	0.228	1
USP25	0.0256653	1.14551	0.123	0.058	1
PFKL	0.0256653	1.10598	0.123	0.058	1
RPL6	0.0256722	-0.160526	0.946	0.988	1
CCNC	0.0256992	-1.04061	0.062	0.123	1
POLR2M	0.0257434	0.980447	0.1	0.041	1
WDR70	0.0257702	1.08354	0.108	0.047	1
LRP10	0.0264313	0.601936	0.208	0.123	1
CD48	0.0264599	-0.294971	0.419	0.526	1
JMJD6	0.0266915	0.770524	0.242	0.158	1
GALNT1	0.0267234	-0.78894	0.069	0.135	1
PTPN22	0.0267487	-0.525081	0.192	0.287	1
AC012360.3	0.0268835	-1.74202	0.015	0.053	1
SLC25A12	0.0268835	-1.74202	0.015	0.053	1
FIG4	0.0268835	-1.74202	0.015	0.053	1
PPP1R18	0.0270128	-0.30961	0.362	0.48	1
OSTF1	0.0270811	-0.374648	0.415	0.515	1
IPO9	0.0272722	-1.60452	0.015	0.053	1
TAF5L	0.0272722	-1.60452	0.015	0.053	1
TRIO	0.0272722	-1.60452	0.015	0.053	1
ZFP62	0.0272722	-1.60452	0.015	0.053	1
BRPF3	0.0272722	-1.60452	0.015	0.053	1
ARHGAP19	0.0272722	-1.60452	0.015	0.053	1
MLH3	0.0272722	-1.60452	0.015	0.053	1
MAP2K5	0.0272722	-1.60452	0.015	0.053	1
TXNL4B	0.0272722	-1.60452	0.015	0.053	1
MAP1S	0.0272722	-1.60452	0.015	0.053	1
DNAL4	0.0272722	-1.60452	0.015	0.053	1
MFSD6	0.0272722	-1.60452	0.015	0.053	1
BTG3	0.0273707	0.683061	0.269	0.181	1
LSM12	0.0274483	-0.938934	0.085	0.152	1
TRGC1	0.0276502	-0.65261	0.208	0.298	1
SPTAN1	0.027664	-0.341481	0.212	0.31	1
UCKL1	0.0276819	-0.730046	0.069	0.135	1
TRNAU1AP	0.0277648	-0.894022	0.062	0.123	1
OXLD1	0.0277648	-0.894022	0.062	0.123	1
BRCA2	0.0278987	-2.41187	0.004	0.029	1
TMEM106B	0.0279717	-0.996833	0.058	0.117	1
CTPS1	0.0279929	-0.751357	0.092	0.164	1
ZMYM1	0.0280405	-2.18948	0.004	0.029	1
PSEN2	0.0280405	-2.18948	0.004	0.029	1
ZBTB18	0.0280405	-2.18948	0.004	0.029	1
IGFBP2	0.0280405	-2.18948	0.004	0.029	1
ARHGAP31	0.0280405	-2.18948	0.004	0.029	1
PTCD2	0.0280405	-2.18948	0.004	0.029	1
MED20	0.0280405	-2.18948	0.004	0.029	1
GINS4	0.0280405	-2.18948	0.004	0.029	1
EXT1	0.0280405	-2.18948	0.004	0.029	1
SLC36A4	0.0280405	-2.18948	0.004	0.029	1
PXN-AS1	0.0280405	-2.18948	0.004	0.029	1
GSTZ1	0.0280405	-2.18948	0.004	0.029	1
CHTF18	0.0280405	-2.18948	0.004	0.029	1
SGSM2	0.0280405	-2.18948	0.004	0.029	1
TBXA2R	0.0280405	-2.18948	0.004	0.029	1
RAB11B-AS1	0.0280405	-2.18948	0.004	0.029	1
MPV17L2	0.0280405	-2.18948	0.004	0.029	1
AL133342.1	0.0280405	-2.18948	0.004	0.029	1
CDC7	0.0280405	-2.18948	0.004	0.029	1
AC004847.1	0.0280405	-2.18948	0.004	0.029	1
FAM219A	0.0280405	-2.18948	0.004	0.029	1
SETMAR	0.0280405	-2.18948	0.004	0.029	1
AF305872.2	0.0280405	-2.18948	0.004	0.029	1
CEP126	0.0280405	-2.18948	0.004	0.029	1
FAM184B	0.0280405	-2.18948	0.004	0.029	1
TNFRSF25	0.0280405	-0.79716	0.065	0.129	1
AL139011.1	0.0281018	-1.34148	0.015	0.053	1
TSNAX	0.0284569	-0.682518	0.131	0.211	1
KLRC2	0.0284972	-0.77444	0.208	0.292	1
ABT1	0.0286156	-0.653425	0.096	0.17	1
SRSF7	0.0288328	-0.208587	0.415	0.55	1
HADHA	0.0289483	-0.647584	0.115	0.193	1
PAGR1	0.0290055	-0.73576	0.065	0.129	1
MRPS14	0.0290075	-0.90937	0.058	0.117	1
MIF4GD	0.0290158	-0.816019	0.062	0.123	1
RPL11	0.0290587	-0.12851	0.985	0.988	1
THYN1	0.0291372	-1.01955	0.054	0.111	1
AOAH	0.0291415	-0.535253	0.215	0.31	1
TPST2	0.029193	-0.39039	0.354	0.462	1
R3HCC1	0.0292331	-1.11909	0.05	0.105	1
TTC28-AS1	0.0292331	-1.11909	0.05	0.105	1
TMEM156	0.0292445	-0.653425	0.092	0.164	1
LRMP	0.0296463	0.773996	0.146	0.076	1
FRYL	0.0298022	-0.689404	0.112	0.187	1
TMEM91	0.0298314	1.48295	0.062	0.018	1
ARHGAP35	0.0298314	1.48295	0.062	0.018	1
OXNAD1	0.0299488	-1.47898	0.019	0.058	1
ZXDC	0.0299488	-1.47898	0.019	0.058	1
SLC35B2	0.0299488	-1.47898	0.019	0.058	1
SLC35E3	0.0299488	-1.47898	0.019	0.058	1
DEF8	0.0299488	-1.47898	0.019	0.058	1
SMPD1	0.0299488	-1.47898	0.019	0.058	1
C11orf71	0.0299488	-1.47898	0.019	0.058	1
RGS9	0.0299488	-1.47898	0.019	0.058	1
UBE2S	0.0300468	0.606381	0.335	0.246	1
STAT3	0.0301107	0.617877	0.212	0.129	1
RGCC	0.030129	0.321484	0.162	0.088	1
DMWD	0.0302026	-0.926443	0.054	0.111	1
GNL3L	0.0302026	-0.926443	0.054	0.111	1
ATAD1	0.0302328	-1.04509	0.05	0.105	1
EDRF1	0.0302328	-1.04509	0.05	0.105	1
CPLANE1	0.0302585	-1.152	0.046	0.099	1
PIGP	0.030328	1.23199	0.088	0.035	1
EMG1	0.0303555	-1.26748	0.042	0.094	1
MTRES1	0.0304002	-1.38212	0.019	0.058	1
PIP4K2B	0.0304002	-1.38212	0.019	0.058	1
TRNT1	0.0304446	-1.01955	0.05	0.105	1
TOX	0.0306265	-0.813969	0.119	0.193	1
AQR	0.0306318	-1.11909	0.046	0.099	1
RILPL2	0.0306522	1.43988	0.088	0.035	1
RPS3	0.0307396	-0.103559	0.977	0.994	1
TTBK2	0.0308544	2.56541	0.027	0	1
PELI1	0.030859	2.39548	0.027	0	1
BTRC	0.030859	2.39548	0.027	0	1
STK35	0.030859	2.39548	0.027	0	1
AL021707.6	0.030859	2.39548	0.027	0	1
GALNT2	0.0308746	-1.25659	0.019	0.058	1
DCAF10	0.0308746	-1.25659	0.019	0.058	1
PDCD4	0.0310539	-0.452512	0.242	0.339	1
COA8	0.0310583	-0.707609	0.088	0.158	1
ACTB	0.0310934	-0.17671	0.996	1	1
LRIF1	0.0311076	-1.70405	0.023	0.064	1
LINC01003	0.0311451	-1.18948	0.042	0.094	1
YEATS4	0.0311451	-1.26748	0.042	0.094	1
ZNF274	0.0311451	-1.18948	0.042	0.094	1
AC027644.3	0.0312249	-1.074	0.046	0.099	1
EXOSC3	0.0312249	-1.074	0.046	0.099	1
TAPBPL	0.0312249	-1.074	0.046	0.099	1
LAMTOR2	0.031372	0.897985	0.165	0.094	1
HSPE1	0.0314572	0.905969	0.562	0.532	1
REXO4	0.0314726	-1.04509	0.046	0.099	1
MOB1A	0.0315327	-0.517052	0.165	0.251	1
CDKN2C	0.0316995	-1.38212	0.023	0.064	1
HSDL2	0.0316995	-1.38212	0.023	0.064	1
TMEM204	0.0316995	-1.38212	0.023	0.064	1
ELAC2	0.0316995	-1.38212	0.023	0.064	1
F8A1	0.0316995	-1.38212	0.023	0.064	1
SAT1	0.0317247	0.562135	0.281	0.193	1
LPXN	0.0317402	1.15448	0.135	0.07	1
GNPAT	0.0318406	-1.23255	0.038	0.088	1
GAR1	0.0320291	-1.41187	0.027	0.07	1
RAB33A	0.0320291	-1.41187	0.027	0.07	1
SH2D1B	0.0320606	-0.456417	0.281	0.38	1
CHMP6	0.0320711	-1.10702	0.042	0.094	1
EVL	0.0320859	-0.226004	0.662	0.772	1
AC091271.1	0.032136	-1.30496	0.023	0.064	1
MED25	0.032136	-1.30496	0.023	0.064	1
NBDY	0.0321541	0.950074	0.15	0.082	1
PSMG4	0.0322787	-1.28259	0.035	0.082	1
AL356599.1	0.032519	-2.92644	0	0.018	1
CENPP	0.032519	-2.92644	0	0.018	1
FADS1	0.032519	-2.92644	0	0.018	1
ZNF133	0.032519	-2.92644	0	0.018	1
CCDC85C	0.032519	-2.92644	0	0.018	1
HIST1H3F	0.032519	-2.92644	0	0.018	1
AC021613.1	0.032519	-2.92644	0	0.018	1
RAB15	0.032519	-2.92644	0	0.018	1
HYI	0.0325193	-2.60452	0	0.018	1
PBX1	0.0325193	-2.60452	0	0.018	1
ACVR2B	0.0325193	-2.60452	0	0.018	1
GNB4	0.0325193	-2.60452	0	0.018	1
IQCG	0.0325193	-2.60452	0	0.018	1
KLF3-AS1	0.0325193	-2.60452	0	0.018	1
WWC2	0.0325193	-2.60452	0	0.018	1
SETD9	0.0325193	-2.60452	0	0.018	1
ZSCAN9	0.0325193	-2.60452	0	0.018	1
RPS6KA2	0.0325193	-2.60452	0	0.018	1
NOD1	0.0325193	-2.60452	0	0.018	1
SMIM30	0.0325193	-2.60452	0	0.018	1
AHCYL2	0.0325193	-2.60452	0	0.018	1
TMEM140	0.0325193	-2.60452	0	0.018	1
AC027031.2	0.0325193	-2.60452	0	0.018	1
GPAM	0.0325193	-2.60452	0	0.018	1
AC090559.2	0.0325193	-2.60452	0	0.018	1
SDSL	0.0325193	-2.60452	0	0.018	1
ZNF839	0.0325193	-2.60452	0	0.018	1
RAD51	0.0325193	-2.60452	0	0.018	1
PLXDC1	0.0325193	-2.60452	0	0.018	1
AFMID	0.0325193	-2.60452	0	0.018	1
INAFM1	0.0325193	-2.60452	0	0.018	1
ARHGAP6	0.0325193	-2.60452	0	0.018	1
MBTPS2	0.0325193	-2.60452	0	0.018	1
LINC00630	0.0325193	-2.60452	0	0.018	1
RAP2C-AS1	0.0325193	-2.60452	0	0.018	1
RABL2A	0.0325193	-2.60452	0	0.018	1
HDAC4-AS1	0.0325193	-2.60452	0	0.018	1
KIF9-AS1	0.0325193	-2.60452	0	0.018	1
AC025181.2	0.0325193	-2.60452	0	0.018	1
RANBP17	0.0325193	-2.60452	0	0.018	1
HIST1H4A	0.0325193	-2.60452	0	0.018	1
RGS17	0.0325193	-2.60452	0	0.018	1
AC093627.4	0.0325193	-2.60452	0	0.018	1
EPHB6	0.0325193	-2.60452	0	0.018	1
VPS13B-DT	0.0325193	-2.60452	0	0.018	1
SPAG1	0.0325193	-2.60452	0	0.018	1
ARHGEF39	0.0325193	-2.60452	0	0.018	1
ZNF169	0.0325193	-2.60452	0	0.018	1
CATSPER1	0.0325193	-2.60452	0	0.018	1
GVQW3	0.0325193	-2.60452	0	0.018	1
PFKM	0.0325193	-2.60452	0	0.018	1
NUAK1	0.0325193	-2.60452	0	0.018	1
EFNB2	0.0325193	-2.60452	0	0.018	1
AC007686.3	0.0325193	-2.60452	0	0.018	1
SETD6	0.0325193	-2.60452	0	0.018	1
CHRNE	0.0325193	-2.60452	0	0.018	1
ZNF624	0.0325193	-2.60452	0	0.018	1
PRDM15	0.0325193	-2.60452	0	0.018	1
YY2	0.0325193	-2.60452	0	0.018	1
EFHC2	0.0325193	-2.60452	0	0.018	1
CTBP1-AS	0.0325193	-2.60452	0	0.018	1
CKMT2-AS1	0.0325193	-2.60452	0	0.018	1
SAP30L-AS1	0.0325193	-2.60452	0	0.018	1
TMEM67	0.0325193	-2.60452	0	0.018	1
CDKN2A	0.0325193	-2.60452	0	0.018	1
MACROD1	0.0325193	-2.60452	0	0.018	1
LMO7	0.0325193	-2.60452	0	0.018	1
FAM161B	0.0325193	-2.60452	0	0.018	1
ADCY9	0.0325193	-2.60452	0	0.018	1
FAAP24	0.0325193	-2.60452	0	0.018	1
AL118506.1	0.0325193	-2.60452	0	0.018	1
CNR2	0.0325193	-2.60452	0	0.018	1
NFYC-AS1	0.0325193	-2.60452	0	0.018	1
AC007881.3	0.0325193	-2.60452	0	0.018	1
EIF2AK3-DT	0.0325193	-2.60452	0	0.018	1
EAF1-AS1	0.0325193	-2.60452	0	0.018	1
AC092053.3	0.0325193	-2.60452	0	0.018	1
RBM5-AS1	0.0325193	-2.60452	0	0.018	1
MYLK-AS1	0.0325193	-2.60452	0	0.018	1
H1FX-AS1	0.0325193	-2.60452	0	0.018	1
HIST1H3E	0.0325193	-2.60452	0	0.018	1
AL009179.2	0.0325193	-2.60452	0	0.018	1
BEND6	0.0325193	-2.60452	0	0.018	1
AL359711.2	0.0325193	-2.60452	0	0.018	1
MBLAC1	0.0325193	-2.60452	0	0.018	1
RAD54B	0.0325193	-2.60452	0	0.018	1
TSNARE1	0.0325193	-2.60452	0	0.018	1
EXPH5	0.0325193	-2.60452	0	0.018	1
FDXACB1	0.0325193	-2.60452	0	0.018	1
LINC01465	0.0325193	-2.60452	0	0.018	1
GOLGA8R	0.0325193	-2.60452	0	0.018	1
NPIPA1	0.0325193	-2.60452	0	0.018	1
ZNF771	0.0325193	-2.60452	0	0.018	1
DOK4	0.0325193	-2.60452	0	0.018	1
AC020978.5	0.0325193	-2.60452	0	0.018	1
SNAI3-AS1	0.0325193	-2.60452	0	0.018	1
AC145207.5	0.0325193	-2.60452	0	0.018	1
ANGPTL6	0.0325193	-2.60452	0	0.018	1
AC011446.2	0.0325193	-2.60452	0	0.018	1
ZNF726	0.0325193	-2.60452	0	0.018	1
ZNF324B	0.0325193	-2.60452	0	0.018	1
NRSN2	0.0325193	-2.60452	0	0.018	1
USP18	0.0325193	-2.60452	0	0.018	1
FRRS1	0.0325193	-2.60452	0	0.018	1
FCRLB	0.0325193	-2.60452	0	0.018	1
AC074117.1	0.0325193	-2.60452	0	0.018	1
GLB1L	0.0325193	-2.60452	0	0.018	1
DOK7	0.0325193	-2.60452	0	0.018	1
DDX43	0.0325193	-2.60452	0	0.018	1
AL022069.3	0.0325193	-2.60452	0	0.018	1
OR2A25	0.0325193	-2.60452	0	0.018	1
VSTM4	0.0325193	-2.60452	0	0.018	1
USP54	0.0325193	-2.60452	0	0.018	1
PCBP2-OT1	0.0325193	-2.60452	0	0.018	1
C14orf28	0.0325193	-2.60452	0	0.018	1
AC116913.1	0.0325193	-2.60452	0	0.018	1
SPAG5-AS1	0.0325193	-2.60452	0	0.018	1
AC009831.1	0.0325193	-2.60452	0	0.018	1
OLFM2	0.0325193	-2.60452	0	0.018	1
KIZ-AS1	0.0325193	-2.60452	0	0.018	1
CXCR1	0.0325193	-2.60452	0	0.018	1
TRGV7	0.0325193	-2.60452	0	0.018	1
TGFB3	0.0325193	-2.60452	0	0.018	1
AP005329.1	0.0325193	-2.60452	0	0.018	1
EPS8L1	0.0325193	-2.60452	0	0.018	1
TNFSF10	0.0325315	-0.742019	0.104	0.175	1
RRBP1	0.0325674	0.86679	0.192	0.117	1
LCP2	0.0326202	-0.642989	0.127	0.205	1
TTC13	0.0327077	-1.30496	0.027	0.07	1
GMPPB	0.0327077	-1.30496	0.027	0.07	1
PLAG1	0.0327077	-1.30496	0.027	0.07	1
GCN1	0.0327077	-1.30496	0.027	0.07	1
HAUS4	0.0327077	-1.30496	0.027	0.07	1
RALGAPB	0.0327077	-1.30496	0.027	0.07	1
LETMD1	0.0327183	-1.14508	0.038	0.088	1
SEC23B	0.0327183	-1.14508	0.038	0.088	1
TMX1	0.0327225	-0.715547	0.085	0.152	1
ZBTB43	0.0327642	0.980447	0.142	0.076	1
MXD1	0.0327651	1.24348	0.112	0.053	1
RAP1B	0.0327899	-0.279553	0.604	0.713	1
WDR26	0.0330001	0.914859	0.15	0.082	1
SOCS3	0.0330295	-1.34148	0.027	0.07	1
TRPT1	0.0330372	-1.10702	0.038	0.088	1
ICK	0.0330996	-1.18948	0.035	0.082	1
ARL1	0.0330996	-1.18948	0.035	0.082	1
FLYWCH2	0.0330996	-1.18948	0.035	0.082	1
NACC1	0.0331211	-1.24195	0.027	0.07	1
MAP3K5	0.033131	-1.24195	0.031	0.076	1
MPHOSPH6	0.033131	-1.24195	0.031	0.076	1
UBE2B	0.033173	0.675593	0.277	0.193	1
PPP1R7	0.0332171	-0.650319	0.108	0.181	1
ERN1	0.0332754	0.706686	0.208	0.129	1
MYDGF	0.0334448	0.532988	0.296	0.205	1
TMEM273	0.033516	-1.18948	0.031	0.076	1
UFC1	0.0335369	-0.37005	0.25	0.351	1
GUCD1	0.0336729	1.53299	0.069	0.023	1
RNF8	0.0337598	-1.13503	0.027	0.07	1
TYW1	0.0337598	-1.13503	0.027	0.07	1
FUBP3	0.0337598	-1.13503	0.027	0.07	1
EIF4A3	0.0337813	0.880912	0.15	0.082	1
VTI1A	0.0338374	-1.01955	0.038	0.088	1
SYK	0.0338934	1.71741	0.05	0.012	1
LGALS9	0.0340124	1.53299	0.069	0.023	1
NEAT1	0.0340343	0.40818	0.827	0.778	1
ANXA4	0.0341336	1.61788	0.05	0.012	1
ACP5	0.0341336	1.61788	0.05	0.012	1
OSBPL2	0.0342095	-1.05197	0.035	0.082	1
ERI3	0.0342193	-1.08994	0.031	0.076	1
CSTF2T	0.0342193	-1.08994	0.031	0.076	1
METTL16	0.0342193	-1.08994	0.031	0.076	1
CHCHD2	0.0342669	-0.130883	0.608	0.801	1
NUDT4	0.0343519	1.03291	0.104	0.047	1
GIMAP4	0.0347039	-0.398931	0.373	0.462	1
CD46	0.034731	-0.719993	0.081	0.146	1
KIF13B	0.0347802	1.32148	0.069	0.023	1
MOAP1	0.0349735	-0.756518	0.1	0.17	1
LY9	0.0351895	-0.72481	0.077	0.14	1
UROS	0.0351895	-0.78894	0.077	0.14	1
NFKBIB	0.0356225	0.623291	0.281	0.193	1
STUB1	0.0357223	-0.604515	0.169	0.251	1
RNF38	0.0357831	-0.604515	0.042	0.094	1
CALM2	0.03601	-0.24434	0.45	0.602	1
GPAA1	0.036013	-0.86755	0.073	0.135	1
ALG12	0.0360575	1.85492	0.038	0.006	1
RPLP2	0.0361468	-0.127929	0.935	0.971	1
ERBIN	0.0363397	-0.636937	0.165	0.246	1
NBN	0.0368133	-0.72481	0.077	0.14	1
DCTPP1	0.0372967	-0.79716	0.073	0.135	1
SEPTIN7	0.0375725	-0.163943	0.662	0.789	1
CISD1	0.0381214	-0.88015	0.069	0.129	1
PSMC3	0.0381343	0.658519	0.165	0.094	1
TTF1	0.0381527	-0.86755	0.069	0.129	1
NHLRC3	0.0381527	-0.86755	0.069	0.129	1
SF3B4	0.0383238	-0.691978	0.115	0.187	1
NSRP1	0.0383238	-0.691978	0.115	0.187	1
RPS9	0.0384678	-0.141711	0.888	0.965	1
AP005482.1	0.0384856	-0.856054	0.069	0.129	1
UBE2V2	0.0386943	-0.707609	0.096	0.164	1
PHACTR4	0.0387173	-0.958152	0.065	0.123	1
CDK11A	0.0389498	-0.704051	0.096	0.164	1
ZAP70	0.039064	-0.364845	0.312	0.409	1
ZCRB1	0.03908	-0.682518	0.131	0.205	1
DNAJB11	0.0391064	0.584519	0.208	0.129	1
SMDT1	0.0391086	-0.579853	0.215	0.298	1
ICAM3	0.0391333	-0.393748	0.338	0.433	1
XRCC4	0.0393249	-2.01955	0.008	0.035	1
SETD1A	0.0393249	-2.01955	0.008	0.035	1
RAB31	0.0393249	-2.01955	0.008	0.035	1
ISCA1	0.0394373	0.919047	0.154	0.088	1
LRRC42	0.0396563	-1.82691	0.008	0.035	1
OSGEPL1	0.0396563	-1.82691	0.008	0.035	1
KLF7	0.0396563	-1.82691	0.008	0.035	1
ARL15	0.0396563	-1.82691	0.008	0.035	1
AC008549.2	0.0396563	-1.82691	0.008	0.035	1
ZC3HC1	0.0396563	-1.82691	0.008	0.035	1
RCL1	0.0396563	-1.82691	0.008	0.035	1
MSRB2	0.0396563	-1.82691	0.008	0.035	1
DHRS12	0.0396563	-1.82691	0.008	0.035	1
NOP9	0.0396563	-1.82691	0.008	0.035	1
TTLL5	0.0396563	-1.82691	0.008	0.035	1
CTU2	0.0396563	-1.82691	0.008	0.035	1
P3H4	0.0396563	-1.82691	0.008	0.035	1
LRRC37A2	0.0396563	-1.82691	0.008	0.035	1
ZNF766	0.0396563	-1.82691	0.008	0.035	1
LIMK2	0.0396563	-1.82691	0.008	0.035	1
C1orf159	0.0396563	-1.82691	0.008	0.035	1
AL353622.1	0.0396563	-1.82691	0.008	0.035	1
CCDC51	0.0396563	-1.82691	0.008	0.035	1
TRIM35	0.0396563	-1.82691	0.008	0.035	1
FICD	0.0396563	-1.82691	0.008	0.035	1
PABPN1	0.0396623	0.604938	0.25	0.17	1
PIN4	0.0397319	-0.762057	0.092	0.158	1
KPNA2	0.0397966	0.773996	0.127	0.064	1
TRMT112	0.0398926	-0.278745	0.285	0.392	1
GTF2E1	0.0403061	-1.60452	0.008	0.035	1
SOD1	0.0403181	0.583112	0.362	0.281	1
MAP7D1	0.0403948	0.729904	0.204	0.129	1
SH2D1A	0.0405518	-0.543115	0.238	0.327	1
SHKBP1	0.0405974	-0.826908	0.088	0.152	1
IDI1	0.0406115	0.673786	0.327	0.251	1
PRUNE1	0.0406339	-1.41187	0.008	0.035	1
MRPS34	0.0407353	-0.522053	0.185	0.269	1
GET3	0.0408645	-0.81864	0.088	0.152	1
ASB8	0.04093	-0.976484	0.062	0.117	1
SOCS4	0.0411999	1.56541	0.058	0.018	1
RBMX	0.0416942	-0.437059	0.242	0.333	1
THUMPD3	0.0417343	1.11169	0.085	0.035	1
EXOC2	0.0417343	1.11169	0.085	0.035	1
MBD6	0.0417343	1.11169	0.085	0.035	1
HNRNPC	0.04176	0.395485	0.573	0.515	1
FKBP4	0.0419213	1.25347	0.092	0.041	1
BSDC1	0.0419213	1.20284	0.092	0.041	1
ARPC3	0.0420281	-0.27481	0.7	0.743	1
DDX50	0.0420551	-0.806149	0.065	0.123	1
IFNGR1	0.042115	0.919047	0.146	0.082	1
DNM1L	0.0424906	-0.90937	0.062	0.117	1
FGFR1OP2	0.0424958	0.746957	0.227	0.152	1
FAM107B	0.0425474	0.501526	0.373	0.287	1
PARP4	0.0426063	-0.894022	0.062	0.117	1
SYNE2	0.0426934	-0.500179	0.254	0.339	1
UBTF	0.0428979	-0.56975	0.135	0.211	1
GPATCH4	0.0429439	-0.604515	0.069	0.129	1
CDC42	0.0430212	-0.153344	0.65	0.743	1
PRKCA	0.0432116	1.11795	0.108	0.053	1
UCHL5	0.0433269	-0.648909	0.112	0.181	1
AL499604.1	0.043439	-0.938934	0.081	0.14	1
TMEM107	0.0435921	-0.684686	0.108	0.175	1
RAD50	0.0437271	-0.826908	0.085	0.146	1
SPCS3	0.0439022	-0.525081	0.196	0.281	1
CLTC	0.0441419	-1.08994	0.054	0.105	1
LRRFIP1	0.0441775	0.476785	0.408	0.327	1
UNC13D	0.0441777	-0.715547	0.088	0.152	1
TOMM5	0.0442943	-0.493484	0.181	0.263	1
IFI35	0.0445166	-0.756518	0.088	0.152	1
CREB3L2	0.0445908	1.03291	0.1	0.047	1
PAFAH1B2	0.0445908	1.03291	0.1	0.047	1
ZNF827	0.0447239	-0.806149	0.062	0.117	1
FAM78A	0.0448804	-0.90937	0.058	0.111	1
RPL37A	0.0449095	-0.124055	0.942	0.977	1
MBP	0.0451268	-0.393948	0.458	0.52	1
VAMP8	0.0451461	0.67752	0.296	0.222	1
TENT4B	0.045178	0.819983	0.173	0.105	1
PLEK	0.0451945	-0.15458	0.573	0.696	1
ZEB2	0.0453428	0.428805	0.512	0.439	1
GORASP2	0.0454218	-1.01955	0.054	0.105	1
TMED9	0.0457186	0.658519	0.215	0.14	1
GCLM	0.0457312	-0.748905	0.062	0.117	1
CCDC47	0.0458924	0.936053	0.115	0.058	1
USP46	0.0459155	2.39548	0.023	0	1
COQ2	0.0459155	2.39548	0.023	0	1
RBM34	0.0459195	2.20284	0.023	0	1
NRARP	0.0459195	2.20284	0.023	0	1
AC087284.1	0.0459195	2.20284	0.023	0	1
ARG2	0.0459195	2.20284	0.023	0	1
EPAS1	0.0459195	2.20284	0.023	0	1
SFTPB	0.0459195	2.20284	0.023	0	1
LAMTOR5	0.0460333	0.680887	0.258	0.181	1
RPL35A	0.0460468	-0.124338	0.958	0.988	1
CASP8	0.0461111	-0.513367	0.165	0.246	1
PTPRE	0.0461349	0.74062	0.269	0.193	1
CDK4	0.046233	-0.838981	0.058	0.111	1
TMEM161B-AS1	0.0463706	-1.11909	0.05	0.099	1
NCKAP1L	0.0464019	0.819983	0.173	0.105	1
CENPX	0.0464459	-0.845523	0.081	0.14	1
FAM120A	0.0465409	0.931538	0.108	0.053	1
ODF2L	0.0467254	-0.478984	0.115	0.187	1
CLTB	0.0468944	-0.538927	0.162	0.24	1
KANSL2	0.0469497	-0.945552	0.054	0.105	1
EPSTI1	0.0469497	-0.945552	0.054	0.105	1
ILF3-DT	0.0469603	-0.604515	0.127	0.199	1
CDC37	0.0470326	0.561495	0.304	0.222	1
MPLKIP	0.0470436	-0.79716	0.1	0.164	1
TBCA	0.0471778	-0.416888	0.273	0.363	1
ZNF680	0.0472581	-1.77444	0.012	0.041	1
RINT1	0.0472581	-1.77444	0.012	0.041	1
TRIM21	0.0472581	-1.77444	0.012	0.041	1
SIN3B	0.0472581	-1.77444	0.012	0.041	1
CISD3	0.0474371	-0.341481	0.165	0.251	1
PIP4K2A	0.0474417	-0.36059	0.277	0.374	1
DNAJC8	0.0474719	0.410131	0.331	0.24	1
RNF11	0.047499	1.32148	0.065	0.023	1
SRP14	0.047528	-0.10907	0.673	0.813	1
TBC1D10C	0.0475492	-0.336026	0.319	0.421	1
CLN3	0.0475948	-0.700731	0.104	0.17	1
USP10	0.0476468	-1.04509	0.05	0.099	1
DOCK8	0.0476703	-0.355156	0.196	0.287	1
BTN3A2	0.047712	-0.227952	0.227	0.327	1
MCM2	0.047782	-1.60452	0.012	0.041	1
UBA6-AS1	0.047782	-1.60452	0.012	0.041	1
FBXO8	0.047782	-1.60452	0.012	0.041	1
SLC26A2	0.047782	-1.60452	0.012	0.041	1
GTF2H4	0.047782	-1.60452	0.012	0.041	1
CLIP2	0.047782	-1.60452	0.012	0.041	1
AP4M1	0.047782	-1.60452	0.012	0.041	1
RIDA	0.047782	-1.60452	0.012	0.041	1
STRBP	0.047782	-1.60452	0.012	0.041	1
TYSND1	0.047782	-1.60452	0.012	0.041	1
C10orf143	0.047782	-1.60452	0.012	0.041	1
MAP4K2	0.047782	-1.60452	0.012	0.041	1
ALKBH8	0.047782	-1.60452	0.012	0.041	1
STT3A	0.047782	-1.60452	0.012	0.041	1
PATL2	0.047782	-1.60452	0.012	0.041	1
AC002310.1	0.047782	-1.60452	0.012	0.041	1
WRAP53	0.047782	-1.60452	0.012	0.041	1
CEACAM21	0.047782	-1.60452	0.012	0.041	1
TAF4	0.047782	-1.60452	0.012	0.041	1
TRMT2B	0.047782	-1.60452	0.012	0.041	1
TBCCD1	0.047782	-1.60452	0.012	0.041	1
AC008982.2	0.047782	-1.60452	0.012	0.041	1
ATP9A	0.047782	-1.60452	0.012	0.041	1
MANEA-DT	0.047782	-1.60452	0.012	0.041	1
TET1	0.047782	-1.60452	0.012	0.041	1
AC243829.4	0.047782	-1.60452	0.012	0.041	1
CD2AP	0.0479832	-1.15706	0.05	0.099	1
BOP1	0.0480557	1.24348	0.065	0.023	1
BABAM1	0.0480859	-0.704051	0.104	0.17	1
VAMP5	0.0481792	-0.427638	0.169	0.251	1
H1FX	0.048355	0.8307	0.381	0.304	1
AKT1S1	0.0484578	-1.45251	0.012	0.041	1
GNAQ	0.0484869	1.61788	0.046	0.012	1
ZNF207	0.0485211	0.498578	0.369	0.287	1
BECN1	0.0485426	-1.152	0.046	0.094	1
LITAF	0.0485545	-0.224145	0.535	0.649	1
REL	0.0486265	0.270758	0.558	0.474	1
GTPBP3	0.0489733	-1.28259	0.012	0.041	1
AARSD1	0.0491475	-0.967085	0.05	0.099	1
UBE2G1	0.0496063	0.739439	0.123	0.064	1
PPP2CA	0.0496477	0.745982	0.173	0.105	1
MOB3A	0.0496991	0.72519	0.277	0.205	1
VPS8	0.0498066	-1.074	0.046	0.094	1
ILRUN	0.0498066	-1.074	0.046	0.094	1
SGF29	0.0498066	-1.074	0.046	0.094	1
CYCS	0.0498461	0.499107	0.504	0.433	1
RPL22	0.0499225	-0.179528	0.785	0.912	1
TRAF5	0.0501077	-0.650319	0.104	0.17	1
HEATR5A	0.0502094	-0.604515	0.012	0.041	1
ORMDL2	0.0503417	-0.682518	0.054	0.105	1
AHCYL1	0.0507476	-0.86755	0.05	0.099	1
RPL22L1	0.0508259	-0.356588	0.296	0.392	1
STX11	0.0510415	0.862611	0.15	0.088	1
PTPN4	0.0510653	-0.319538	0.331	0.427	1
AGL	0.0512715	-0.991538	0.046	0.094	1
KDM3A	0.0512715	-0.991538	0.046	0.094	1
SNX4	0.0512715	-0.991538	0.046	0.094	1
OTULINL	0.0512715	-0.991538	0.046	0.094	1
JKAMP	0.0512715	-0.991538	0.046	0.094	1
TSPAN3	0.0512715	-0.991538	0.046	0.094	1
SDHAF3	0.0518469	-1.10702	0.042	0.088	1
RELCH	0.0518469	-1.10702	0.042	0.088	1
AC005261.1	0.0519904	1.20284	0.073	0.029	1
ZC3H8	0.05203	-0.781393	0.077	0.135	1
C12orf75	0.0521139	-0.378447	0.423	0.503	1
AP001160.1	0.05235	-1.60452	0.015	0.047	1
LAIR2	0.0525457	0.334084	0.265	0.181	1
AK1	0.0525609	1.85492	0.035	0.006	1
ABHD2	0.0527078	1.13245	0.073	0.029	1
FOS	0.0527394	-0.334118	0.404	0.532	1
VILL	0.0527616	1.71741	0.035	0.006	1
NSD2	0.0527616	1.71741	0.035	0.006	1
RBAK	0.0527616	1.71741	0.035	0.006	1
LRWD1	0.0527616	1.71741	0.035	0.006	1
IFIT2	0.0527616	1.71741	0.035	0.006	1
FOXRED1	0.0527616	1.71741	0.035	0.006	1
DNAJC14	0.0527616	1.71741	0.035	0.006	1
RIPK3	0.0527616	1.71741	0.035	0.006	1
CD2BP2	0.052767	-0.563873	0.123	0.193	1
NELFA	0.0529044	-0.884623	0.046	0.094	1
MSH3	0.0529044	-0.884623	0.046	0.094	1
CPTP	0.0530517	-1.45251	0.015	0.047	1
ZMYM6	0.0530517	-1.45251	0.015	0.047	1
ACAD9	0.0530517	-1.45251	0.015	0.047	1
AL121933.2	0.0530517	-1.45251	0.015	0.047	1
ZNF746	0.0530517	-1.45251	0.015	0.047	1
TRMO	0.0530517	-1.45251	0.015	0.047	1
UBL7-AS1	0.0530517	-1.45251	0.015	0.047	1
TBC1D24	0.0530517	-1.45251	0.015	0.047	1
ZCCHC14	0.0530517	-1.45251	0.015	0.047	1
RBL1	0.0530517	-1.45251	0.015	0.047	1
TUBGCP6	0.0530517	-1.45251	0.015	0.047	1
SIDT1-AS1	0.0530517	-1.45251	0.015	0.047	1
AC004585.1	0.0530517	-1.45251	0.015	0.047	1
ZNF836	0.0530517	-1.45251	0.015	0.047	1
PPWD1	0.0532664	-1.01955	0.042	0.088	1
SP4	0.0532664	-1.01955	0.042	0.088	1
MTAP	0.0532664	-1.01955	0.042	0.088	1
SNRNP35	0.0532664	-1.01955	0.042	0.088	1
GTPBP8	0.0533929	-0.86755	0.046	0.094	1
SLC30A7	0.0536191	-0.991538	0.042	0.088	1
MED19	0.0536191	-0.991538	0.042	0.088	1
KRCC1	0.0536957	-1.14508	0.038	0.082	1
PRELID1	0.0538224	-0.211504	0.377	0.497	1
PURA	0.0538708	-0.72481	0.077	0.135	1
OPTN	0.0541483	-0.345129	0.258	0.351	1
PSMD9	0.0541596	-0.604515	0.119	0.187	1
NDUFS1	0.0543304	0.980447	0.073	0.029	1
SLC35A2	0.0544046	-1.18948	0.015	0.047	1
MICU2	0.0544801	-0.55721	0.104	0.17	1
COA1	0.0545507	-0.820244	0.112	0.175	1
OGFR	0.0546045	-0.94155	0.069	0.123	1
EIF5	0.0546523	0.432011	0.442	0.374	1
SMYD3	0.0549227	-0.904076	0.042	0.088	1
KAT8	0.0549227	-0.904076	0.042	0.088	1
C1orf21	0.0549941	-0.327998	0.285	0.38	1
NUDT2	0.0550589	-1.05197	0.038	0.082	1
NT5C2	0.0550589	-1.05197	0.038	0.082	1
CREB1	0.0550858	-0.79716	0.073	0.129	1
HSPA14.1	0.0552573	-1.18948	0.035	0.076	1
MGME1	0.0552573	-1.18948	0.035	0.076	1
RFX1	0.0552631	-0.77444	0.046	0.094	1
HERC4	0.0552682	0.942972	0.127	0.07	1
SLC41A1	0.0553084	-1.47898	0.019	0.053	1
CEP120	0.0553084	-1.47898	0.019	0.053	1
NUP107	0.0554621	-1.01955	0.038	0.082	1
DNAJC21	0.0555336	-0.647584	0.115	0.181	1
CD320	0.0556716	-0.644044	0.131	0.199	1
DNAJA2	0.0556791	-0.530515	0.138	0.211	1
MZT1	0.0556895	-0.604515	0.1	0.164	1
NDRG1	0.0557787	-1.4976	0.023	0.058	1
TFDP1	0.0559385	0.831584	0.15	0.088	1
USF3	0.0561122	1.04756	0.081	0.035	1
DFFB	0.0561675	-1.34148	0.019	0.053	1
RCC1	0.0561675	-1.34148	0.019	0.053	1
SMG5	0.0561675	-1.34148	0.019	0.053	1
MGST2	0.0561675	-1.34148	0.019	0.053	1
PCBD2	0.0561675	-1.34148	0.019	0.053	1
PEX1	0.0561675	-1.34148	0.019	0.053	1
VPS50	0.0561675	-1.34148	0.019	0.053	1
THEM6	0.0561675	-1.34148	0.019	0.053	1
PPP2R5B	0.0561675	-1.34148	0.019	0.053	1
TMEM251	0.0561675	-1.34148	0.019	0.053	1
MPDU1	0.0561675	-1.34148	0.019	0.053	1
CA11	0.0561675	-1.34148	0.019	0.053	1
IFNAR1	0.0563872	0.904498	0.127	0.07	1
ANKMY2	0.0564038	-1.24195	0.031	0.07	1
SETDB2	0.0564038	-1.24195	0.031	0.07	1
HAUS1	0.0564038	-1.24195	0.031	0.07	1
ATXN7L1	0.0565516	-1.08994	0.035	0.076	1
PHF19	0.0565516	-1.08994	0.035	0.076	1
DNAJA4	0.0565819	1.02352	0.112	0.058	1
ITGB1	0.0566412	-0.409868	0.338	0.421	1
INSIG2	0.0567035	-1.38212	0.023	0.058	1
ADAT1	0.0567035	-1.38212	0.023	0.058	1
ATP8B4	0.0567818	-0.79716	0.042	0.088	1
RPS15A	0.05679	-0.118584	0.996	0.988	1
FAM215B	0.0569634	-1.30496	0.027	0.064	1
PAM	0.0569634	-1.30496	0.027	0.064	1
VEGFB	0.0570057	-1.05197	0.035	0.076	1
TRAC	0.0570177	-0.987844	0.069	0.123	1
LY6E	0.0571081	-0.220086	0.458	0.55	1
RPP38	0.057141	-0.926443	0.035	0.076	1
NMRAL1	0.057284	-0.514317	0.104	0.17	1
TFAM	0.0572903	-0.655141	0.096	0.158	1
ELOC	0.0575492	0.557756	0.173	0.105	1
PPIB	0.0576066	-0.295187	0.473	0.561	1
ZHX2	0.0576152	-1.13503	0.031	0.07	1
C12orf43	0.0576152	-1.13503	0.031	0.07	1
CFL2	0.0576152	-1.13503	0.031	0.07	1
KIAA0100	0.0576152	-1.13503	0.031	0.07	1
POLRMT	0.0576152	-1.13503	0.031	0.07	1
ZNF611	0.0576152	-1.13503	0.031	0.07	1
XPO4	0.0576152	-1.13503	0.031	0.07	1
KDM4A	0.0576399	-1.11909	0.019	0.053	1
CERS5	0.0576399	-1.11909	0.019	0.053	1
FAN1	0.0576399	-1.11909	0.019	0.053	1
MAFF	0.0576899	-0.459085	0.219	0.298	1
PINK1	0.0576991	-1.25659	0.023	0.058	1
DHDDS	0.0576991	-1.25659	0.023	0.058	1
SEL1L3	0.0576991	-1.25659	0.023	0.058	1
TRIM23	0.0576991	-1.25659	0.023	0.058	1
SLC20A2	0.0576991	-1.25659	0.023	0.058	1
INIP	0.0576991	-1.25659	0.023	0.058	1
PRKY	0.0576991	-1.25659	0.023	0.058	1
SH3BP2	0.0577255	-0.604515	0.096	0.158	1
RANBP1	0.057893	-0.604515	0.162	0.234	1
TRIM28	0.058073	-0.545622	0.077	0.135	1
IGSF8	0.0580758	-1.18948	0.027	0.064	1
GALM	0.0580758	-1.18948	0.027	0.064	1
ACSL5	0.0580758	-1.18948	0.027	0.064	1
CSTF1	0.0580758	-1.18948	0.027	0.064	1
SIGIRR	0.0581408	-0.345129	0.254	0.345	1
DLG5	0.0581864	1.39548	0.054	0.018	1
CYB5R4	0.0582197	-0.952439	0.035	0.076	1
C1orf162	0.0582635	-0.952439	0.031	0.07	1
AHCTF1	0.0584833	0.980447	0.088	0.041	1
OGFOD3	0.0585763	-0.810966	0.038	0.082	1
RBM39	0.0586983	0.343288	0.742	0.754	1
TRIM25	0.058711	1.30238	0.054	0.018	1
HDAC7	0.0589619	-0.452512	0.169	0.246	1
CDC23	0.0592572	-1.06395	0.023	0.058	1
SLC25A40	0.0592572	-1.06395	0.023	0.058	1
CBR1	0.0592572	-1.06395	0.023	0.058	1
LINC002481	0.0592668	-0.983027	0.031	0.07	1
CRYL1	0.0592668	-0.983027	0.031	0.07	1
N4BP2L2	0.0594622	-0.285447	0.369	0.474	1
ME2	0.0596059	0.651824	0.15	0.088	1
CERS6	0.059692	-1.01955	0.027	0.064	1
UFM1	0.0597498	-0.648909	0.112	0.175	1
PHKB	0.0600072	0.925999	0.096	0.047	1
KLHL36	0.060037	-0.894022	0.065	0.117	1
CBX6	0.060037	-0.894022	0.065	0.117	1
HDAC1	0.0600587	-0.507218	0.165	0.24	1
TXK	0.0603086	-0.341481	0.377	0.462	1
MAN1A2	0.0603165	-0.651821	0.112	0.175	1
ERGIC2	0.0604379	-0.77444	0.088	0.146	1
ATR	0.0605341	-0.742019	0.069	0.123	1
PPIL2	0.0605341	-0.742019	0.069	0.123	1
DYNC1H1	0.0608719	-0.538927	0.146	0.216	1
ZNF394	0.0608831	0.600599	0.277	0.205	1
MEAF6	0.0609219	-0.502636	0.146	0.216	1
NPC1	0.0609242	0.810522	0.119	0.064	1
BCS1L	0.0614233	-0.86755	0.027	0.064	1
PSME2	0.0617988	-0.254931	0.431	0.556	1
PSMD13	0.0619108	-0.371316	0.215	0.298	1
SLC25A28	0.0619164	-0.711431	0.035	0.076	1
SAE1	0.0623152	-0.816019	0.065	0.117	1
LCP1	0.0625355	-0.157563	0.596	0.737	1
TOB2	0.0628412	0.831584	0.154	0.094	1
ABHD3	0.0628878	0.764719	0.112	0.058	1
SHISA5	0.0629783	-0.56975	0.158	0.228	1
ASAH1	0.0633314	-0.719993	0.088	0.146	1
INPP5K	0.0638467	0.695045	0.119	0.064	1
RPL4	0.0639386	-0.177094	0.692	0.83	1
CA2	0.0640664	-2.18948	0.004	0.023	1
PPP1R3D	0.0640664	-2.18948	0.004	0.023	1
POLA1	0.0640664	-2.18948	0.004	0.023	1
AC008764.8	0.0640664	-2.18948	0.004	0.023	1
CUTA	0.0642347	-0.30286	0.327	0.421	1
PCNX4	0.0642491	-0.310784	0.108	0.175	1
YBEY	0.0642576	-0.748905	0.065	0.117	1
CPT2	0.064376	-1.92644	0.004	0.023	1
ITPKB-IT1	0.064376	-1.92644	0.004	0.023	1
DHX57	0.064376	-1.92644	0.004	0.023	1
UBE2E2	0.064376	-1.92644	0.004	0.023	1
KALRN	0.064376	-1.92644	0.004	0.023	1
PACRGL	0.064376	-1.92644	0.004	0.023	1
TEC	0.064376	-1.92644	0.004	0.023	1
BANK1	0.064376	-1.92644	0.004	0.023	1
GIN1	0.064376	-1.92644	0.004	0.023	1
CTNNA1	0.064376	-1.92644	0.004	0.023	1
ZNF117	0.064376	-1.92644	0.004	0.023	1
PPP1R3B	0.064376	-1.92644	0.004	0.023	1
SLC25A25	0.064376	-1.92644	0.004	0.023	1
EGFL7	0.064376	-1.92644	0.004	0.023	1
C11orf24	0.064376	-1.92644	0.004	0.023	1
VPS33B	0.064376	-1.92644	0.004	0.023	1
BBS2	0.064376	-1.92644	0.004	0.023	1
CENPN	0.064376	-1.92644	0.004	0.023	1
NT5C3B	0.064376	-1.92644	0.004	0.023	1
HEATR6	0.064376	-1.92644	0.004	0.023	1
TWSG1	0.064376	-1.92644	0.004	0.023	1
ZNF66	0.064376	-1.92644	0.004	0.023	1
MED18	0.064376	-1.92644	0.004	0.023	1
SLC35A5	0.064376	-1.92644	0.004	0.023	1
TMCO6	0.064376	-1.92644	0.004	0.023	1
YTHDF3-AS1	0.064376	-1.92644	0.004	0.023	1
TONSL	0.064376	-1.92644	0.004	0.023	1
SLC27A4	0.064376	-1.92644	0.004	0.023	1
LBHD1	0.064376	-1.92644	0.004	0.023	1
TTTY14	0.064376	-1.92644	0.004	0.023	1
CCNJ	0.064376	-1.92644	0.004	0.023	1
PGBD4	0.064376	-1.92644	0.004	0.023	1
KIAA0556	0.064376	-1.92644	0.004	0.023	1
NAPA-AS1	0.064376	-1.92644	0.004	0.023	1
UBOX5	0.064376	-1.92644	0.004	0.023	1
HIST1H4J	0.064376	-1.92644	0.004	0.023	1
EDRF1-DT	0.064376	-1.92644	0.004	0.023	1
SERF1A	0.064376	-1.92644	0.004	0.023	1
CCT8	0.0644335	0.526729	0.3	0.222	1
JAK1	0.0646586	-0.173062	0.738	0.819	1
MFSD14C	0.0647366	1.32148	0.062	0.023	1
RELB	0.064772	0.717413	0.127	0.07	1
CACYBP	0.0651121	0.760482	0.381	0.322	1
HBP1	0.0651412	0.570571	0.235	0.164	1
SLC25A33	0.0653548	1.24348	0.062	0.023	1
CDKN2D	0.0653705	0.408309	0.362	0.275	1
SELENOH	0.0655499	-0.257865	0.312	0.415	1
AL031963.3	0.0656123	-1.34148	0.004	0.023	1
DMTF1	0.065646	-0.658963	0.088	0.146	1
NCOA7	0.065769	-0.680464	0.135	0.199	1
RGS3	0.0660177	-0.563873	0.127	0.193	1
ACIN1	0.0660177	-0.563873	0.127	0.193	1
CASD1	0.0660509	-0.838981	0.062	0.111	1
HPRT1	0.0660509	-0.838981	0.062	0.111	1
RPS12	0.0660531	-0.101505	0.981	0.994	1
HDAC6	0.0660781	1.16102	0.062	0.023	1
SRP72	0.0661346	-0.64199	0.135	0.199	1
NUFIP2	0.0664815	0.376869	0.25	0.175	1
ARMCX3	0.0665283	0.703607	0.181	0.117	1
PTPN1	0.0669759	-0.604515	0.108	0.17	1
TIGIT	0.0669894	-0.41187	0.165	0.24	1
MAD2L2	0.0674712	-0.719993	0.085	0.14	1
SNTB2	0.0677586	-0.72481	0.085	0.14	1
RIPK2	0.067768	0.63941	0.162	0.099	1
KLF13	0.067771	-0.440128	0.227	0.304	1
EIF4E2	0.0678231	-0.604515	0.123	0.187	1
DDX27	0.0678506	0.559872	0.215	0.146	1
B3GAT3	0.0680922	-0.604515	0.088	0.146	1
TNFRSF1A	0.0680922	-0.604515	0.088	0.146	1
MLX	0.0680922	-0.604515	0.088	0.146	1
LIME1	0.0681643	-0.339054	0.335	0.427	1
BRMS1	0.0683822	-0.604515	0.088	0.146	1
DCAF8	0.0685487	-0.748905	0.062	0.111	1
PDLIM7	0.0687964	2.20284	0.019	0	1
HLA-DRB1	0.0687964	2.20284	0.019	0	1
ZNF317	0.0687982	2.39548	0.019	0	1
IL10RB-DT	0.0687982	2.39548	0.019	0	1
NOTCH4	0.0687994	1.98045	0.019	0	1
PAK1	0.0687994	1.98045	0.019	0	1
FAH	0.0687994	1.98045	0.019	0	1
NLE1	0.0687994	1.98045	0.019	0	1
HEXD-IT1	0.0687994	1.98045	0.019	0	1
JAG1	0.0687994	1.98045	0.019	0	1
SIK1	0.0687994	1.98045	0.019	0	1
LINC00894	0.0687994	1.98045	0.019	0	1
ZNF354B	0.0687994	1.98045	0.019	0	1
CBY1	0.0687994	1.98045	0.019	0	1
Z82206.1	0.0687994	1.98045	0.019	0	1
MIR194-2HG	0.0687994	1.98045	0.019	0	1
DAZAP1	0.0688831	-0.653425	0.104	0.164	1
MAPKAPK5-AS1	0.0690716	-0.651821	0.104	0.164	1
ANKRD27	0.0692188	1.51096	0.042	0.012	1
ANAPC5	0.069304	-0.485871	0.127	0.193	1
MED30	0.0693341	0.63941	0.162	0.099	1
MZF1	0.0696624	1.39548	0.042	0.012	1
SREBF2	0.0696624	1.39548	0.042	0.012	1
AL137779.1	0.0696624	1.39548	0.042	0.012	1
MFSD11	0.0696836	1.20284	0.069	0.029	1
CYP20A1	0.0699609	-0.852443	0.058	0.105	1
COPS8	0.0699609	-0.852443	0.058	0.105	1
SATB1-AS1	0.0699609	-0.852443	0.058	0.105	1
CKS2	0.0700237	0.651824	0.154	0.094	1
NSUN6	0.0701131	-0.645157	0.119	0.181	1
RUVBL1	0.0701136	-0.838981	0.058	0.105	1
PDK3	0.0701136	-0.838981	0.058	0.105	1
AL359220.1	0.0704526	1.13245	0.069	0.029	1
KIAA0232	0.0705784	-0.678516	0.062	0.111	1
TRA2B	0.0712039	0.360381	0.515	0.439	1
PDZD8	0.071206	1.34302	0.077	0.035	1
MGRN1	0.0717003	-0.5083	0.104	0.164	1
JPX	0.0717324	-0.637682	0.146	0.211	1
CLECL1	0.0719165	0.980447	0.042	0.012	1
IL10RB	0.0719242	0.797583	0.131	0.076	1
MED11	0.0719889	-0.856054	0.077	0.129	1
BRI3	0.072066	0.734287	0.138	0.082	1
BEX4	0.0722846	0.675593	0.173	0.111	1
MRPS6	0.0724858	0.456885	0.308	0.234	1
CXCR4	0.0725169	-0.387363	0.369	0.439	1
NEDD9	0.0726584	0.762267	0.165	0.105	1
CBLB	0.0727468	-0.41187	0.177	0.251	1
ATP5PO	0.073125	0.518341	0.304	0.234	1
CCND3	0.0732921	-0.222046	0.408	0.509	1
TNFAIP8	0.0738485	-0.513367	0.165	0.234	1
CCDC59	0.0739575	0.454378	0.25	0.175	1
ACTR1B	0.0739798	-0.86755	0.054	0.099	1
ZNF92	0.0739798	-0.86755	0.054	0.099	1
DDX10	0.0739798	-0.86755	0.054	0.099	1
SCO1	0.0739798	-0.86755	0.054	0.099	1
RFFL	0.0739798	-0.86755	0.054	0.099	1
SRF	0.0741574	0.836057	0.069	0.029	1
TTC37	0.074189	-0.852443	0.054	0.099	1
IL18RAP	0.074204	-0.431679	0.212	0.287	1
TRIR	0.0743367	-0.20116	0.465	0.573	1
TRPV2	0.0744218	-0.79716	0.077	0.129	1
YPEL5	0.0744452	0.593424	0.319	0.251	1
MAP1LC3B	0.0744628	0.501526	0.362	0.287	1
HMGN3	0.074496	-0.430018	0.277	0.351	1
METTL26	0.0745491	-0.642989	0.131	0.193	1
SH3BP5	0.0746183	-0.545622	0.169	0.24	1
IPO7	0.0748911	1.03291	0.092	0.047	1
RPL36A	0.0749069	-0.241472	0.777	0.854	1
NOM1	0.0750113	1.03934	0.085	0.041	1
PTK2B	0.0750168	-0.55721	0.104	0.164	1
CHD8	0.0751285	-0.511406	0.104	0.164	1
MEF2D	0.0752102	0.831584	0.15	0.094	1
BTG2	0.0754323	-0.562287	0.496	0.515	1
SDF4	0.0754965	-0.472065	0.196	0.269	1
TRBC1	0.0758122	-0.228367	0.631	0.725	1
RPS27L	0.07587	-0.458664	0.169	0.24	1
ELL2	0.0760119	0.980447	0.092	0.047	1
SNHG16	0.0760657	0.758055	0.123	0.07	1
ISOC1	0.0761909	-0.77444	0.054	0.099	1
RDH11	0.0761909	-0.77444	0.054	0.099	1
ERH	0.076494	-0.572094	0.15	0.216	1
SERINC3	0.0765048	0.919047	0.142	0.088	1
RRAD	0.076786	2.09592	0.031	0.006	1
MARK3	0.0769436	-0.604515	0.1	0.158	1
POLR2A	0.0769619	0.454378	0.235	0.164	1
KIAA0040	0.0770473	1.71741	0.031	0.006	1
TBC1D13	0.0770473	1.71741	0.031	0.006	1
MAPK3	0.0770869	0.842944	0.108	0.058	1
DEGS1	0.0771449	0.925999	0.092	0.047	1
ECE1	0.0773296	1.56541	0.031	0.006	1
RNF217	0.0773296	1.56541	0.031	0.006	1
TCP11L1	0.0773296	1.56541	0.031	0.006	1
RP2	0.0773296	1.56541	0.031	0.006	1
FP565260.1	0.0773296	1.56541	0.031	0.006	1
PRDX1	0.0774378	-0.73576	0.077	0.129	1
EIF2AK2	0.0774378	-0.73576	0.077	0.129	1
KIR2DL1	0.0775203	0.651824	0.138	0.082	1
SAP30BP	0.07753	0.658519	0.131	0.076	1
AC007384.1	0.0775394	-0.604515	0.1	0.158	1
LYRM2	0.0775702	-0.72481	0.077	0.129	1
CHMP4A	0.0778121	0.464197	0.288	0.211	1
NFATC2	0.0778425	-0.478984	0.165	0.234	1
RBM22	0.0778992	-0.444051	0.123	0.187	1
RNH1	0.0779363	0.544348	0.181	0.117	1
VPS51	0.0779536	-0.604515	0.081	0.135	1
DOCK11	0.0780366	-0.604515	0.131	0.193	1
SNX18	0.0780787	-0.884623	0.05	0.094	1
TLNRD1	0.0780787	-0.884623	0.05	0.094	1
SP1	0.0781499	-1.074	0.046	0.088	1
PKNOX1	0.0781499	-1.152	0.046	0.088	1
UBC	0.0782354	0.377891	0.846	0.854	1
CD247	0.0788437	-0.113634	0.708	0.819	1
TIPARP	0.0790545	-0.604515	0.169	0.234	1
RSRC2	0.079132	0.395485	0.427	0.357	1
GRIK4	0.0793333	1.56541	0.05	0.018	1
THOC7	0.079383	-0.526513	0.135	0.199	1
PPAN	0.0796651	-0.806149	0.073	0.123	1
ZNF593	0.0798252	-0.668646	0.077	0.129	1
PDGFD	0.0798252	-0.668646	0.077	0.129	1
SEC61G	0.0800366	-0.286775	0.262	0.345	1
POLR2C	0.0801741	-0.553889	0.1	0.158	1
YTHDC2	0.080351	-0.785088	0.05	0.094	1
REXO2	0.080351	-0.785088	0.05	0.094	1
KMT2D	0.0804721	-1.18948	0.042	0.082	1
FNBP4	0.0804876	0.532988	0.25	0.181	1
KLRK1	0.0805155	-0.294733	0.508	0.585	1
Z93241.1	0.0809606	-0.856054	0.054	0.099	1
COTL1	0.081058	-0.604515	0.165	0.228	1
EIF2S2	0.0810588	0.468734	0.319	0.246	1
FGR	0.0810695	-0.382123	0.315	0.392	1
PDXP	0.0811811	1.30238	0.05	0.018	1
SLC66A1	0.0814215	-2.18948	0	0.012	1
MAN1C1	0.0814215	-2.18948	0	0.012	1
LEPR	0.0814215	-2.18948	0	0.012	1
AL391069.2	0.0814215	-2.18948	0	0.012	1
AL136171.2	0.0814215	-2.18948	0	0.012	1
NLRP3	0.0814215	-2.18948	0	0.012	1
CHAC2	0.0814215	-2.18948	0	0.012	1
LGALSL	0.0814215	-2.18948	0	0.012	1
AC009951.6	0.0814215	-2.18948	0	0.012	1
SPC25	0.0814215	-2.18948	0	0.012	1
FAM117B	0.0814215	-2.18948	0	0.012	1
FZD5	0.0814215	-2.18948	0	0.012	1
RBMS3	0.0814215	-2.18948	0	0.012	1
POC1A	0.0814215	-2.18948	0	0.012	1
ANXA3	0.0814215	-2.18948	0	0.012	1
MMRN1	0.0814215	-2.18948	0	0.012	1
ZGRF1	0.0814215	-2.18948	0	0.012	1
NUDT6	0.0814215	-2.18948	0	0.012	1
CCNB1	0.0814215	-2.18948	0	0.012	1
ARAP3	0.0814215	-2.18948	0	0.012	1
LTC4S	0.0814215	-2.60452	0	0.012	1
GNAI1	0.0814215	-2.18948	0	0.012	1
SORBS3	0.0814215	-2.18948	0	0.012	1
CTNNAL1	0.0814215	-2.18948	0	0.012	1
SLC25A25-AS1	0.0814215	-2.18948	0	0.012	1
DNA2	0.0814215	-2.18948	0	0.012	1
C1QTNF4	0.0814215	-2.18948	0	0.012	1
INCENP	0.0814215	-2.18948	0	0.012	1
CADM1	0.0814215	-2.18948	0	0.012	1
AC023157.3	0.0814215	-2.18948	0	0.012	1
BICD1	0.0814215	-2.18948	0	0.012	1
FGD4	0.0814215	-2.18948	0	0.012	1
PDE1B	0.0814215	-2.18948	0	0.012	1
IKZF4	0.0814215	-2.18948	0	0.012	1
IL23A	0.0814215	-2.18948	0	0.012	1
C12orf66	0.0814215	-2.18948	0	0.012	1
KATNAL1	0.0814215	-2.18948	0	0.012	1
CAB39L	0.0814215	-2.18948	0	0.012	1
NEK3	0.0814215	-2.18948	0	0.012	1
BORA	0.0814215	-2.18948	0	0.012	1
NYNRIN	0.0814215	-2.18948	0	0.012	1
FERMT2	0.0814215	-2.18948	0	0.012	1
IGHM	0.0814215	-2.18948	0	0.012	1
FMN1	0.0814215	-2.18948	0	0.012	1
SPATA5L1	0.0814215	-2.18948	0	0.012	1
MYO5A	0.0814215	-2.60452	0	0.012	1
FAM174B	0.0814215	-2.18948	0	0.012	1
SULT1A1	0.0814215	-2.18948	0	0.012	1
AHSP	0.0814215	-2.18948	0	0.012	1
MYO1C	0.0814215	-2.18948	0	0.012	1
DHRS11	0.0814215	-2.18948	0	0.012	1
HEXIM2	0.0814215	-2.18948	0	0.012	1
ACSF2	0.0814215	-2.18948	0	0.012	1
BIRC5	0.0814215	-2.60452	0	0.012	1
ICAM4	0.0814215	-2.18948	0	0.012	1
ZNF799	0.0814215	-2.18948	0	0.012	1
NFIX	0.0814215	-2.18948	0	0.012	1
NECTIN2	0.0814215	-2.18948	0	0.012	1
RTN2	0.0814215	-2.18948	0	0.012	1
SPACA6	0.0814215	-2.18948	0	0.012	1
TTYH1	0.0814215	-2.18948	0	0.012	1
SULF2	0.0814215	-2.18948	0	0.012	1
GTSE1	0.0814215	-2.60452	0	0.012	1
GK	0.0814215	-2.18948	0	0.012	1
USP51	0.0814215	-2.18948	0	0.012	1
MIR503HG	0.0814215	-2.18948	0	0.012	1
SLC2A1-AS1	0.0814215	-2.18948	0	0.012	1
DIPK1A	0.0814215	-2.18948	0	0.012	1
HIST2H4B	0.0814215	-2.18948	0	0.012	1
RC3H1-IT1	0.0814215	-2.18948	0	0.012	1
RABGAP1L-IT1	0.0814215	-2.18948	0	0.012	1
LIN9	0.0814215	-2.18948	0	0.012	1
URB2	0.0814215	-2.18948	0	0.012	1
WDCP	0.0814215	-2.18948	0	0.012	1
EHD3	0.0814215	-2.18948	0	0.012	1
MEIS1	0.0814215	-2.18948	0	0.012	1
PGAP1	0.0814215	-2.18948	0	0.012	1
ZNF660	0.0814215	-2.18948	0	0.012	1
ZNF502	0.0814215	-2.18948	0	0.012	1
ZNF589	0.0814215	-2.18948	0	0.012	1
U73169.1	0.0814215	-2.18948	0	0.012	1
AC096992.2	0.0814215	-2.18948	0	0.012	1
CRIPAK	0.0814215	-2.18948	0	0.012	1
AC097382.3	0.0814215	-2.18948	0	0.012	1
FASTKD3	0.0814215	-2.18948	0	0.012	1
SEMA6A	0.0814215	-2.18948	0	0.012	1
KIF20A	0.0814215	-2.18948	0	0.012	1
HIST1H4B	0.0814215	-2.18948	0	0.012	1
CAHM	0.0814215	-2.18948	0	0.012	1
SH2B2	0.0814215	-2.18948	0	0.012	1
LETM2	0.0814215	-2.18948	0	0.012	1
AC067930.8	0.0814215	-2.18948	0	0.012	1
PTPDC1	0.0814215	-2.18948	0	0.012	1
FANCC	0.0814215	-2.18948	0	0.012	1
AP002807.1	0.0814215	-2.18948	0	0.012	1
VWF	0.0814215	-2.18948	0	0.012	1
AC008115.3	0.0814215	-2.18948	0	0.012	1
KBTBD7	0.0814215	-2.18948	0	0.012	1
UBAC2-AS1	0.0814215	-2.18948	0	0.012	1
BCL2L2	0.0814215	-2.18948	0	0.012	1
LINC02352	0.0814215	-2.18948	0	0.012	1
SLC14A1	0.0814215	-2.18948	0	0.012	1
SPC24	0.0814215	-2.18948	0	0.012	1
LINC00278	0.0814215	-2.18948	0	0.012	1
AC242426.2	0.0814215	-2.18948	0	0.012	1
TMEM79	0.0814215	-2.18948	0	0.012	1
Z99572.1	0.0814215	-2.18948	0	0.012	1
SMG7-AS1	0.0814215	-2.18948	0	0.012	1
AC010969.2	0.0814215	-2.18948	0	0.012	1
STK36	0.0814215	-2.18948	0	0.012	1
C3orf14	0.0814215	-2.18948	0	0.012	1
PODXL2	0.0814215	-2.18948	0	0.012	1
ARHGEF26	0.0814215	-2.18948	0	0.012	1
KIAA0825	0.0814215	-2.18948	0	0.012	1
GRPEL2	0.0814215	-2.18948	0	0.012	1
MFAP3	0.0814215	-2.18948	0	0.012	1
USP45	0.0814215	-2.18948	0	0.012	1
PERP	0.0814215	-2.18948	0	0.012	1
PDE1C	0.0814215	-2.18948	0	0.012	1
ZSCAN21	0.0814215	-2.18948	0	0.012	1
CCDC136	0.0814215	-2.18948	0	0.012	1
IL11RA	0.0814215	-2.18948	0	0.012	1
AL117336.1	0.0814215	-2.18948	0	0.012	1
AC132192.1	0.0814215	-2.18948	0	0.012	1
LINC02422	0.0814215	-2.18948	0	0.012	1
ALG10	0.0814215	-2.18948	0	0.012	1
IFNG-AS1	0.0814215	-2.18948	0	0.012	1
MAP1LC3B2	0.0814215	-2.18948	0	0.012	1
TEDC2	0.0814215	-2.18948	0	0.012	1
KDM8	0.0814215	-2.18948	0	0.012	1
AC040977.1	0.0814215	-2.18948	0	0.012	1
CTIF	0.0814215	-2.18948	0	0.012	1
ZNF829	0.0814215	-2.18948	0	0.012	1
ZNF813	0.0814215	-2.60452	0	0.012	1
CCDC157	0.0814215	-2.18948	0	0.012	1
LINC00115	0.0814215	-2.18948	0	0.012	1
TTC39A	0.0814215	-2.18948	0	0.012	1
PATJ	0.0814215	-2.18948	0	0.012	1
NBPF11	0.0814215	-2.18948	0	0.012	1
AL353807.5	0.0814215	-2.18948	0	0.012	1
RAB25	0.0814215	-2.18948	0	0.012	1
COLGALT2	0.0814215	-2.18948	0	0.012	1
TBCE.1	0.0814215	-2.18948	0	0.012	1
ZNF670	0.0814215	-2.18948	0	0.012	1
KRTCAP3	0.0814215	-2.18948	0	0.012	1
LINC01473	0.0814215	-2.18948	0	0.012	1
GPR55	0.0814215	-2.18948	0	0.012	1
ACAD11	0.0814215	-2.18948	0	0.012	1
AC026304.1	0.0814215	-2.18948	0	0.012	1
C3orf33	0.0814215	-2.18948	0	0.012	1
AC097534.2	0.0814215	-2.18948	0	0.012	1
AC113410.4	0.0814215	-2.18948	0	0.012	1
AL009179.1	0.0814215	-2.18948	0	0.012	1
IER3-AS1	0.0814215	-2.18948	0	0.012	1
TRAM2-AS1	0.0814215	-2.18948	0	0.012	1
HMGN3-AS1	0.0814215	-2.18948	0	0.012	1
AL080317.2	0.0814215	-2.18948	0	0.012	1
DCBLD1	0.0814215	-2.18948	0	0.012	1
AC015987.1	0.0814215	-2.18948	0	0.012	1
ZNF34	0.0814215	-2.18948	0	0.012	1
ZNF883	0.0814215	-2.18948	0	0.012	1
DOLK	0.0814215	-2.18948	0	0.012	1
LINC02649	0.0814215	-2.18948	0	0.012	1
AL135791.1	0.0814215	-2.18948	0	0.012	1
AC136475.5	0.0814215	-2.18948	0	0.012	1
PRDM11	0.0814215	-2.18948	0	0.012	1
PELI3	0.0814215	-2.18948	0	0.012	1
AP002433.1	0.0814215	-2.18948	0	0.012	1
BACE1-AS	0.0814215	-2.18948	0	0.012	1
DDX47	0.0814215	-2.18948	0	0.012	1
AL132639.2	0.0814215	-2.18948	0	0.012	1
FAM227B	0.0814215	-2.18948	0	0.012	1
SLC27A2	0.0814215	-2.18948	0	0.012	1
TMEM202-AS1	0.0814215	-2.18948	0	0.012	1
LYSMD4	0.0814215	-2.18948	0	0.012	1
AC010654.1	0.0814215	-2.18948	0	0.012	1
GINS3	0.0814215	-2.18948	0	0.012	1
AC116407.2	0.0814215	-2.18948	0	0.012	1
AC009283.1	0.0814215	-2.18948	0	0.012	1
STXBP4	0.0814215	-2.18948	0	0.012	1
AC093462.1	0.0814215	-2.18948	0	0.012	1
ZNF30	0.0814215	-2.18948	0	0.012	1
ETV2	0.0814215	-2.18948	0	0.012	1
DMPK	0.0814215	-2.18948	0	0.012	1
ZFP28	0.0814215	-2.18948	0	0.012	1
SDCBP2-AS1	0.0814215	-2.18948	0	0.012	1
PARD6B	0.0814215	-2.18948	0	0.012	1
AP001437.1	0.0814215	-2.18948	0	0.012	1
CECR2	0.0814215	-2.18948	0	0.012	1
ZNF70	0.0814215	-2.18948	0	0.012	1
SEC14L2	0.0814215	-2.18948	0	0.012	1
KCNE5	0.0814215	-2.18948	0	0.012	1
AL121601.1	0.0814215	-2.18948	0	0.012	1
TENM1	0.0814215	-2.18948	0	0.012	1
MATN1-AS1	0.0814215	-2.18948	0	0.012	1
GBP7	0.0814215	-2.60452	0	0.012	1
NBPF20	0.0814215	-2.18948	0	0.012	1
FMO4	0.0814215	-2.18948	0	0.012	1
AL078644.2	0.0814215	-2.18948	0	0.012	1
AL133245.1	0.0814215	-2.18948	0	0.012	1
AC021016.2	0.0814215	-2.18948	0	0.012	1
EFHB	0.0814215	-2.18948	0	0.012	1
AC104083.1	0.0814215	-2.18948	0	0.012	1
FRG1-DT	0.0814215	-2.18948	0	0.012	1
HIST1H2AB	0.0814215	-2.18948	0	0.012	1
ZFP57	0.0814215	-2.18948	0	0.012	1
FRS3	0.0814215	-2.18948	0	0.012	1
AL603783.1	0.0814215	-2.18948	0	0.012	1
TMEM184A	0.0814215	-2.18948	0	0.012	1
LINGO2	0.0814215	-2.18948	0	0.012	1
TRIM32	0.0814215	-2.18948	0	0.012	1
AC007066.2	0.0814215	-2.18948	0	0.012	1
MSS51	0.0814215	-2.18948	0	0.012	1
MYCBP2-AS1	0.0814215	-2.18948	0	0.012	1
AL109628.2	0.0814215	-2.60452	0	0.012	1
DICER1-AS1	0.0814215	-2.18948	0	0.012	1
AC133919.1	0.0814215	-2.18948	0	0.012	1
ZNF287	0.0814215	-2.18948	0	0.012	1
RAMP2-AS1	0.0814215	-2.18948	0	0.012	1
AC017100.1	0.0814215	-2.18948	0	0.012	1
AC005944.1	0.0814215	-2.18948	0	0.012	1
GIPC3	0.0814215	-2.18948	0	0.012	1
KCNN1	0.0814215	-2.18948	0	0.012	1
KLHL26	0.0814215	-2.18948	0	0.012	1
TMEM147-AS1	0.0814215	-2.18948	0	0.012	1
ZNF329	0.0814215	-2.18948	0	0.012	1
DZANK1	0.0814215	-2.18948	0	0.012	1
TBC1D8B	0.0814215	-2.18948	0	0.012	1
AC244213.1	0.0814215	-2.18948	0	0.012	1
AC018809.1	0.0814215	-2.18948	0	0.012	1
FSBP	0.0814215	-2.18948	0	0.012	1
TTC22	0.0814215	-2.18948	0	0.012	1
AC006369.1	0.0814215	-2.18948	0	0.012	1
ZKSCAN7	0.0814215	-2.18948	0	0.012	1
PARP3	0.0814215	-2.18948	0	0.012	1
AC112907.3	0.0814215	-2.18948	0	0.012	1
AC018797.3	0.0814215	-2.18948	0	0.012	1
CEP72	0.0814215	-2.18948	0	0.012	1
AC009126.1	0.0814215	-2.18948	0	0.012	1
NRG2	0.0814215	-2.18948	0	0.012	1
AL513548.1	0.0814215	-2.18948	0	0.012	1
AL354892.3	0.0814215	-2.18948	0	0.012	1
ZBED6CL	0.0814215	-2.18948	0	0.012	1
ZNF596	0.0814215	-2.18948	0	0.012	1
B4GALT1-AS1	0.0814215	-2.18948	0	0.012	1
B3GNT10	0.0814215	-2.18948	0	0.012	1
SLC16A9	0.0814215	-2.18948	0	0.012	1
AC005343.1	0.0814215	-2.18948	0	0.012	1
AC023794.3	0.0814215	-2.18948	0	0.012	1
AC068790.9	0.0814215	-2.18948	0	0.012	1
AL512791.2	0.0814215	-2.18948	0	0.012	1
ITPK1-AS1	0.0814215	-2.18948	0	0.012	1
FSIP1	0.0814215	-2.18948	0	0.012	1
PAK6	0.0814215	-2.18948	0	0.012	1
AC020659.1	0.0814215	-2.18948	0	0.012	1
CERNA1	0.0814215	-2.18948	0	0.012	1
CTF1	0.0814215	-2.18948	0	0.012	1
CDH1	0.0814215	-2.18948	0	0.012	1
AC015849.4	0.0814215	-2.18948	0	0.012	1
RAPGEFL1	0.0814215	-2.18948	0	0.012	1
ZNF625	0.0814215	-2.18948	0	0.012	1
GEMIN7-AS1	0.0814215	-2.18948	0	0.012	1
C19orf73	0.0814215	-2.18948	0	0.012	1
ZNF613	0.0814215	-2.18948	0	0.012	1
ZNF470	0.0814215	-2.18948	0	0.012	1
ZNF418	0.0814215	-2.18948	0	0.012	1
AL117379.1	0.0814215	-2.18948	0	0.012	1
AL354822.1	0.0814215	-2.18948	0	0.012	1
PDE6D	0.0818743	1.20284	0.05	0.018	1
EDEM1	0.0818743	1.20284	0.05	0.018	1
RFK	0.0818743	1.20284	0.05	0.018	1
CD6	0.0818743	1.20284	0.05	0.018	1
PTRH2	0.0818743	1.20284	0.05	0.018	1
RASSF2	0.0818743	1.20284	0.05	0.018	1
TXN2	0.0822091	-0.561447	0.115	0.175	1
GPN1	0.0822167	-0.904076	0.046	0.088	1
ZNRF2	0.0822167	-0.904076	0.046	0.088	1
ERGIC1	0.0824724	0.690941	0.1	0.053	1
CUTC	0.0825457	-0.884623	0.046	0.088	1
NCK2	0.0825762	-0.73576	0.073	0.123	1
ZFP91	0.0825965	0.717413	0.158	0.099	1
MIEN1	0.0830766	-0.331497	0.188	0.263	1
HMGN1	0.0832193	0.370394	0.469	0.404	1
PILRB	0.083366	-0.530515	0.146	0.211	1
NEB	0.083429	-1.82691	0.008	0.029	1
ANK3	0.083429	-1.82691	0.008	0.029	1
TIPIN	0.083429	-1.82691	0.008	0.029	1
METTL22	0.083429	-1.82691	0.008	0.029	1
SRSF5	0.0834773	-0.171005	0.608	0.69	1
C1orf131	0.0835881	0.753037	0.142	0.088	1
BIRC2	0.0836359	0.599843	0.185	0.123	1
RPL13	0.084055	-0.107883	0.992	1	1
NMNAT1	0.0840833	-1.60452	0.008	0.029	1
PACC1	0.0840833	-1.60452	0.008	0.029	1
AKT3	0.0840833	-1.60452	0.008	0.029	1
KANSL1L	0.0840833	-1.60452	0.008	0.029	1
CAMK1	0.0840833	-1.60452	0.008	0.029	1
PRRT3	0.0840833	-1.60452	0.008	0.029	1
AMACR	0.0840833	-1.60452	0.008	0.029	1
ZCWPW1	0.0840833	-1.60452	0.008	0.029	1
MINCR	0.0840833	-1.60452	0.008	0.029	1
ACO1	0.0840833	-1.60452	0.008	0.029	1
MSANTD3	0.0840833	-1.60452	0.008	0.029	1
SLC11A2	0.0840833	-1.60452	0.008	0.029	1
SBNO1-AS1	0.0840833	-1.60452	0.008	0.029	1
ZNF268	0.0840833	-1.60452	0.008	0.029	1
CHAMP1	0.0840833	-1.60452	0.008	0.029	1
CIDEB	0.0840833	-1.60452	0.008	0.029	1
WDR25	0.0840833	-1.60452	0.008	0.029	1
ZFYVE19	0.0840833	-1.60452	0.008	0.029	1
PHLPP1	0.0840833	-1.60452	0.008	0.029	1
ZNF440	0.0840833	-1.60452	0.008	0.029	1
ZNF615	0.0840833	-1.60452	0.008	0.029	1
NCOA5	0.0840833	-1.60452	0.008	0.029	1
AC147651.4	0.0840833	-1.60452	0.008	0.029	1
CCDC7	0.0840833	-1.60452	0.008	0.029	1
AC007406.5	0.0840833	-1.60452	0.008	0.029	1
CDKL1	0.0840833	-1.60452	0.008	0.029	1
JMJD7	0.0840833	-1.60452	0.008	0.029	1
LIPT1	0.0840833	-1.60452	0.008	0.029	1
AC009950.1	0.0840833	-1.60452	0.008	0.029	1
AC108673.3	0.0840833	-1.60452	0.008	0.029	1
PRKCZ	0.0840833	-1.60452	0.008	0.029	1
ZNF212	0.0840833	-1.60452	0.008	0.029	1
ERAP1	0.0842232	-1.01955	0.042	0.082	1
ZFPL1	0.0842232	-1.01955	0.042	0.082	1
PGM1	0.0845412	-0.79716	0.046	0.088	1
CD83	0.0845611	0.429432	0.115	0.064	1
TPM3	0.0847191	-0.235871	0.523	0.596	1
MYL12B	0.0848389	-0.183273	0.592	0.673	1
SNX25	0.0850548	-1.41187	0.008	0.029	1
ICAM1	0.0851271	0.420147	0.188	0.123	1
FCRL6	0.0852193	-0.816019	0.069	0.117	1
KATNBL1	0.0852193	-0.816019	0.069	0.117	1
SNX17	0.0854164	-0.522053	0.131	0.193	1
CYLD	0.0855188	0.543583	0.265	0.199	1
CCDC30	0.085707	-1.18948	0.008	0.029	1
CASTOR3	0.085707	-1.18948	0.008	0.029	1
AC011462.5	0.085707	-1.18948	0.008	0.029	1
ZNF460	0.085707	-1.18948	0.008	0.029	1
GIMAP2	0.0857137	-0.604515	0.073	0.123	1
AGTRAP	0.0858666	-0.382123	0.181	0.251	1
VAMP3	0.0863356	-0.926443	0.042	0.082	1
ACLY	0.0863356	-0.926443	0.042	0.082	1
TNRC6C-AS1	0.0863356	-0.926443	0.042	0.082	1
DBP	0.0863356	-0.926443	0.042	0.082	1
C9orf78	0.086893	-0.308122	0.227	0.304	1
CD244	0.0869735	-0.647584	0.123	0.181	1
TRMT6	0.0871397	-0.604515	0.046	0.088	1
PNKD	0.0875149	-0.651821	0.108	0.164	1
LUC7L3	0.087862	0.415663	0.423	0.357	1
GMFG	0.0879714	-0.214056	0.535	0.602	1
PARK7	0.0882604	-0.260928	0.454	0.538	1
PANK3	0.0883009	-1.05197	0.038	0.076	1
LAS1L	0.0883009	-1.05197	0.038	0.076	1
POLR1D	0.0886101	0.585309	0.246	0.181	1
SLC27A3	0.0887013	-0.810966	0.042	0.082	1
MYSM1	0.0888392	-0.88015	0.065	0.111	1
CHD1	0.0889372	0.631113	0.227	0.164	1
NDUFS5	0.0891167	-0.368887	0.246	0.322	1
UBE2R2	0.0893099	-0.471249	0.115	0.175	1
RPL13A	0.0893389	0.209711	0.896	0.942	1
SEC24A	0.089443	1.16102	0.058	0.023	1
SIL1	0.089443	1.16102	0.058	0.023	1
MAN1B1	0.089443	1.16102	0.058	0.023	1
U2AF1L5	0.089443	1.16102	0.058	0.023	1
XRN1	0.0896745	-0.532366	0.142	0.205	1
ARHGAP4	0.0897397	0.636493	0.177	0.117	1
PIGK	0.0903534	-0.952439	0.038	0.076	1
AGPAT4	0.0903534	-0.952439	0.038	0.076	1
AGAP2	0.0903534	-0.952439	0.038	0.076	1
PHTF1	0.0903773	1.07356	0.058	0.023	1
MAFG	0.0903773	1.07356	0.058	0.023	1
APOBEC3F	0.0903773	1.07356	0.058	0.023	1
PKN1	0.0908782	0.427906	0.3	0.228	1
DUSP11	0.0909138	-0.674905	0.069	0.117	1
BTN2A1	0.0909138	-0.674905	0.069	0.117	1
AGK	0.0909138	-0.674905	0.069	0.117	1
DCAF15	0.0909138	-0.674905	0.069	0.117	1
TGFBR3	0.0909378	-0.256592	0.346	0.433	1
CTNNBL1	0.0909577	0.758055	0.127	0.076	1
TASOR	0.091287	-0.671629	0.069	0.117	1
IFRD2	0.0913121	-0.704051	0.042	0.082	1
UGCG	0.0913121	-0.704051	0.042	0.082	1
ARRDC2	0.091472	-0.816019	0.065	0.111	1
JPT1	0.0915179	0.617877	0.169	0.111	1
ADD3	0.091566	-0.297087	0.285	0.368	1
USO1	0.0916237	-0.661099	0.088	0.14	1
CYREN	0.0921778	-1.08994	0.035	0.07	1
TMUB2	0.0921778	-1.08994	0.035	0.07	1
EIF3J	0.0925138	-0.525081	0.185	0.251	1
MAP3K13	0.0926475	0.897985	0.058	0.023	1
UTP3	0.0927472	-0.826908	0.038	0.076	1
UBQLN1	0.0927667	0.717413	0.127	0.076	1
CFLAR	0.0929748	0.337999	0.381	0.292	1
AL355075.4	0.0933758	-0.810966	0.038	0.076	1
HNRNPUL1	0.0934197	0.468241	0.212	0.146	1
SCAND1	0.0935877	0.40984	0.335	0.263	1
HP1BP3	0.0936295	-0.366824	0.269	0.345	1
C5orf56	0.0936597	0.395485	0.288	0.216	1
[truncated: 7,241 more rows]

## Sheet: 1
gene	p_val	avg_log2FC	pct.1	pct.2	p_val_adj
LYVE1	1.12695e-18	-1.47314	0.586	0.85	1.66992e-14
CCL3	2.75997e-15	-1.05999	0.732	0.932	4.08972e-11
CCL3L1	3.62851e-15	-1.413	0.424	0.807	5.37673e-11
MAF	1.82535e-14	-0.816804	0.879	0.986	2.7048e-10
CCL4	4.7046e-14	-1.24515	0.591	0.865	6.97128e-10
CCL4L2	1.25381e-13	-1.66329	0.424	0.725	1.85789e-09
CD74	6.60641e-13	0.744114	0.98	0.889	9.78938e-09
NFKBIZ	8.66234e-13	-1.02053	0.581	0.855	1.28359e-08
IER2	8.21084e-11	-1.01241	0.581	0.821	1.21668e-06
BTG2	9.00211e-11	-0.879108	0.636	0.874	1.33393e-06
AC007952.4	1.06656e-10	-1.37563	0.273	0.57	1.58042e-06
HLA-DRA	2.48493e-10	0.769296	0.924	0.754	3.68216e-06
VEGFA	2.62098e-10	2.00755	0.419	0.15	3.88377e-06
EGR1	3.41673e-09	-1.31969	0.46	0.691	5.06291e-05
CCL2	3.65798e-09	-1.63533	0.439	0.657	5.42039e-05
MT-CO3	3.99412e-09	0.471315	0.995	1	5.91849e-05
ZFP36	4.84226e-09	-0.572799	0.889	0.942	7.17527e-05
NABP1	5.38217e-09	-0.967234	0.515	0.754	7.9753e-05
HES4	6.19351e-09	2.51479	0.268	0.058	9.17755e-05
KCTD12	9.68494e-09	-0.706883	0.636	0.841	0.000143511
AC253572.2	1.14825e-08	-1.59883	0.146	0.391	0.000170148
SDS	3.16804e-08	4.00899	0.182	0.019	0.00046944
CD163	3.65033e-08	-0.669795	0.672	0.845	0.000540905
DUSP6	4.68921e-08	-0.996752	0.53	0.72	0.000694848
HLA-DRB5	4.76329e-08	1.01604	0.505	0.237	0.000705825
ARL4C	5.7684e-08	1.78154	0.419	0.193	0.000854761
THBS1	5.988e-08	4.8011	0.157	0.01	0.000887301
GADD45B	6.08092e-08	-0.602826	0.773	0.923	0.000901071
LILRB5	6.4656e-08	-1.21677	0.414	0.609	0.000958072
ITGB2	1.18629e-07	0.930452	0.672	0.473	0.00175784
HLA-DPA1	1.25006e-07	0.745813	0.758	0.546	0.00185234
ICOSLG	2.06956e-07	1.8011	0.298	0.097	0.00306668
DAB2	2.16302e-07	-0.565816	0.924	0.966	0.00320516
SLC9A9	2.41038e-07	-1.10579	0.212	0.454	0.0035717
ZFP36L1	3.18434e-07	-0.489643	0.899	0.971	0.00471855
DUSP1	4.22681e-07	-0.389901	0.848	0.961	0.00626329
SNX6	4.31431e-07	-0.632678	0.561	0.778	0.00639295
FCGRT	5.84141e-07	-0.413044	0.899	0.966	0.0086558
MTRNR2L8	5.94709e-07	-1.6049	0.217	0.425	0.00881239
NRARP	1.13551e-06	2.04276	0.237	0.068	0.016826
SLC7A8	1.14706e-06	-0.93587	0.303	0.531	0.0169971
CXCR4	1.19454e-06	1.97486	0.273	0.092	0.0177006
AC103591.3	1.27678e-06	-1.09115	0.146	0.362	0.0189194
HIF1A	1.43374e-06	1.04423	0.505	0.285	0.0212451
WWP1	1.62107e-06	-0.646741	0.682	0.807	0.0240211
FOS	2.12837e-06	-0.562512	0.838	0.952	0.0315382
CD36	2.24132e-06	-0.74586	0.854	0.918	0.0332119
PMAIP1	2.60539e-06	-0.731939	0.283	0.522	0.0386067
PNRC1	2.64094e-06	-0.514573	0.793	0.918	0.0391334
JUNB	2.89861e-06	-0.443924	0.919	0.952	0.0429515
TMEM107	3.71327e-06	-1.30087	0.126	0.319	0.0550232
LINC-PINT	4.21812e-06	0.922111	0.551	0.343	0.0625041
HLA-DRB1	4.38421e-06	0.331645	0.838	0.667	0.0649653
LCP2	4.48924e-06	-0.776391	0.389	0.618	0.0665216
GPR34	4.61098e-06	-0.785248	0.439	0.643	0.0683255
CCDC107	6.49054e-06	2.10366	0.177	0.039	0.0961768
PTGS2	6.68916e-06	-1.22053	0.273	0.459	0.09912
NFKBIA	7.9149e-06	-0.672333	0.763	0.884	0.117283
MT-CO1	8.60405e-06	0.35088	0.99	0.995	0.127495
TYMP	8.75956e-06	1.12972	0.51	0.329	0.129799
COLEC12	9.8538e-06	-1.19367	0.192	0.382	0.146014
CCL8	1.04175e-05	-2.83534	0.015	0.13	0.154367
VMP1	1.12493e-05	-0.553335	0.747	0.85	0.166692
IFI30	1.2436e-05	0.680215	0.51	0.29	0.184277
MEF2C	1.26599e-05	-0.423758	0.747	0.87	0.187594
TNF	1.26639e-05	-1.61275	0.187	0.367	0.187653
HLA-DQA2	1.44948e-05	2.06413	0.162	0.034	0.214784
SON	1.45735e-05	0.655018	0.732	0.604	0.215949
DOP1B	1.60795e-05	3.00273	0.111	0.01	0.238266
MMP9	2.03492e-05	1.89421	0.121	0.014	0.301534
AGR2	2.14185e-05	-0.84276	0.535	0.671	0.31738
EGR2	2.17894e-05	-1.39322	0.217	0.406	0.322875
GUK1	2.33089e-05	1.38606	0.263	0.101	0.345392
AC112496.1	3.05536e-05	2.70799	0.116	0.014	0.452744
NLRP3	3.10146e-05	-1.01295	0.374	0.551	0.459575
AZIN1-AS1	3.26841e-05	-1.33093	0.237	0.415	0.484313
GAS6	3.49705e-05	-0.590842	0.652	0.787	0.518192
EZR	3.55557e-05	0.803741	0.505	0.3	0.526864
PPP1R15A	3.70612e-05	-0.449573	0.662	0.826	0.549172
B3GNT5	3.71512e-05	-0.846408	0.485	0.638	0.550507
IRF8	4.0965e-05	-0.839654	0.369	0.546	0.60702
SLC16A10	4.26274e-05	3.76457	0.091	0.005	0.631653
MTRNR2L1	4.36338e-05	3.31206	0.091	0.005	0.646566
MBOAT7	4.72779e-05	1.52356	0.207	0.068	0.700564
NRP1	4.80717e-05	-0.419118	0.722	0.855	0.712327
ATP1B1	5.03932e-05	-0.539569	0.611	0.758	0.746726
JUN	5.78936e-05	-0.624284	0.697	0.87	0.857867
ATP5PO	5.91344e-05	1.17961	0.303	0.14	0.876254
AC245014.3	5.93118e-05	-1.93587	0.045	0.169	0.878882
INSIG1	6.13385e-05	0.925303	0.48	0.295	0.908914
HLA-DPB1	6.17864e-05	0.545257	0.652	0.43	0.915551
MT-CO2	6.82369e-05	0.318616	0.99	0.995	1
ELL2	7.73493e-05	0.974863	0.364	0.184	1
DDX17	8.0164e-05	-0.496758	0.53	0.734	1
ALPK3	8.78961e-05	2.4267	0.126	0.024	1
SRSF5	9.70398e-05	-0.652698	0.384	0.575	1
DUSP4	0.000101601	2.60845	0.106	0.014	1
MICAL1	0.000103591	1.8484	0.152	0.039	1
ZFAND2A	0.000108642	1.32716	0.222	0.082	1
MRC1	0.00011086	-0.399508	0.909	0.942	1
RPS16	0.000115405	0.369978	0.904	0.903	1
NUAK1	0.000116383	-4.2578	0	0.072	1
DEPP1	0.000116494	-4.57973	0	0.072	1
ZNF331	0.000121076	1.01134	0.545	0.396	1
RETN	0.00012946	-1.18163	0.126	0.275	1
NOTCH1	0.000132841	1.46623	0.182	0.058	1
SNHG16	0.000140037	1.43091	0.222	0.087	1
TRA2B	0.000141277	-0.648989	0.571	0.696	1
PHF1	0.00014425	1.7422	0.157	0.043	1
SAMSN1	0.000157548	0.821046	0.601	0.464	1
AL021155.5	0.000158608	-1.65208	0.061	0.184	1
IL4I1	0.000160139	3.23406	0.091	0.01	1
GPR183	0.000162256	0.548179	0.859	0.802	1
BAG3	0.000162397	1.90848	0.212	0.082	1
SFMBT2	0.000170577	-0.76184	0.364	0.531	1
NUBP2	0.000183628	3.87149	0.066	0	1
RIN2	0.000192697	-0.807546	0.202	0.377	1
KBTBD8	0.00019892	1.98167	0.136	0.034	1
SCN9A	0.000199878	-1.06778	0.207	0.362	1
HGF	0.000200707	-4.10579	0	0.068	1
SPP1	0.000211616	-0.350577	0.348	0.536	1
MAFF	0.000222472	-0.6101	0.298	0.488	1
NGLY1	0.000225054	1.76457	0.167	0.053	1
CNN2	0.000229216	1.54218	0.182	0.063	1
SOD2	0.000230595	-0.423316	0.737	0.845	1
MCRIP1	0.0002328	2.01166	0.126	0.029	1
HLA-A	0.000233884	0.426074	0.833	0.7	1
LAPTM5	0.00023592	0.539039	0.753	0.647	1
KLF6	0.000237742	-0.272665	0.874	0.947	1
MMP19	0.000243684	1.33715	0.217	0.087	1
AC016831.5	0.000251046	1.46467	0.237	0.106	1
HSP90AA1	0.000259642	0.620279	0.96	0.942	1
HMGN1	0.000283334	0.847639	0.439	0.285	1
CLTB	0.000290128	2.26576	0.106	0.019	1
GK	0.000293894	1.34212	0.278	0.135	1
SRA1	0.000296466	1.64909	0.212	0.087	1
MRPL54	0.000308007	2.38606	0.096	0.014	1
FSCN1	0.00033463	-0.532147	0.475	0.652	1
CREG1	0.000370978	-0.526349	0.571	0.72	1
EIF5B	0.000378013	0.981668	0.308	0.159	1
IFNGR1	0.000381208	-0.669888	0.374	0.536	1
PDGFB	0.000383285	-1.23894	0.308	0.454	1
FRMD4B	0.000393307	-0.470206	0.535	0.686	1
HNRNPU	0.00040785	-0.515273	0.818	0.923	1
GRN	0.000437656	-0.331411	0.793	0.918	1
KCTD10	0.000460675	2.97102	0.071	0.005	1
CALR	0.0004794	0.528921	0.682	0.585	1
HSPA6	0.000480253	0.674719	0.242	0.111	1
ZEB2	0.000484415	-0.301822	0.828	0.952	1
GNA13	0.000485462	0.684717	0.46	0.3	1
MRPL14	0.000495604	1.49297	0.167	0.058	1
SDCBP	0.000496784	-0.453269	0.657	0.797	1
SOX4	0.000501495	0.511589	0.212	0.087	1
MIAT	0.000505052	-3.10579	0.005	0.072	1
SYT1	0.000507154	-3.02333	0.005	0.072	1
ICAM4	0.000509934	-1.24399	0.081	0.203	1
FAM174C	0.000527604	2.56663	0.081	0.01	1
HERPUD1	0.000530664	0.649093	0.672	0.546	1
RFXANK	0.000540176	2.31206	0.091	0.014	1
TRABD	0.000564033	1.81902	0.126	0.034	1
ANKRD28	0.000582381	-1.62775	0.051	0.155	1
HNRNPA2B1	0.00058453	-0.431898	0.833	0.903	1
SPIB	0.000598923	4.06413	0.056	0	1
SASH1	0.000647469	-1.57973	0.076	0.188	1
CXCL8	0.000665754	-0.639253	0.662	0.725	1
AC022868.2	0.000687722	-2.2578	0.015	0.092	1
AC020916.1	0.000694851	-0.316293	0.641	0.763	1
PPP1R10	0.000736216	-0.643689	0.348	0.512	1
ATXN7	0.000769472	1.49297	0.162	0.058	1
OTUD1	0.000781862	-0.731285	0.556	0.667	1
RPL13A	0.000787558	0.326206	0.904	0.961	1
SERPINF1	0.000790524	1.14213	0.172	0.063	1
PGAM1	0.000796358	1.9386	0.106	0.024	1
CD14	0.000815736	-0.405355	0.924	0.952	1
NAIP	0.000924908	-0.421296	0.556	0.705	1
WDR26	0.000934536	0.67884	0.434	0.28	1
XBP1	0.000973502	-0.555048	0.485	0.623	1
GPNMB	0.000975668	1.24855	0.076	0.01	1
SUMO3	0.000995244	0.912127	0.268	0.135	1
TSPAN7	0.00102815	-3.52083	0	0.053	1
UCP2	0.00104486	-0.53898	0.288	0.464	1
SGK1	0.00104508	-0.666683	0.485	0.618	1
CNOT2	0.00105413	-0.93587	0.182	0.324	1
TLE4	0.00109147	-0.882098	0.177	0.314	1
ATP2B1-AS1	0.00112486	-0.789028	0.227	0.372	1
STAB1	0.00112709	-0.331798	0.889	0.918	1
ADAP2	0.00113103	-0.352607	0.662	0.812	1
F13A1	0.00117343	-0.456277	0.894	0.913	1
BCL2A1	0.0011757	-1.04099	0.242	0.372	1
SEPTIN6	0.00118483	1.25176	0.192	0.082	1
MCL1	0.00120225	-0.338307	0.864	0.894	1
RGCC	0.00123621	2.0276	0.126	0.039	1
CDC42EP2	0.00129389	2.00273	0.101	0.024	1
PML	0.00136408	1.46268	0.141	0.048	1
CXorf40A	0.00149109	2.06413	0.091	0.019	1
HSPA5	0.00152822	0.725328	0.631	0.483	1
CUTA	0.00153474	1.34424	0.162	0.063	1
RASSF2	0.00154717	1.13813	0.197	0.087	1
C12orf57	0.00155138	-0.93587	0.126	0.251	1
NAV2	0.00155814	-1.52083	0.035	0.121	1
IDS	0.00156281	0.866191	0.273	0.145	1
MRPL4	0.00161512	2.23406	0.081	0.014	1
CXorf40B	0.00161512	2.23406	0.081	0.014	1
SCO2	0.00162968	0.99013	0.258	0.135	1
RASGEF1B	0.00168715	-0.528568	0.439	0.585	1
ETV6	0.00172067	1.03498	0.227	0.111	1
AC090527.3	0.00177261	-3.3953	0	0.048	1
VEGFB	0.00178709	0.971021	0.222	0.106	1
AC009951.6	0.00179373	-2.35091	0.01	0.072	1
LSM12	0.00180549	1.90063	0.106	0.029	1
PTTG1IP	0.00187882	0.971021	0.268	0.145	1
CDKN2AIP	0.00188455	-2.1838	0.015	0.082	1
TPCN1	0.00192524	-0.968291	0.091	0.203	1
HEATR3	0.00192815	1.71621	0.106	0.029	1
SUPT4H1	0.00192815	1.71621	0.106	0.029	1
RNF126	0.0019593	3.38606	0.045	0	1
AL645608.7	0.0019593	3.38606	0.045	0	1
MED29	0.00199616	0.922111	0.268	0.145	1
AL360012.1	0.00205942	-1.55478	0.061	0.155	1
H3F3A	0.00206197	0.404674	0.828	0.826	1
DDX3X	0.0020963	-0.468657	0.687	0.783	1
LPAR6	0.00209961	-0.426054	0.601	0.705	1
C5AR1	0.00210165	0.556527	0.631	0.517	1
ETV3	0.00219836	0.734562	0.409	0.271	1
RPS9	0.00221888	0.326675	0.914	0.923	1
DDX5	0.00227383	-0.291098	0.854	0.932	1
CD28	0.00230047	-0.727761	0.308	0.435	1
PPP1CB	0.00237319	0.910218	0.485	0.367	1
ARL4A	0.0023966	1.06413	0.192	0.087	1
PTPRA	0.00240856	1.38606	0.096	0.024	1
BACH1	0.00242769	0.865585	0.288	0.164	1
SNHG6	0.00242839	1.00524	0.217	0.106	1
RAPH1	0.00247393	-0.857014	0.212	0.338	1
VOPP1	0.00250236	1.18612	0.177	0.077	1
PTPN1	0.00254594	0.944549	0.308	0.184	1
HLA-DOA	0.00257424	1.38606	0.141	0.053	1
ZNF141	0.00257689	1.36791	0.232	0.121	1
TNFRSF1B	0.00260297	0.633496	0.652	0.575	1
ZNF217	0.00261348	-0.895228	0.172	0.295	1
LINC01678	0.00262666	1.58769	0.111	0.034	1
NRIP3	0.00262718	2.97102	0.056	0.005	1
AC058791.1	0.0026714	1.57314	0.146	0.058	1
POM121C	0.00269451	1.33715	0.141	0.053	1
SCN1B	0.00271395	-1.63631	0.005	0.058	1
DOK3	0.00274756	1.44264	0.126	0.043	1
IQGAP1	0.00277465	-0.396422	0.465	0.618	1
PLAUR	0.00279948	0.289078	0.692	0.531	1
PSMD6	0.00283824	2.06413	0.076	0.014	1
TLR5	0.0028391	-1.35091	0.056	0.145	1
COX6B1	0.00288381	0.674184	0.394	0.261	1
NEAT1	0.00290863	-0.24788	0.97	0.981	1
QSOX1	0.00291039	2.28652	0.066	0.01	1
UCHL3	0.00291039	2.28652	0.066	0.01	1
TSR1	0.00291039	2.28652	0.066	0.01	1
ADAMTSL4-AS1	0.00296453	-1.62393	0.04	0.121	1
POR	0.00304666	1.78034	0.101	0.029	1
ZNF783	0.00306008	-3.2578	0	0.043	1
AC069368.2	0.00306008	-3.2578	0	0.043	1
AC138207.4	0.00306008	-3.2578	0	0.043	1
PRELID3A	0.00306008	-3.2578	0	0.043	1
CARD8	0.00306538	-1.21598	0.066	0.159	1
RREB1	0.00307809	-0.93587	0.131	0.246	1
CXCL2	0.00308467	-0.581972	0.283	0.42	1
BRCA2	0.00310404	-1.2578	0.081	0.179	1
CEMIP2	0.0031301	-1.08787	0.162	0.275	1
SLITRK4	0.0031727	-2.02333	0.015	0.077	1
ZNF460	0.0031727	-2.02333	0.015	0.077	1
SPIN1	0.00318951	-0.853408	0.126	0.242	1
MKNK2	0.00319663	0.867093	0.323	0.198	1
SGMS1	0.00321349	-0.856435	0.126	0.242	1
CTNS	0.00321701	1.46268	0.131	0.048	1
DDIT4	0.00327063	0.847032	0.384	0.251	1
H2AFX	0.00339793	1.54956	0.116	0.039	1
NOP53	0.00349053	0.835861	0.308	0.188	1
NID1	0.00352229	-1.63631	0.035	0.111	1
ARHGAP10	0.00355201	3.23406	0.04	0	1
STK38	0.00355201	3.23406	0.04	0	1
MS4A14	0.00355201	3.23406	0.04	0	1
SNX20	0.00355201	3.23406	0.04	0	1
SKA2	0.00355201	3.23406	0.04	0	1
SYNGR2	0.00358818	0.900632	0.242	0.13	1
TWISTNB	0.00363541	1.64909	0.136	0.053	1
ZC3HAV1	0.00363946	0.858546	0.343	0.227	1
TUT7	0.00364192	-0.828954	0.187	0.309	1
LITAF	0.00364512	0.537012	0.571	0.459	1
HSPA1A	0.00367211	0.717955	0.884	0.807	1
DDB1	0.00374336	1.28652	0.152	0.063	1
IFI16	0.0037511	-0.474896	0.505	0.628	1
TMED9	0.00376395	1.09808	0.197	0.097	1
ARRDC2	0.00403103	1.33715	0.136	0.053	1
ISG15	0.00403943	2.76457	0.106	0.034	1
PHACTR1	0.00404805	0.574868	0.525	0.391	1
SSNA1	0.00414602	1.58769	0.106	0.034	1
PSMA2	0.00420703	1.28652	0.136	0.053	1
IL10RA	0.00421403	-0.471363	0.364	0.512	1
SELENOS	0.00433159	1.20163	0.157	0.068	1
AC073352.2	0.00436106	-2.74322	0.005	0.053	1
SELENOK	0.00437083	0.769845	0.414	0.285	1
FTH1	0.00443891	0.264038	0.985	0.995	1
PFKL	0.00452022	0.84549	0.253	0.14	1
HLA-B	0.00454564	0.319271	0.864	0.855	1
TM9SF2	0.00459359	-0.818513	0.152	0.266	1
SACS	0.00475671	2.64909	0.051	0.005	1
CHMP7	0.00478309	2.52356	0.051	0.005	1
PTPRM	0.00481982	2.06413	0.071	0.014	1
RBM38	0.00481982	2.06413	0.071	0.014	1
PLEKHM1	0.00482078	1.27058	0.141	0.058	1
SEMA6B	0.00482096	1.90063	0.096	0.029	1
NENF	0.00489159	1.06413	0.182	0.087	1
RARA	0.00495074	0.932886	0.202	0.101	1
MED28	0.0049633	-1.4098	0.04	0.116	1
FLT1	0.00498034	2.56663	0.061	0.01	1
GADD45G	0.00498036	2.47917	0.061	0.01	1
CYB561A3	0.00500224	1.71621	0.096	0.029	1
KIFC1	0.00506114	2.28652	0.061	0.01	1
SPG7	0.00507393	1.06413	0.182	0.087	1
GTF3C2	0.00508104	-2.15826	0.01	0.063	1
C1orf112	0.00508104	-2.15826	0.01	0.063	1
VMO1	0.00508504	1.7422	0.071	0.014	1
CCNL1	0.00508783	-0.528759	0.677	0.739	1
CD82	0.00511069	2.17961	0.061	0.01	1
UBE2O	0.00511069	2.17961	0.061	0.01	1
WDFY3	0.00516058	-0.802603	0.162	0.275	1
GTF2F2	0.00521895	1.5787	0.096	0.029	1
TIAM1	0.00521895	1.5787	0.096	0.029	1
LDLR	0.00523834	-0.423316	0.328	0.478	1
PFKFB4	0.00529375	-3.10579	0	0.039	1
VASH1-AS1	0.00529375	-3.10579	0	0.039	1
UBE2G2	0.00534922	1.01166	0.227	0.126	1
HPS3	0.00538915	1.30514	0.126	0.048	1
MSH6	0.00577254	-1.45943	0.035	0.106	1
CSF1R	0.00588585	-0.246529	0.833	0.928	1
EGR3	0.00593568	-0.755297	0.126	0.232	1
LGALS1	0.00594234	0.902379	0.187	0.092	1
ZNF207	0.00595456	0.617729	0.399	0.271	1
HSPE1	0.0060786	0.819018	0.525	0.44	1
SLC1A3	0.00608223	-1.47192	0.045	0.121	1
PDXK	0.00609372	1.03096	0.197	0.101	1
MTSS1	0.0061652	-0.380902	0.47	0.614	1
TLR7	0.00617342	-0.748784	0.167	0.28	1
PSEN1	0.00619221	1.12826	0.111	0.039	1
NORAD	0.00619879	-0.65347	0.217	0.338	1
CD163L1	0.00623155	-0.668931	0.323	0.44	1
TMUB1	0.00627911	1.64909	0.086	0.024	1
BCL9L	0.00627911	1.64909	0.086	0.024	1
TXNDC16	0.00627911	1.64909	0.086	0.024	1
PAPSS2	0.00629104	1.70799	0.101	0.034	1
REL	0.00634881	0.451153	0.601	0.469	1
FPR3	0.00642007	1.64909	0.101	0.034	1
RCOR3	0.0064399	-1.31438	0.045	0.121	1
RPS11	0.00645003	0.255153	0.894	0.899	1
ZNF571	0.00645753	3.52356	0.035	0	1
ZDHHC18	0.00645918	3.06413	0.035	0	1
EXOSC9	0.00645918	3.06413	0.035	0	1
MIER3	0.00645918	3.06413	0.035	0	1
DHX16	0.00645918	3.06413	0.035	0	1
GLIPR2	0.00645918	3.06413	0.035	0	1
SENP1	0.00645918	3.06413	0.035	0	1
C12orf43	0.00645918	3.06413	0.035	0	1
DHRS4-AS1	0.00645918	3.06413	0.035	0	1
MED31	0.00645918	3.06413	0.035	0	1
SIN3B	0.00646537	-1.58795	0.03	0.097	1
FAU	0.00651805	0.254851	0.914	0.865	1
FOSB	0.00652269	-0.261621	0.874	0.937	1
SERF2	0.00652965	0.305588	0.808	0.739	1
SAT1	0.00661643	0.307265	0.985	0.981	1
NAPA	0.00664667	1.03242	0.202	0.106	1
SNRPE	0.00686378	1.45645	0.101	0.034	1
LONRF1	0.00686378	1.45645	0.101	0.034	1
CHRAC1	0.00686378	1.45645	0.101	0.034	1
TLR4	0.00701812	-0.510778	0.389	0.507	1
LFNG	0.00706347	1.99013	0.076	0.019	1
CEP170	0.0071265	-0.578713	0.268	0.391	1
NPL	0.0073106	-0.514043	0.258	0.396	1
HDAC3	0.00737731	1.7422	0.076	0.019	1
TMEM170B	0.00737731	1.7422	0.076	0.019	1
CLNS1A	0.00737731	1.7422	0.076	0.019	1
MSI2	0.00737731	1.7422	0.076	0.019	1
CD300A	0.00753362	0.811364	0.227	0.126	1
ZDHHC19	0.00753989	-2.3953	0.005	0.048	1
CAHM	0.00753989	-2.3953	0.005	0.048	1
ETS2	0.0075623	0.501817	0.616	0.536	1
CD68	0.00758844	-0.283392	0.717	0.821	1
CPEB2	0.00762196	-1.35091	0.04	0.111	1
SIN3A	0.00762196	-1.35091	0.04	0.111	1
ZFHX3	0.00765943	-0.450443	0.439	0.565	1
SLBP	0.00770763	1.17105	0.136	0.058	1
AFF3	0.00776642	-0.504891	0.384	0.502	1
CD63	0.00780123	-0.303475	0.768	0.826	1
PSAP	0.00801374	0.272909	0.949	0.957	1
LILRA6	0.00803066	-1.78387	0.02	0.077	1
HNRNPUL1	0.00810876	0.730393	0.313	0.198	1
BROX	0.00816219	-1.7014	0.02	0.077	1
SLC22A23	0.00816219	-1.7014	0.02	0.077	1
TTC3	0.00828475	0.692162	0.399	0.295	1
NUTM2B-AS1	0.00828839	1.5787	0.091	0.029	1
PSME3	0.0083619	1.24855	0.121	0.048	1
ATP13A1	0.0083619	1.24855	0.121	0.048	1
TJAP1	0.00836396	1.87149	0.066	0.014	1
CSGALNACT1	0.00836396	1.87149	0.066	0.014	1
ERG28	0.00836396	1.87149	0.066	0.014	1
NFKB2	0.00839141	-0.707601	0.182	0.295	1
SNHG9	0.00842232	-1.37644	0.066	0.145	1
AC007384.1	0.00847782	1.5047	0.091	0.029	1
SHARPIN	0.00847782	1.5047	0.091	0.029	1
PRKCI	0.0085152	-2.05135	0.01	0.058	1
USP11	0.0085152	-2.05135	0.01	0.058	1
MRPS6	0.00852927	1.17961	0.167	0.082	1
AC007336.1	0.00853535	2.52356	0.045	0.005	1
SERTAD1	0.0085428	-0.839654	0.136	0.237	1
JMY	0.00856548	1.14213	0.202	0.111	1
INKA2	0.00858006	2.38606	0.045	0.005	1
COMMD8	0.00858006	2.38606	0.045	0.005	1
FBXO4	0.00858006	2.38606	0.045	0.005	1
POFUT2	0.00858006	2.38606	0.045	0.005	1
HSPA13	0.00859098	1.16367	0.141	0.063	1
SLC29A1	0.00869949	1.35364	0.106	0.039	1
MERTK	0.00870602	-0.685891	0.197	0.309	1
TNFAIP2	0.00878389	-0.489123	0.308	0.449	1
DNAJB1	0.00881376	0.779489	0.657	0.546	1
PAX8-AS1	0.00884332	-0.93587	0.101	0.193	1
PPP1R7	0.0088616	2.17961	0.056	0.01	1
DEDD2	0.0088616	2.17961	0.056	0.01	1
GPN1	0.00894356	2.06413	0.056	0.01	1
HCG11	0.00894356	2.06413	0.056	0.01	1
CRY1	0.00894356	2.06413	0.056	0.01	1
PFDN1	0.00898172	1.11476	0.141	0.063	1
MS4A4A	0.00900911	-0.322224	0.677	0.778	1
AC129507.1	0.00903132	-1.10579	0.076	0.159	1
PDGFC	0.00906539	-0.618679	0.177	0.29	1
DDX27	0.00908458	0.997016	0.187	0.097	1
CENPT	0.00918697	-2.93587	0	0.034	1
LRRC39	0.00918697	-2.93587	0	0.034	1
PROS1	0.00918697	-2.93587	0	0.034	1
AC087741.1	0.00918697	-2.93587	0	0.034	1
GDPD1	0.00918697	-2.93587	0	0.034	1
UBE2D2	0.0092132	0.962251	0.192	0.101	1
TUBB6	0.00934227	1.64909	0.056	0.01	1
LINC00342	0.00942376	-1.22538	0.035	0.101	1
CCT3	0.00949756	1.02349	0.167	0.082	1
MTPN	0.00950489	0.832805	0.217	0.121	1
MXD1	0.00951023	0.484706	0.343	0.222	1
RGS2	0.00971622	0.344982	0.631	0.502	1
TECPR1	0.00974479	-1.2578	0.045	0.116	1
GASK1B	0.00982087	-0.546827	0.232	0.353	1
MPEG1	0.00985056	-0.29135	0.646	0.749	1
RAP2B	0.00988139	-0.602826	0.444	0.546	1
FGD4	0.00996456	1.17961	0.126	0.053	1
FBH1	0.00997093	1.7271	0.081	0.024	1
CLCN5	0.0100752	-0.93587	0.091	0.179	1
HSP90AB1	0.0101507	0.430973	0.874	0.855	1
PSME4	0.0102013	-0.783867	0.141	0.242	1
SRSF9	0.0103067	0.878575	0.227	0.13	1
BAK1	0.010321	1.56663	0.081	0.024	1
SPHK1	0.010321	1.56663	0.081	0.024	1
PIN4	0.010321	1.56663	0.081	0.024	1
SNRPF	0.0103755	1.32716	0.111	0.043	1
BRAT1	0.0104992	1.06413	0.126	0.053	1
SART1	0.0106743	1.45645	0.096	0.034	1
PSMF1	0.0107009	1.26576	0.111	0.043	1
PSMB6	0.0108995	1.22167	0.131	0.058	1
MVP	0.0109426	1.38606	0.096	0.034	1
ARL5B	0.010972	-0.463499	0.414	0.527	1
PRPF6	0.0110051	1.18966	0.111	0.043	1
TCF12	0.011059	-0.639477	0.157	0.261	1
CCS	0.0111533	1.06413	0.152	0.072	1
SNRPD2	0.0111533	1.06413	0.152	0.072	1
THEMIS2	0.0111658	0.628031	0.308	0.198	1
SERPING1	0.01118	0.945486	0.172	0.087	1
HYOU1	0.011305	0.951656	0.172	0.087	1
TRIP12	0.0113493	-0.704544	0.116	0.213	1
ATP5MC1	0.0114982	1.21613	0.096	0.034	1
CYB5D1	0.0115069	-0.971494	0.197	0.3	1
MARCKS	0.0116665	-0.1912	0.879	0.947	1
RPLP2	0.0117003	0.23067	0.914	0.937	1
CCL5	0.0117915	-1.3953	0.025	0.082	1
CBARP	0.0117984	3.06413	0.03	0	1
PRKAB2	0.0118002	2.87149	0.03	0	1
SYNGAP1	0.0118002	2.87149	0.03	0	1
TAGLN	0.0118002	2.87149	0.03	0	1
GRIP1	0.0118002	2.87149	0.03	0	1
EIF2B2	0.0118002	2.87149	0.03	0	1
LINC00324	0.0118002	2.87149	0.03	0	1
C17orf67	0.0118002	2.87149	0.03	0	1
TPGS2	0.0118002	2.87149	0.03	0	1
ZNF304	0.0118002	2.87149	0.03	0	1
A1BG	0.0118002	2.87149	0.03	0	1
TMLHE	0.0118002	2.87149	0.03	0	1
P2RY12	0.0118002	2.87149	0.03	0	1
MT-CYB	0.0120727	0.231315	0.975	0.995	1
ACER3	0.012101	0.846539	0.207	0.116	1
FZD2	0.0121086	-1.09341	0.061	0.135	1
CAPN1	0.0121205	1.7422	0.071	0.019	1
NSUN6	0.0121632	-0.913843	0.116	0.208	1
FGD6	0.0122436	-0.84276	0.116	0.208	1
GPATCH2	0.0123099	1.64909	0.071	0.019	1
MPC1	0.0123099	1.64909	0.071	0.019	1
GPR107	0.0123099	1.64909	0.071	0.019	1
CAMK2G	0.0123099	1.64909	0.071	0.019	1
VPS37B	0.012415	0.94214	0.258	0.164	1
ABCD4	0.0124269	1.24855	0.116	0.048	1
EFTUD2	0.0124269	1.24855	0.116	0.048	1
CTSB	0.0124461	0.371381	0.919	0.928	1
RGS1	0.0124574	0.527698	0.369	0.242	1
TAF13	0.0124954	1.02106	0.157	0.077	1
ZNF518A	0.0126172	-1.06515	0.076	0.155	1
LIMK2	0.0127082	1.47917	0.071	0.019	1
HSPH1	0.0128422	0.742202	0.606	0.517	1
AL356488.3	0.012848	-2.3953	0.005	0.043	1
TSPYL2	0.0129011	0.554456	0.263	0.155	1
AC110769.2	0.0129119	-2.2578	0.005	0.043	1
LINC02035	0.0129119	-2.2578	0.005	0.043	1
RSL24D1	0.0129327	0.981668	0.157	0.077	1
CD40	0.0129397	1.32716	0.141	0.068	1
SDE2	0.0129917	1.47917	0.101	0.039	1
PHB	0.0129917	1.41777	0.101	0.039	1
NSD2	0.013096	-1.61394	0.02	0.072	1
IFT74	0.013096	-1.61394	0.02	0.072	1
PLEKHO2	0.0131141	-0.618129	0.197	0.304	1
AC012181.1	0.0133568	1.5047	0.086	0.029	1
TMEM189	0.0133568	1.5047	0.086	0.029	1
PFKFB3	0.0134161	0.850006	0.217	0.126	1
PWWP3A	0.0134339	1.06413	0.136	0.063	1
ANKDD1A	0.0134343	1.32716	0.101	0.039	1
DNAJC4	0.0136429	1.4267	0.086	0.029	1
ADA	0.0136429	1.4267	0.086	0.029	1
LSP1	0.0137458	-1.93587	0.015	0.063	1
UBB	0.0138041	0.460789	0.677	0.594	1
FADS3	0.0140514	1.31206	0.086	0.029	1
ZFY	0.0140554	-1.74322	0.015	0.063	1
PABPC1	0.0140703	-0.205279	0.889	0.971	1
ZDHHC8	0.0142258	-1.93587	0.01	0.053	1
SCAMP5	0.0142258	-1.93587	0.01	0.053	1
AATF	0.0142279	1.76457	0.061	0.014	1
DTD1	0.0142279	1.76457	0.061	0.014	1
WDR13	0.0142279	1.76457	0.061	0.014	1
DNMT1	0.0142991	0.860597	0.157	0.077	1
GATM	0.0143064	-0.508657	0.495	0.57	1
MACF1	0.0144203	-0.541591	0.298	0.406	1
CPVL	0.0145177	-0.626542	0.222	0.333	1
EGFL7	0.0146739	-0.672835	0.247	0.353	1
PNPT1	0.0146811	1.54956	0.061	0.014	1
GCC2	0.0147114	-0.672835	0.157	0.256	1
ATP5PF	0.0147527	0.760738	0.217	0.126	1
CCDC88A	0.0148087	-0.257798	0.596	0.734	1
PLEKHG5	0.0148729	0.801096	0.222	0.13	1
EVA1B	0.0151012	1.12302	0.121	0.053	1
SEC61G	0.0151012	1.12302	0.121	0.053	1
DPP4	0.0153228	2.38606	0.04	0.005	1
FH	0.015399	2.23406	0.04	0.005	1
TRAK2	0.015399	2.23406	0.04	0.005	1
MRPL44	0.015399	2.23406	0.04	0.005	1
GMPPB	0.015399	2.23406	0.04	0.005	1
NUDT2	0.015399	2.23406	0.04	0.005	1
SNRPA1	0.015399	2.23406	0.04	0.005	1
NR1D1	0.015399	2.23406	0.04	0.005	1
PTRH2	0.015399	2.23406	0.04	0.005	1
SRC	0.015399	2.23406	0.04	0.005	1
BTN2A2	0.0154563	2.06413	0.051	0.01	1
CLEC11A	0.0154563	2.06413	0.051	0.01	1
PPIH	0.0155916	1.9386	0.051	0.01	1
PRPF3	0.0155916	1.9386	0.051	0.01	1
VPS72	0.0155916	1.9386	0.051	0.01	1
BOD1	0.0155916	1.9386	0.051	0.01	1
TUBB2A	0.0155916	1.9386	0.051	0.01	1
MED23	0.0155916	1.9386	0.051	0.01	1
THYN1	0.0155916	1.9386	0.051	0.01	1
VPS18	0.0155916	1.9386	0.051	0.01	1
AC002558.3	0.0155916	1.9386	0.051	0.01	1
HSCB	0.0155916	1.9386	0.051	0.01	1
ELK1	0.0155916	1.9386	0.051	0.01	1
SCAMP2	0.0156784	-0.461938	0.222	0.338	1
NEDD8	0.0159046	0.825971	0.192	0.106	1
SEMA6A	0.0160162	-2.93587	0	0.029	1
NPHS1	0.0160162	-2.93587	0	0.029	1
BMP2	0.0160179	-3.3953	0	0.029	1
AC010642.2	0.0160184	-2.74322	0	0.029	1
UGGT2	0.0160184	-2.74322	0	0.029	1
CATSPER2	0.0160184	-2.74322	0	0.029	1
KRBA2	0.0160184	-2.74322	0	0.029	1
ZNF687-AS1	0.0160184	-2.74322	0	0.029	1
IQCN	0.0160184	-2.74322	0	0.029	1
GUCY1A1	0.0160271	-1.37644	0.03	0.087	1
BORCS5	0.0160308	1.26576	0.106	0.043	1
ANAPC11	0.0161287	0.903666	0.167	0.087	1
SEMA4A	0.0162783	0.841738	0.192	0.106	1
PURA	0.0163723	1.17105	0.126	0.058	1
SEMA4D	0.0165004	1.20163	0.106	0.043	1
CFAP298	0.0165004	1.20163	0.106	0.043	1
ASMTL	0.016514	1.56663	0.076	0.024	1
ATG3	0.0167761	0.957215	0.177	0.097	1
BCL7B	0.0168107	1.47917	0.076	0.024	1
MAPKAP1	0.0168107	1.47917	0.076	0.024	1
LRRC75A	0.0168107	1.47917	0.076	0.024	1
GHDC	0.0168107	1.47917	0.076	0.024	1
U2AF1L5	0.0168107	1.47917	0.076	0.024	1
PQBP1	0.0168107	1.47917	0.076	0.024	1
RBCK1	0.0168718	1.38606	0.091	0.034	1
CCR1	0.017012	-0.487512	0.313	0.42	1
APLP2	0.0171138	-0.319785	0.611	0.696	1
RBSN	0.0172686	1.31206	0.091	0.034	1
INTS1	0.0172686	1.31206	0.091	0.034	1
DYNC1H1	0.0173708	0.466229	0.449	0.362	1
SLC8B1	0.0173711	1.09655	0.182	0.101	1
BAG1	0.0174532	1.06413	0.126	0.058	1
SS18L2	0.017562	1.25678	0.076	0.024	1
HSPA1B	0.0175758	0.431371	0.657	0.56	1
CUL5	0.0176236	-1.04278	0.061	0.13	1
DDX3Y	0.017624	-1.05135	0.116	0.198	1
HDAC8	0.0179357	-1.12029	0.051	0.116	1
IER3	0.0180134	-0.300989	0.833	0.87	1
GNPDA1	0.0180164	-0.636309	0.177	0.275	1
LINC00513	0.0180404	1.30514	0.111	0.048	1
SLC25A37	0.018251	0.791112	0.207	0.121	1
RPL36AL	0.0185122	0.540568	0.404	0.3	1
DNM2	0.0185245	0.811364	0.217	0.13	1
DISC1	0.0185692	-0.783867	0.121	0.208	1
TXNIP	0.0189141	-0.462885	0.364	0.464	1
COX19	0.0189224	1.18966	0.111	0.048	1
C15orf48	0.0189778	1.64909	0.096	0.039	1
AAK1	0.0192398	-0.406499	0.303	0.42	1
METRNL	0.0193217	0.553515	0.475	0.382	1
RETREG2	0.0195134	1.12826	0.111	0.048	1
EMC3	0.0195134	1.12826	0.111	0.048	1
FDX1	0.0195134	1.12826	0.111	0.048	1
PTPN2	0.0195837	0.788496	0.172	0.092	1
MT-ND4	0.019686	0.232053	0.985	0.995	1
AC009404.1	0.0197774	1.70156	0.096	0.039	1
ZNF426	0.0198181	1.7422	0.066	0.019	1
STXBP3	0.0198784	1.01166	0.131	0.063	1
DENND11	0.0199084	-1.03541	0.066	0.135	1
PLIN2	0.0199497	0.291199	0.318	0.208	1
GANAB	0.0200241	0.848402	0.152	0.077	1
BRD2	0.0200702	-0.640863	0.323	0.42	1
GMPS	0.0200725	1.7422	0.066	0.019	1
POP5	0.0200725	1.64909	0.066	0.019	1
NR1D2	0.0203087	-0.857867	0.091	0.169	1
SOCS5	0.0203674	1.54956	0.066	0.019	1
RPE	0.0203674	1.54956	0.066	0.019	1
ZNF891	0.0203674	1.54956	0.066	0.019	1
CTDP1	0.0203674	1.54956	0.066	0.019	1
RRP1	0.0203674	1.54956	0.066	0.019	1
BTBD7	0.0204806	0.909156	0.318	0.222	1
SUPT5H	0.0206062	0.938599	0.192	0.111	1
PRDX5	0.020849	1.06413	0.136	0.068	1
SESN3	0.0210946	-0.713477	0.157	0.246	1
CHTOP	0.0211202	-1.1989	0.045	0.106	1
TERF2IP	0.0211284	1.21613	0.096	0.039	1
TOMM22	0.0211284	1.21613	0.096	0.039	1
PDE4A	0.0211666	1.26576	0.096	0.039	1
STRIP1	0.0213044	1.4267	0.081	0.029	1
PLEKHA1	0.0214559	-0.93587	0.101	0.179	1
AKT1	0.0214692	1.01522	0.136	0.068	1
RBM8A	0.0215506	0.711829	0.217	0.13	1
UBA52	0.021554	0.279082	0.854	0.855	1
RANBP2	0.021565	0.953427	0.399	0.314	1
PLA2G7	0.0215717	1.25678	0.066	0.019	1
CDK6	0.021631	-0.798366	0.096	0.174	1
AC092683.1	0.0217058	2.87149	0.025	0	1
AP003392.5	0.0217058	2.87149	0.025	0	1
MCOLN2	0.0217074	2.64909	0.025	0	1
TNS1	0.0217074	2.64909	0.025	0	1
PHF7	0.0217074	2.64909	0.025	0	1
PRDM8	0.0217074	2.64909	0.025	0	1
BAG2	0.0217074	2.64909	0.025	0	1
EID3	0.0217074	2.64909	0.025	0	1
CDADC1	0.0217074	2.64909	0.025	0	1
PNMA1	0.0217074	2.64909	0.025	0	1
AC018362.1	0.0217074	2.64909	0.025	0	1
C16orf91	0.0217074	2.64909	0.025	0	1
KIFC3	0.0217074	2.64909	0.025	0	1
PDE6G	0.0217074	2.64909	0.025	0	1
ZNF566	0.0217074	2.64909	0.025	0	1
SIK1	0.0217074	2.64909	0.025	0	1
NIPSNAP1	0.0217074	2.64909	0.025	0	1
CXorf56	0.0217074	2.64909	0.025	0	1
GTF2IRD1	0.0217074	2.64909	0.025	0	1
ADCK1	0.0217074	2.64909	0.025	0	1
FIGNL2	0.0217074	2.64909	0.025	0	1
MANEA	0.0217139	-1.1375	0.045	0.106	1
SMCR8	0.0217139	-1.1375	0.045	0.106	1
NDUFA5	0.0217318	1.34424	0.081	0.029	1
ZSWIM7	0.0217318	1.34424	0.081	0.029	1
TPRA1	0.0219097	1.12302	0.116	0.053	1
HLA-DMA	0.0219182	0.362035	0.49	0.372	1
FBXO30	0.0220239	-2.2578	0.005	0.039	1
RAD17	0.0221282	-2.10579	0.005	0.039	1
MAP11	0.0221282	-2.10579	0.005	0.039	1
CLP1	0.0221282	-2.10579	0.005	0.039	1
ACVR1	0.0221282	-2.10579	0.005	0.039	1
CAPRIN2	0.0221282	-2.10579	0.005	0.039	1
AC109630.1	0.0221282	-2.10579	0.005	0.039	1
UGCG	0.0222212	0.832805	0.197	0.116	1
BRD7	0.0223581	0.964595	0.136	0.068	1
EEF1A1	0.0225181	-0.141995	1	1	1
GLIPR1	0.0225511	-0.409122	0.374	0.483	1
SNX14	0.022635	1.06413	0.116	0.053	1
RALY	0.022635	1.06413	0.116	0.053	1
USP16	0.0227839	0.812592	0.197	0.116	1
QKI	0.0229464	-0.235915	0.667	0.758	1
MYCBP2	0.0230193	-0.584397	0.162	0.256	1
SNRK	0.0231248	1.00755	0.116	0.053	1
PCM1	0.0231467	-0.399437	0.394	0.507	1
SOD1	0.0232855	0.878575	0.217	0.135	1
CD84	0.0236054	-0.515419	0.379	0.464	1
INKA1	0.0236837	-1.81034	0.01	0.048	1
MFSD8	0.0236837	-1.81034	0.01	0.048	1
AC004854.2	0.0236837	-1.81034	0.01	0.048	1
TSPYL5	0.0236837	-1.81034	0.01	0.048	1
PRXL2A	0.0236837	-1.81034	0.01	0.048	1
AC024257.3	0.0236837	-1.81034	0.01	0.048	1
ARL11	0.0236837	-1.81034	0.01	0.048	1
TTLL5	0.0236837	-1.81034	0.01	0.048	1
DRG2	0.0236837	-1.81034	0.01	0.048	1
SLFN12	0.0236837	-1.81034	0.01	0.048	1
FOXK2	0.023705	0.948653	0.116	0.053	1
GADD45GIP1	0.023705	0.948653	0.116	0.053	1
EIF2AK3	0.0237586	1.76457	0.056	0.014	1
TRNT1	0.0237586	1.76457	0.056	0.014	1
TIMM10B	0.0237586	1.76457	0.056	0.014	1
SLC25A19	0.0237586	1.76457	0.056	0.014	1
CFAP410	0.0237586	1.76457	0.056	0.014	1
EMD	0.0238432	0.971021	0.141	0.072	1
COMT	0.023888	0.582597	0.258	0.164	1
GDI2	0.0239618	0.597004	0.303	0.208	1
THOC7	0.0240322	1.64909	0.056	0.014	1
BRD9	0.0240322	1.64909	0.056	0.014	1
CDYL	0.0240322	1.64909	0.056	0.014	1
CCZ1	0.0240322	1.64909	0.056	0.014	1
CDC26	0.0240322	1.64909	0.056	0.014	1
AC005632.3	0.0240322	1.64909	0.056	0.014	1
MTRNR2L12	0.0240679	-0.493559	0.54	0.618	1
TPM3	0.0244558	-0.246438	0.667	0.792	1
GABPB1-AS1	0.0244622	-0.890066	0.071	0.14	1
TLR6	0.0245361	-1.04278	0.061	0.126	1
AP2A2	0.0245393	-0.597453	0.273	0.367	1
HRH1	0.0245928	-0.402996	0.364	0.464	1
AKAP8	0.0246145	-1.29844	0.03	0.082	1
SC5D	0.024693	1.44264	0.056	0.014	1
RHOC	0.0249469	0.841738	0.056	0.014	1
HNRNPM	0.0249473	0.671813	0.288	0.198	1
ZNF638	0.0251272	-0.758992	0.121	0.203	1
MRPS16	0.0251604	1.13452	0.101	0.043	1
POLR2E	0.0251604	1.13452	0.101	0.043	1
LY86	0.0252036	0.575092	0.278	0.184	1
DRAM1	0.0255014	-0.672835	0.136	0.222	1
PHACTR4	0.02551	0.780337	0.212	0.13	1
CHST15	0.0255503	-1.22538	0.04	0.097	1
UBE2L3	0.025551	0.841738	0.172	0.097	1
CITED2	0.0255846	-0.771376	0.369	0.454	1
OSTM1	0.0258346	1.00755	0.121	0.058	1
DDX50	0.0258951	1.38606	0.086	0.034	1
IL1A	0.0260442	-1.18163	0.086	0.155	1
GNAS	0.0262321	-0.224522	0.798	0.932	1
DAPK1	0.026299	0.997016	0.101	0.043	1
ID3	0.0263736	1.31206	0.086	0.034	1
CSRNP1	0.0268997	-0.417739	0.424	0.522	1
SNAI1	0.0269535	1.23406	0.086	0.034	1
ALG13	0.0270627	0.838571	0.247	0.164	1
GPN2	0.0270643	1.8011	0.045	0.01	1
P3H1	0.0270643	1.8011	0.045	0.01	1
RHBDD2	0.0270643	1.8011	0.045	0.01	1
NOM1	0.0270643	1.8011	0.045	0.01	1
FBP1	0.0270643	1.8011	0.045	0.01	1
CSRNP2	0.0270643	1.8011	0.045	0.01	1
GALNT6	0.0270643	1.8011	0.045	0.01	1
ACD	0.0270643	1.8011	0.045	0.01	1
TAX1BP3	0.0270643	1.8011	0.045	0.01	1
BORCS6	0.0270643	1.8011	0.045	0.01	1
AP001059.3	0.0270643	1.8011	0.045	0.01	1
ITGA9	0.0271072	1.38606	0.071	0.024	1
RAPGEF1	0.0272402	0.774624	0.172	0.097	1
FBXL3	0.0273893	-1.00626	0.04	0.097	1
DSC2	0.0273933	-0.69771	0.101	0.179	1
IRF1	0.0275239	-0.581374	0.343	0.435	1
ZDBF2	0.0275354	2.23406	0.035	0.005	1
IER5	0.0275583	-0.294443	0.606	0.671	1
RPL13	0.0276074	0.208015	0.98	0.986	1
IL17RA	0.0276379	-0.823395	0.091	0.164	1
FBXO6	0.0276664	2.06413	0.035	0.005	1
MRPS14	0.0276664	2.06413	0.035	0.005	1
FASTKD2	0.0276664	2.06413	0.035	0.005	1
NOP14	0.0276664	2.06413	0.035	0.005	1
CMTR1	0.0276664	2.06413	0.035	0.005	1
TMEM64	0.0276664	2.06413	0.035	0.005	1
CD72	0.0276664	2.06413	0.035	0.005	1
CKAP4	0.0276664	2.06413	0.035	0.005	1
IFI27L1	0.0276664	2.06413	0.035	0.005	1
SQOR	0.0276664	2.06413	0.035	0.005	1
TNFRSF12A	0.0276664	2.06413	0.035	0.005	1
TRAP1	0.0276664	2.06413	0.035	0.005	1
FBXO31	0.0276664	2.06413	0.035	0.005	1
DHPS	0.0276664	2.06413	0.035	0.005	1
KCNN4	0.0276664	2.06413	0.035	0.005	1
ZNF528-AS1	0.0276664	2.06413	0.035	0.005	1
GPKOW	0.0276664	2.06413	0.035	0.005	1
ZNF134	0.0276664	2.06413	0.035	0.005	1
PAG1	0.027704	0.649093	0.273	0.184	1
TTC1	0.0277118	0.938599	0.152	0.082	1
FES	0.0277166	0.68304	0.202	0.121	1
CD200R1	0.0277549	-0.613942	0.167	0.256	1
GIMAP7	0.0278333	-0.874469	0.04	0.097	1
POLR2J3	0.0278689	0.792051	0.222	0.14	1
MAPK6	0.0279518	-1.05786	0.081	0.15	1
SLC7A5	0.0280554	1.01166	0.126	0.063	1
PLXND1	0.028071	-0.424617	0.268	0.367	1
FGL2	0.0280858	0.275311	0.601	0.512	1
AC100849.1	0.0281222	-2.74322	0	0.024	1
CFP	0.0281233	-3.10579	0	0.024	1
PPAT	0.0281241	-2.52083	0	0.024	1
ZNF398	0.0281241	-2.52083	0	0.024	1
ZNF282	0.0281241	-2.52083	0	0.024	1
UACA	0.0281241	-2.52083	0	0.024	1
CTC1	0.0281241	-2.52083	0	0.024	1
ZNF337	0.0281241	-2.52083	0	0.024	1
CELSR2	0.0281241	-2.52083	0	0.024	1
EXOC6B	0.0281241	-2.52083	0	0.024	1
ZKSCAN4	0.0281241	-2.52083	0	0.024	1
SPSB2	0.0281241	-2.52083	0	0.024	1
ENO3	0.0281241	-2.52083	0	0.024	1
ACBD4	0.0281241	-2.52083	0	0.024	1
ZNF808	0.0281241	-2.52083	0	0.024	1
TMEM150B	0.0281241	-2.52083	0	0.024	1
ZSCAN5A	0.0281241	-2.52083	0	0.024	1
ZNF280B	0.0281241	-2.52083	0	0.024	1
DNAJB5	0.0281241	-2.52083	0	0.024	1
TTC28	0.0281241	-2.52083	0	0.024	1
NFYC-AS1	0.0281241	-2.52083	0	0.024	1
AC096733.2	0.0281241	-2.52083	0	0.024	1
AC011446.3	0.0281241	-2.52083	0	0.024	1
MT-ATP6	0.0282417	0.206797	0.99	1	1
ARAP1	0.0284567	-0.735571	0.131	0.213	1
TBL2	0.0287241	-1.35091	0.025	0.072	1
EXOC6	0.0287241	-1.35091	0.025	0.072	1
DDX23	0.0287241	-1.35091	0.025	0.072	1
COQ7	0.0287241	-1.35091	0.025	0.072	1
ZNF703	0.0287641	0.76457	0.263	0.179	1
SPECC1	0.0295433	-0.672835	0.157	0.242	1
C18orf32	0.0296122	0.912127	0.126	0.063	1
CPEB4	0.0297533	-0.688955	0.364	0.449	1
UXT	0.029969	0.848402	0.152	0.082	1
DNTTIP2	0.0302265	0.564559	0.258	0.169	1
CXCL16	0.030432	0.544123	0.409	0.314	1
ACSL1	0.0304897	0.832805	0.192	0.116	1
TNFSF9	0.0304897	-0.683104	0.116	0.193	1
RSRP1	0.0304934	-0.461331	0.278	0.382	1
PRCP	0.0305039	0.855544	0.197	0.121	1
STXBP2	0.030618	0.938599	0.106	0.048	1
TCEAL4	0.0306529	-0.79148	0.096	0.169	1
CKS2	0.0306618	1.08879	0.197	0.121	1
DGKA	0.0309976	1.17961	0.111	0.053	1
NBN	0.0310062	1.28652	0.091	0.039	1
KANK2	0.0310245	-0.848407	0.081	0.15	1
TP53INP1	0.0311223	-1.1375	0.045	0.101	1
PFDN2	0.0311595	0.951656	0.162	0.092	1
CTTNBP2NL	0.0314077	0.756008	0.187	0.111	1
MCFD2	0.0317575	1.17961	0.111	0.053	1
TAGLN2	0.0317837	0.848402	0.126	0.063	1
FLI1	0.0319139	-0.683104	0.136	0.217	1
IFNAR1	0.0319856	0.536883	0.308	0.217	1
USP37	0.0321271	0.993741	0.167	0.097	1
ATP1B3	0.0322284	0.386058	0.621	0.57	1
ID2	0.0322674	0.377013	0.657	0.58	1
SLC9A3R1	0.0322738	0.841738	0.106	0.048	1
NPLOC4	0.0323741	1.14213	0.091	0.039	1
TIPARP	0.0324115	0.518696	0.298	0.203	1
TREM2	0.0325197	-1.52083	0.02	0.063	1
SIDT2	0.0325323	1.06413	0.111	0.053	1
STAT5A	0.0325323	1.06413	0.111	0.053	1
PARVB	0.0325779	-0.879286	0.056	0.116	1
HES1	0.032645	-0.696682	0.303	0.396	1
NCOA4	0.0328736	-0.360009	0.323	0.435	1
H1FX	0.0329162	0.540568	0.263	0.174	1
STOML2	0.0329262	1.64909	0.061	0.019	1
BLVRA	0.0333288	-0.648588	0.172	0.256	1
TAP2	0.0333806	1.44264	0.061	0.019	1
BCL7A	0.0333806	1.44264	0.061	0.019	1
ADSL	0.0333806	1.44264	0.061	0.019	1
NAV1	0.0335136	-0.708459	0.116	0.193	1
CEP68	0.0335348	1.00273	0.111	0.053	1
SIAH2	0.0335348	1.00273	0.111	0.053	1
WDR55	0.0336012	1.4267	0.076	0.029	1
CYHR1	0.0336012	1.34424	0.076	0.029	1
TRAPPC6A	0.0336012	1.34424	0.076	0.029	1
ARPC4	0.0336913	0.638825	0.303	0.217	1
TNFRSF10D	0.0338385	-0.810339	0.071	0.135	1
SRSF3	0.0340857	-0.303845	0.5	0.609	1
STARD4	0.0342319	1.25678	0.076	0.029	1
LTA4H	0.0342319	1.25678	0.076	0.029	1
C1QBP	0.0342319	1.25678	0.076	0.029	1
MRPL40	0.0342319	1.25678	0.076	0.029	1
TCEAL9	0.0342319	1.25678	0.076	0.029	1
TWF2	0.0342746	0.922111	0.136	0.072	1
TANK	0.0345063	0.683858	0.263	0.179	1
SEC24A	0.0346138	1.17961	0.061	0.019	1
NDUFA8	0.0346138	1.17961	0.061	0.019	1
VPS13C	0.03476	-0.520832	0.258	0.348	1
IRF7	0.0349064	0.957215	0.111	0.053	1
PPP1R18	0.0349263	0.540568	0.288	0.198	1
C1QC	0.0349776	-0.257453	0.965	0.986	1
ARRDC3	0.0352498	-0.65485	0.374	0.459	1
LAP3	0.0356212	-0.477763	0.283	0.377	1
CYBB	0.0357692	-0.212115	0.798	0.874	1
COX8A	0.0357825	0.733982	0.283	0.203	1
SRGN	0.0358705	0.150183	0.949	0.947	1
RNF130	0.0359875	-0.346658	0.389	0.493	1
TMED4	0.0362558	0.930864	0.141	0.077	1
ATP5MPL	0.0362807	0.716207	0.207	0.13	1
ANKH	0.0365321	0.759276	0.258	0.174	1
TP53	0.0366051	1.00755	0.116	0.058	1
DDX39A	0.0366051	1.00755	0.116	0.058	1
ADGRE5	0.0366692	0.60628	0.313	0.222	1
AARS2	0.0368367	-1.52083	0.015	0.053	1
NPRL3	0.0368367	-1.52083	0.015	0.053	1
MTMR4	0.0368367	-1.52083	0.015	0.053	1
AP3D1	0.0369393	0.83672	0.177	0.106	1
EPHX1	0.0369685	1.13452	0.096	0.043	1
ZADH2	0.0370364	-1.0614	0.051	0.106	1
SOCS3	0.0372162	-0.503986	0.606	0.647	1
LINC02245	0.0374358	-1.21598	0.03	0.077	1
TSN	0.0374358	-1.21598	0.03	0.077	1
C11orf54	0.0374358	-1.21598	0.03	0.077	1
TCHH	0.0376422	-2.2578	0.005	0.034	1
PTGIR	0.0376422	-2.52083	0.005	0.034	1
DLEU2	0.0377939	0.948653	0.116	0.058	1
ITGAL	0.0377939	0.948653	0.116	0.058	1
NMNAT1	0.0379726	-1.93587	0.005	0.034	1
BPNT1	0.0379726	-1.93587	0.005	0.034	1
NUP205	0.0379726	-1.93587	0.005	0.034	1
SGMS1-AS1	0.0379726	-1.93587	0.005	0.034	1
AC023157.3	0.0379726	-1.93587	0.005	0.034	1
ZNF646	0.0379726	-1.93587	0.005	0.034	1
ORC6	0.0379726	-1.93587	0.005	0.034	1
MIER2	0.0379726	-1.93587	0.005	0.034	1
ZNF700	0.0379726	-1.93587	0.005	0.034	1
LPAR2	0.0379726	-1.93587	0.005	0.034	1
DYRK1B	0.0379726	-1.93587	0.005	0.034	1
ZNF865	0.0379726	-1.93587	0.005	0.034	1
HAAO	0.0379726	-1.93587	0.005	0.034	1
SHROOM1	0.0379726	-1.93587	0.005	0.034	1
ERI2	0.0379726	-1.93587	0.005	0.034	1
FAM106A	0.0379726	-1.93587	0.005	0.034	1
ABCA6	0.0379726	-1.93587	0.005	0.034	1
GASAL1	0.0379726	-1.93587	0.005	0.034	1
SLC66A2	0.0380066	0.774624	0.172	0.101	1
SLC18B1	0.0380649	-0.861869	0.096	0.164	1
HNMT	0.0381613	-0.410779	0.268	0.367	1
TTC19	0.0382758	0.964595	0.116	0.058	1
RELT	0.038614	0.582597	0.253	0.169	1
PLTP	0.0388889	-0.536262	0.616	0.686	1
BSG	0.0389477	0.750022	0.172	0.101	1
SCAI	0.0389688	-1.81034	0.01	0.043	1
SLC11A1	0.0390444	1.97102	0.051	0.014	1
ARID3B	0.0391906	0.938599	0.146	0.082	1
OSGIN2	0.0392738	-1.67284	0.01	0.043	1
LY6E	0.0392738	-1.67284	0.01	0.043	1
SVIP	0.0392738	-1.67284	0.01	0.043	1
SPATA7	0.0392738	-1.67284	0.01	0.043	1
WDR20	0.0392738	-1.67284	0.01	0.043	1
GIT1	0.0392738	-1.67284	0.01	0.043	1
PIAS4	0.0392738	-1.67284	0.01	0.043	1
ODF3B	0.0392738	-1.67284	0.01	0.043	1
REPS2	0.0392738	-1.67284	0.01	0.043	1
ADAM17	0.0394095	-0.685062	0.197	0.28	1
ABCC5	0.0394884	-0.539211	0.232	0.319	1
EEF1G	0.0395366	0.267664	0.763	0.671	1
SCNM1	0.039619	1.01166	0.121	0.063	1
ARHGAP5	0.0396309	-0.520832	0.273	0.362	1
CXCL1	0.0398502	-0.990317	0.01	0.043	1
PSTPIP2	0.0400078	0.542178	0.187	0.111	1
KCNMB4	0.040221	-0.93587	0.066	0.126	1
POLR3GL	0.0402633	1.52356	0.051	0.014	1
CYTIP	0.0402633	1.52356	0.051	0.014	1
B4GALT4	0.0402633	1.52356	0.051	0.014	1
MOCS2	0.0402633	1.52356	0.051	0.014	1
MRPS18A	0.0402633	1.52356	0.051	0.014	1
METTL2B	0.0402633	1.52356	0.051	0.014	1
ABCF2	0.0402633	1.52356	0.051	0.014	1
PTGES2	0.0402633	1.52356	0.051	0.014	1
LRRC8A	0.0402633	1.52356	0.051	0.014	1
AIP	0.0402633	1.52356	0.051	0.014	1
ANAPC15	0.0402633	1.52356	0.051	0.014	1
MAPKAPK5	0.0402633	1.52356	0.051	0.014	1
GOT2	0.0402633	1.52356	0.051	0.014	1
COG4	0.0402633	1.52356	0.051	0.014	1
RILP	0.0402633	1.52356	0.051	0.014	1
NME1	0.0402633	1.52356	0.051	0.014	1
DDA1	0.0402633	1.52356	0.051	0.014	1
SMOX	0.0402633	1.52356	0.051	0.014	1
SPATC1L	0.0402633	1.52356	0.051	0.014	1
CTSS	0.040322	-0.246413	0.742	0.826	1
OAS2	0.040356	2.64909	0.02	0	1
AC245060.5	0.040356	2.64909	0.02	0	1
COL8A2	0.0403572	2.38606	0.02	0	1
XPR1	0.0403572	2.38606	0.02	0	1
GULP1	0.0403572	2.38606	0.02	0	1
HES6	0.0403572	2.38606	0.02	0	1
CEP97	0.0403572	2.38606	0.02	0	1
TTC33	0.0403572	2.38606	0.02	0	1
AC091729.3	0.0403572	2.38606	0.02	0	1
POLR1E	0.0403572	2.38606	0.02	0	1
LINC01504	0.0403572	2.38606	0.02	0	1
TPRN	0.0403572	2.38606	0.02	0	1
SAC3D1	0.0403572	2.38606	0.02	0	1
RCE1	0.0403572	2.38606	0.02	0	1
ARHGAP42	0.0403572	2.38606	0.02	0	1
VDR	0.0403572	2.38606	0.02	0	1
PRIM1	0.0403572	2.38606	0.02	0	1
FUT8	0.0403572	2.38606	0.02	0	1
AC090517.5	0.0403572	2.38606	0.02	0	1
UTP4	0.0403572	2.38606	0.02	0	1
ZNF570	0.0403572	2.38606	0.02	0	1
TRIB3	0.0403572	2.38606	0.02	0	1
PXMP4	0.0403572	2.38606	0.02	0	1
CNBD2	0.0403572	2.38606	0.02	0	1
ERCC8	0.0403572	2.38606	0.02	0	1
CD27-AS1	0.0403572	2.38606	0.02	0	1
SDC4	0.0403572	2.38606	0.02	0	1
TRIM2	0.0403572	2.38606	0.02	0	1
KLC2	0.0403572	2.38606	0.02	0	1
METTL1	0.0403572	2.38606	0.02	0	1
RPAP1	0.0403572	2.38606	0.02	0	1
FP565260.1	0.0403572	2.38606	0.02	0	1
NOCT	0.0403572	2.38606	0.02	0	1
EIF5AL1	0.0403572	2.38606	0.02	0	1
AC009630.4	0.0403572	2.38606	0.02	0	1
ZNRF3	0.0403572	2.38606	0.02	0	1
VAMP3	0.0404276	0.848402	0.146	0.082	1
RAB20	0.0404405	0.613469	0.268	0.184	1
TGIF1	0.040445	0.649093	0.212	0.135	1
POU2F2	0.0405126	-0.397774	0.424	0.522	1
CMTM3	0.0405207	-0.579726	0.146	0.227	1
FBXW5	0.0406704	0.957215	0.121	0.063	1
MTUS1	0.0406759	-0.468091	0.283	0.377	1
POLR2H	0.0407342	1.23406	0.081	0.034	1
EMC6	0.0407342	1.23406	0.081	0.034	1
GPR85	0.0410665	1.06413	0.051	0.014	1
YPEL5	0.0411412	0.452201	0.369	0.275	1
TMEM50B	0.0413238	0.860597	0.146	0.082	1
DLGAP3	0.0415701	1.15159	0.081	0.034	1
DNAJC14	0.0415701	1.15159	0.081	0.034	1
PSMG2	0.0415701	1.15159	0.081	0.034	1
CSE1L	0.0415701	1.15159	0.081	0.034	1
MIR29B2CHG	0.0416085	0.938599	0.051	0.014	1
ARRB2	0.0418748	-0.364204	0.369	0.469	1
CCDC47	0.0419954	0.664523	0.217	0.14	1
KMT5A	0.0420427	0.912127	0.157	0.092	1
ECHS1	0.0420572	0.900632	0.121	0.063	1
IDH3G	0.0420572	0.900632	0.121	0.063	1
RPS4X	0.0421282	0.211728	0.884	0.87	1
RILPL2	0.0421643	0.533616	0.439	0.353	1
OSTC	0.0421925	0.801096	0.146	0.082	1
MED13L	0.0422298	-0.350907	0.369	0.469	1
TRIB1	0.0422435	-0.582233	0.384	0.444	1
PRMT1	0.0423477	1.06413	0.101	0.048	1
MAP7D1	0.0424346	0.618719	0.212	0.135	1
ATXN7L3B	0.0424432	1.06413	0.081	0.034	1
UBE2E1	0.0425539	0.710493	0.177	0.106	1
DRAM2	0.0425601	-0.486067	0.273	0.362	1
GLA	0.0428912	0.823122	0.323	0.242	1
AL450998.2	0.0431902	0.981668	0.081	0.034	1
TRNAU1AP	0.0432245	1.28652	0.066	0.024	1
CRCP	0.0432245	1.28652	0.066	0.024	1
B3GAT3	0.0432245	1.28652	0.066	0.024	1
ATG101	0.0432245	1.28652	0.066	0.024	1
PGS1	0.0432245	1.28652	0.066	0.024	1
SPPL2B	0.0432245	1.28652	0.066	0.024	1
AKR1B1	0.0432307	0.558895	0.283	0.198	1
IQGAP2	0.0434728	-0.434323	0.263	0.353	1
PHC2	0.0434945	0.997016	0.101	0.048	1
CISD2	0.0434945	0.997016	0.101	0.048	1
UBE2E3	0.0435058	0.964595	0.126	0.068	1
RPL35	0.0440624	0.25511	0.823	0.783	1
WDR33	0.0442407	-1.2578	0.025	0.068	1
AC116366.1	0.0442407	-1.2578	0.025	0.068	1
RCN3	0.0444652	-0.753006	0.101	0.169	1
BHLHE40	0.0447185	-0.57528	0.217	0.304	1
H2AFJ	0.0449189	0.829665	0.157	0.092	1
YME1L1	0.0449689	-0.44283	0.333	0.42	1
CMTM7	0.0450081	0.721243	0.192	0.121	1
NRDC	0.0454188	0.770399	0.152	0.087	1
POLK	0.0455236	-0.88696	0.071	0.13	1
LDB1	0.0459089	-1.03541	0.025	0.068	1
KLF10	0.0462136	-0.471923	0.409	0.483	1
CITED4	0.0463771	1.8011	0.04	0.01	1
PMP22	0.0463774	-0.363291	0.106	0.179	1
RPS6KA1	0.0464803	-1.00626	0.045	0.097	1
MAN2C1	0.0464803	-1.00626	0.045	0.097	1
RPL8	0.0465763	0.224126	0.828	0.831	1
TOMM7	0.0466538	0.41328	0.46	0.372	1
CUL9	0.0467414	1.64909	0.04	0.01	1
MMUT	0.0467414	1.64909	0.04	0.01	1
SDHAF3	0.0467414	1.64909	0.04	0.01	1
AGK	0.0467414	1.64909	0.04	0.01	1
LSM1	0.0467414	1.64909	0.04	0.01	1
TSTA3	0.0467414	1.64909	0.04	0.01	1
BNC2	0.0467414	1.64909	0.04	0.01	1
VPS11	0.0467414	1.64909	0.04	0.01	1
RNF31	0.0467414	1.64909	0.04	0.01	1
RABGGTA	0.0467414	1.64909	0.04	0.01	1
EFL1	0.0467414	1.64909	0.04	0.01	1
METTL22	0.0467414	1.64909	0.04	0.01	1
HIC1	0.0467414	1.64909	0.04	0.01	1
AC005726.1	0.0467414	1.64909	0.04	0.01	1
AFMID	0.0467414	1.64909	0.04	0.01	1
MCEMP1	0.0467414	1.64909	0.04	0.01	1
RTL8A	0.0467414	1.64909	0.04	0.01	1
APPBP2	0.0468044	-1.10579	0.035	0.082	1
IFITM2	0.0469132	0.748629	0.202	0.13	1
FAM177A1	0.0470519	0.930864	0.131	0.072	1
P4HB	0.0470903	0.493815	0.308	0.222	1
FRYL	0.0471544	-0.836334	0.071	0.13	1
TUBA1A	0.0475867	0.334984	0.369	0.28	1
SHPRH	0.0476582	-0.772371	0.056	0.111	1
RWDD1	0.0476969	0.801096	0.162	0.097	1
AKT2	0.0477081	1.00273	0.106	0.053	1
BCAP31	0.047733	0.578704	0.232	0.155	1
GCLM	0.0478158	0.971021	0.106	0.053	1
NUP54	0.0479286	1.21613	0.086	0.039	1
CARHSP1	0.048138	1.23406	0.04	0.01	1
STK35	0.048138	1.23406	0.04	0.01	1
HLA-C	0.0481853	0.286523	0.616	0.536	1
RHOA	0.0482288	-0.185848	0.429	0.556	1
LGMN	0.0485347	-0.276436	0.848	0.879	1
YEATS2	0.0486664	-0.93587	0.035	0.082	1
CSK	0.0486847	0.871485	0.131	0.072	1
SLC2A3	0.0487477	0.158253	0.288	0.193	1
RAN	0.0488696	0.68304	0.202	0.13	1
NADK	0.0489903	1.06413	0.086	0.039	1
MSH3	0.0489903	1.06413	0.086	0.039	1
PSMB7	0.0489903	1.06413	0.086	0.039	1
KAT8	0.0489903	1.06413	0.086	0.039	1
SMARCB1	0.0489903	1.06413	0.086	0.039	1
RRP7A	0.0489903	1.06413	0.086	0.039	1
IL1RAP	0.0490743	0.938599	0.106	0.053	1
ERGIC1	0.0490743	0.938599	0.106	0.053	1
SIK3	0.0490743	0.938599	0.106	0.053	1
MTCH1	0.0490959	0.568603	0.283	0.203	1
TMEM131	0.0492446	-0.743225	0.071	0.13	1
AHCYL1	0.0492755	0.600183	0.258	0.179	1
RAP1A	0.0493487	-0.496585	0.192	0.275	1
BRD4	0.0495354	0.376074	0.348	0.256	1
HK2	0.0495651	2.06413	0.03	0.005	1
BAHD1	0.0495651	2.06413	0.03	0.005	1
SLC30A4	0.0495651	2.06413	0.03	0.005	1
GSPT1	0.0496297	0.930864	0.136	0.077	1
SNX13	0.0496628	-0.596383	0.141	0.217	1
ECHDC2	0.0497908	1.87149	0.03	0.005	1
FAM189B	0.0497908	1.87149	0.03	0.005	1
RABIF	0.0497908	1.87149	0.03	0.005	1
ATP6V1E2	0.0497908	1.87149	0.03	0.005	1
ACVR2A	0.0497908	1.87149	0.03	0.005	1
SEC22A	0.0497908	1.87149	0.03	0.005	1
RPL39L	0.0497908	1.87149	0.03	0.005	1
GUF1	0.0497908	1.87149	0.03	0.005	1
UBE3D	0.0497908	1.87149	0.03	0.005	1
PSD3	0.0497908	1.87149	0.03	0.005	1
LRRCC1	0.0497908	1.87149	0.03	0.005	1
BOP1	0.0497908	1.87149	0.03	0.005	1
SLC25A25-AS1	0.0497908	1.87149	0.03	0.005	1
AP002381.2	0.0497908	1.87149	0.03	0.005	1
FAM216A	0.0497908	1.87149	0.03	0.005	1
FNTB	0.0497908	1.87149	0.03	0.005	1
TUBGCP5	0.0497908	1.87149	0.03	0.005	1
HDGFL3	0.0497908	1.87149	0.03	0.005	1
DAPK3	0.0497908	1.87149	0.03	0.005	1
TIMM29	0.0497908	1.87149	0.03	0.005	1
AL035071.1	0.0497908	1.87149	0.03	0.005	1
AAR2	0.0497908	1.87149	0.03	0.005	1
SLC9A8	0.0497908	1.87149	0.03	0.005	1
RABL2B	0.0497908	1.87149	0.03	0.005	1
EPAS1	0.0497908	1.87149	0.03	0.005	1
SF3B6	0.0497914	-0.687942	0.086	0.15	1
GABARAPL1	0.0498296	0.698002	0.192	0.121	1
LINC00852	0.0498971	-2.52083	0	0.019	1
AC145207.5	0.0498971	-2.52083	0	0.019	1
TRAF5	0.0498985	-2.2578	0	0.019	1
ANKAR	0.0498985	-2.2578	0	0.019	1
MED12L	0.0498985	-2.2578	0	0.019	1
GNPDA2	0.0498985	-2.2578	0	0.019	1
PLAC8	0.0498985	-2.2578	0	0.019	1
ENC1	0.0498985	-2.2578	0	0.019	1
ZFP62	0.0498985	-2.2578	0	0.019	1
TCF19	0.0498985	-2.2578	0	0.019	1
CTNNAL1	0.0498985	-2.2578	0	0.019	1
RGS3	0.0498985	-2.2578	0	0.019	1
TRUB2	0.0498985	-2.2578	0	0.019	1
CCDC34	0.0498985	-2.2578	0	0.019	1
AC074032.1	0.0498985	-2.2578	0	0.019	1
ZWILCH	0.0498985	-2.2578	0	0.019	1
DCAKD	0.0498985	-2.2578	0	0.019	1
DARS2	0.0498985	-2.2578	0	0.019	1
APLF	0.0498985	-2.2578	0	0.019	1
ALS2CL	0.0498985	-2.2578	0	0.019	1
AC124016.2	0.0498985	-2.2578	0	0.019	1
FASTKD3	0.0498985	-2.2578	0	0.019	1
SPEF2	0.0498985	-2.2578	0	0.019	1
AC034236.2	0.0498985	-2.2578	0	0.019	1
AC093627.4	0.0498985	-2.2578	0	0.019	1
SMO	0.0498985	-2.2578	0	0.019	1
YTHDF3-AS1	0.0498985	-2.2578	0	0.019	1
JRK	0.0498985	-2.2578	0	0.019	1
KIF27	0.0498985	-2.2578	0	0.019	1
INVS	0.0498985	-2.2578	0	0.019	1
PBLD	0.0498985	-2.2578	0	0.019	1
DCP1B	0.0498985	-2.2578	0	0.019	1
KCNA5	0.0498985	-2.2578	0	0.019	1
MPV17L	0.0498985	-2.2578	0	0.019	1
AC009093.2	0.0498985	-2.2578	0	0.019	1
LINC01970	0.0498985	-2.2578	0	0.019	1
C18orf54	0.0498985	-2.2578	0	0.019	1
RPA4	0.0498985	-2.2578	0	0.019	1
UTY	0.0498985	-2.2578	0	0.019	1
AL050341.2	0.0498985	-2.2578	0	0.019	1
CFLAR-AS1	0.0498985	-2.2578	0	0.019	1
THAP9	0.0498985	-2.2578	0	0.019	1
GPR162	0.0498985	-2.2578	0	0.019	1
LINC01220	0.0498985	-2.2578	0	0.019	1
ZNF181	0.0498985	-2.2578	0	0.019	1
LINC00115	0.0498985	-2.2578	0	0.019	1
C1orf127	0.0498985	-2.2578	0	0.019	1
IGSF21	0.0498985	-2.2578	0	0.019	1
ROR1	0.0498985	-2.2578	0	0.019	1
LINC01353	0.0498985	-2.2578	0	0.019	1
LINC01136	0.0498985	-2.2578	0	0.019	1
ACAD11	0.0498985	-2.2578	0	0.019	1
TMEM117	0.0498985	-2.2578	0	0.019	1
CABP4	0.0498985	-2.2578	0	0.019	1
RAB42	0.0498985	-2.2578	0	0.019	1
AC244453.2	0.0498985	-2.2578	0	0.019	1
AC084064.1	0.0498985	-2.2578	0	0.019	1
TUFM	0.0499154	0.887253	0.106	0.053	1
MX2	0.0499321	0.99013	0.086	0.039	1
ANKRD12	0.0502798	-0.138259	0.525	0.652	1
CDK12	0.0503109	-0.775405	0.091	0.155	1
IL6R	0.050375	-0.48728	0.258	0.343	1
STAU1	0.0504097	0.774624	0.167	0.101	1
PDS5A	0.0504403	0.594645	0.187	0.116	1
VHL	0.0506621	0.671813	0.157	0.092	1
HEXA	0.0506664	0.355032	0.46	0.367	1
AMD1	0.0507586	-0.553783	0.369	0.464	1
RAB5A	0.0507875	-0.721745	0.136	0.208	1
LYPD3	0.0508923	1.47917	0.03	0.005	1
PTPN23	0.0510711	0.823122	0.106	0.053	1
RPS26	0.0512061	0.439794	0.677	0.657	1
TUBB4B	0.0512737	0.479168	0.222	0.145	1
HNRNPC	0.0512926	-0.240724	0.551	0.662	1
DST	0.0515849	-0.694862	0.106	0.174	1
KDM4A	0.0516179	-1.31438	0.02	0.058	1
FAM131A	0.0516179	-1.31438	0.02	0.058	1
GOLGB1	0.0518461	-0.214846	0.258	0.362	1
ATP6V0A1	0.0520221	0.515826	0.389	0.309	1
MKNK1	0.0520914	-0.328881	0.409	0.507	1
VPS26A	0.0521412	0.692162	0.162	0.097	1
AUP1	0.0521757	0.733982	0.167	0.101	1
TMEM138	0.0523452	1.25678	0.071	0.029	1
UBE2J1	0.0525049	0.649093	0.212	0.14	1
MED10	0.0528008	1.54956	0.056	0.019	1
KIAA2013	0.0530102	0.948653	0.111	0.058	1
F11R	0.0530102	0.948653	0.111	0.058	1
RPL23A	0.0531492	0.269141	0.793	0.812	1
CCDC82	0.0531924	-1	0.051	0.101	1
AGO1	0.0532622	1.16367	0.071	0.029	1
ABHD14B	0.0532622	1.16367	0.071	0.029	1
DCAF11	0.0532622	1.16367	0.071	0.029	1
CENPX	0.0532622	1.16367	0.071	0.029	1
AC092069.1	0.0532622	1.16367	0.071	0.029	1
MGME1	0.0532622	1.16367	0.071	0.029	1
PSMD7	0.0533706	-0.672835	0.061	0.116	1
TOR1A	0.0534301	1.44264	0.056	0.019	1
ALG12	0.0534301	1.44264	0.056	0.019	1
PARP8	0.0534439	-0.892801	0.081	0.14	1
P3H2	0.0539962	1.13452	0.091	0.043	1
SESN1	0.0540387	-0.466384	0.247	0.333	1
ICMT	0.054121	1.32716	0.056	0.019	1
MIIP	0.054121	1.32716	0.056	0.019	1
LRRC8B	0.054121	1.32716	0.056	0.019	1
TDP2	0.054121	1.32716	0.056	0.019	1
FAM160B2	0.054121	1.32716	0.056	0.019	1
INTS8	0.054121	1.32716	0.056	0.019	1
MVB12B	0.054121	1.32716	0.056	0.019	1
RCN1	0.054121	1.32716	0.056	0.019	1
CSAD	0.054121	1.32716	0.056	0.019	1
RCN2	0.054121	1.32716	0.056	0.019	1
MPG	0.054121	1.32716	0.056	0.019	1
EMC8	0.054121	1.32716	0.056	0.019	1
RAB34	0.054121	1.32716	0.056	0.019	1
SETBP1	0.054121	1.32716	0.056	0.019	1
ITGAV	0.0541844	-0.751445	0.121	0.188	1
ATP5PB	0.0542858	0.614327	0.202	0.13	1
RAB13	0.0545684	-0.93587	0.051	0.101	1
TTBK2	0.0545684	-0.93587	0.051	0.101	1
SQSTM1	0.0545798	0.25835	0.662	0.57	1
ERH	0.0546081	0.887253	0.111	0.058	1
FAAP20	0.0546414	0.784022	0.136	0.077	1
TMBIM4	0.0546838	-0.388382	0.247	0.338	1
AL355881.1	0.0548927	-0.93587	0.066	0.121	1
SELENOP	0.0549506	-0.314292	0.904	0.884	1
MRFAP1	0.0549548	0.710493	0.172	0.106	1
MAFK	0.0550845	0.628031	0.162	0.097	1
PUF60	0.0550889	1.06413	0.091	0.043	1
ACAP2	0.0551014	-0.455244	0.273	0.357	1
CCAR1	0.0551689	0.669851	0.167	0.101	1
ARL6IP4	0.0553296	0.520509	0.268	0.188	1
TRMT112	0.0554018	0.618719	0.217	0.145	1
PILRA	0.0554677	0.841738	0.111	0.058	1
GSTK1	0.0556228	0.727095	0.177	0.111	1
SDCCAG8	0.0556731	-0.554779	0.126	0.198	1
RANBP9	0.0560406	0.727095	0.172	0.106	1
NMI	0.0563305	-1.12851	0.03	0.072	1
DCTN6	0.0563305	-1.12851	0.03	0.072	1
IFITM3	0.0563848	0.624431	0.323	0.246	1
TAF5L	0.0563937	0.99013	0.091	0.043	1
TFAM	0.0563937	0.99013	0.091	0.043	1
SCFD1	0.0563937	0.99013	0.091	0.043	1
SNRPN	0.0563937	0.99013	0.091	0.043	1
NTAN1	0.0563937	0.99013	0.091	0.043	1
GTPBP1	0.0563937	0.99013	0.091	0.043	1
PRKCSH	0.0564902	0.598467	0.207	0.135	1
PON2	0.0566637	-1.01387	0.04	0.087	1
MRPL52	0.0567802	0.957215	0.116	0.063	1
SPRED1	0.0574679	-0.297507	0.616	0.681	1
THRAP3	0.0578194	0.587692	0.217	0.145	1
AL442128.2	0.0578424	-1.63631	0.015	0.048	1
PSMA6	0.0580333	0.688621	0.172	0.106	1
ARHGDIB	0.058104	0.424306	0.379	0.295	1
TNKS	0.0583873	-1.52083	0.015	0.048	1
AC015912.3	0.0583873	-1.52083	0.015	0.048	1
ACP5	0.0583873	-1.52083	0.015	0.048	1
NFATC1	0.0588236	0.742202	0.141	0.082	1
CAPZA1	0.0588764	-0.330729	0.237	0.329	1
THBD	0.0588851	0.626009	0.258	0.184	1
UTP11	0.0589796	-1.3953	0.015	0.048	1
ZNHIT6	0.0589796	-1.3953	0.015	0.048	1
HSD17B7	0.0589796	-1.3953	0.015	0.048	1
PMS1	0.0589796	-1.3953	0.015	0.048	1
SUMO4	0.0589796	-1.3953	0.015	0.048	1
AC026979.2	0.0589796	-1.3953	0.015	0.048	1
GKAP1	0.0589796	-1.3953	0.015	0.048	1
RPARP-AS1	0.0589796	-1.3953	0.015	0.048	1
SYAP1	0.0593198	0.319969	0.313	0.232	1
SAP18	0.0593213	0.685619	0.182	0.116	1
NECAP1	0.0594102	0.680802	0.111	0.058	1
STOM	0.0596302	0.574325	0.222	0.15	1
SAMD4B	0.0597753	0.403617	0.298	0.213	1
BID	0.0599881	0.549557	0.273	0.193	1
NUS1	0.0600642	0.841738	0.116	0.063	1
BRD3	0.0600642	0.841738	0.116	0.063	1
KDELR2	0.0602936	0.742202	0.182	0.116	1
FAM20A	0.0603059	0.685619	0.172	0.106	1
ATP5F1D	0.060546	0.592062	0.273	0.198	1
PHIP	0.0607006	-0.44283	0.263	0.343	1
C16orf72	0.0607812	-0.608295	0.146	0.217	1
HELB	0.0610587	1.23406	0.076	0.034	1
AP2B1	0.0612478	-0.93587	0.056	0.106	1
AIDA	0.061411	0.742202	0.146	0.087	1
RPL29	0.0615918	0.207022	0.864	0.845	1
SLC38A2	0.0616156	-0.310718	0.308	0.396	1
TNFAIP8	0.0617314	-0.731511	0.217	0.29	1
CTNNB1	0.0620164	0.361112	0.465	0.382	1
CCR5	0.0620953	1.15159	0.076	0.034	1
KIAA1191	0.0620953	1.15159	0.076	0.034	1
RBM7	0.0620953	1.15159	0.076	0.034	1
OTULIN	0.0621452	0.997016	0.096	0.048	1
CIAO2B	0.0621452	0.997016	0.096	0.048	1
CXorf38	0.0621452	0.997016	0.096	0.048	1
MFHAS1	0.0621873	-0.810339	0.086	0.145	1
FBXO11	0.0627991	0.560088	0.258	0.184	1
NINJ1	0.0628957	-0.31066	0.596	0.686	1
STARD3	0.0629128	-0.874469	0.056	0.106	1
SH3BGRL	0.0629983	-0.280315	0.379	0.478	1
FCHO2	0.0632101	-0.646363	0.101	0.164	1
LSM10	0.0632819	1.06413	0.076	0.034	1
HSPB11	0.0632819	1.06413	0.076	0.034	1
PMVK	0.0632819	1.06413	0.076	0.034	1
IAH1	0.0632819	1.06413	0.076	0.034	1
SLC4A1AP	0.0632819	1.06413	0.076	0.034	1
INPP4A	0.0632819	1.06413	0.076	0.034	1
GNA12	0.0632819	1.06413	0.076	0.034	1
TGS1	0.0632819	1.06413	0.076	0.034	1
WDFY4	0.0632819	1.06413	0.076	0.034	1
CNEP1R1	0.0632819	1.06413	0.076	0.034	1
MIF4GD	0.0632819	1.06413	0.076	0.034	1
TCEA2	0.0632819	1.06413	0.076	0.034	1
SHB	0.0632819	1.06413	0.076	0.034	1
EIF3K	0.0633833	0.531909	0.293	0.217	1
FOSL2	0.0634564	0.482443	0.434	0.353	1
CRK	0.0635534	0.531256	0.222	0.15	1
NDUFV2	0.0636632	0.629728	0.182	0.116	1
FAM204A	0.0637079	0.926627	0.096	0.048	1
ATXN3	0.0637079	0.926627	0.096	0.048	1
TP53I13	0.0637079	0.926627	0.096	0.048	1
WSB1	0.0638178	-0.143907	0.747	0.85	1
KDSR	0.0638241	0.742202	0.152	0.092	1
GAMT	0.0638241	0.742202	0.152	0.092	1
FNIP2	0.0641847	0.545999	0.318	0.242	1
TBC1D9	0.0643286	-0.345514	0.293	0.386	1
EML4	0.0643916	0.774624	0.157	0.097	1
C2	0.0644197	0.399315	0.338	0.251	1
SLC38A7	0.0644812	-0.627747	0.126	0.193	1
APBB3	0.0647417	0.871485	0.096	0.048	1
SHTN1	0.0647495	-0.613942	0.162	0.232	1
SLC35E2A	0.0648229	-1.52083	0.01	0.039	1
SCYL3	0.0648229	-1.52083	0.01	0.039	1
MCF2L2	0.0648229	-1.52083	0.01	0.039	1
DCUN1D4	0.0648229	-1.52083	0.01	0.039	1
INPP4B	0.0648229	-1.52083	0.01	0.039	1
LMBR1	0.0648229	-1.52083	0.01	0.039	1
FBXO3	0.0648229	-1.52083	0.01	0.039	1
KLF13	0.0648229	-1.52083	0.01	0.039	1
APOBR	0.0648229	-1.52083	0.01	0.039	1
PYGB	0.0648229	-1.52083	0.01	0.039	1
ZNF577	0.0650086	-1.93587	0.005	0.029	1
AC104506.1	0.0650086	-1.93587	0.005	0.029	1
ATG7	0.0650944	-0.783867	0.071	0.126	1
GIMAP8	0.0650944	-0.783867	0.071	0.126	1
RTCB	0.0652318	0.759276	0.157	0.097	1
PRIMPOL	0.0652909	-1.74322	0.005	0.029	1
POC1B-AS1	0.0652909	-1.74322	0.005	0.029	1
RIC8B	0.0652909	-1.74322	0.005	0.029	1
RAD51B	0.0652909	-1.74322	0.005	0.029	1
SLC24A4	0.0652909	-1.74322	0.005	0.029	1
PCTP	0.0652909	-1.74322	0.005	0.029	1
MRI1	0.0652909	-1.74322	0.005	0.029	1
ASF1B	0.0652909	-1.74322	0.005	0.029	1
ZNF28	0.0652909	-1.74322	0.005	0.029	1
ZNF512B	0.0652909	-1.74322	0.005	0.029	1
TXNRD2	0.0652909	-1.74322	0.005	0.029	1
MBTPS2	0.0652909	-1.74322	0.005	0.029	1
TBCCD1	0.0652909	-1.74322	0.005	0.029	1
TMEM220	0.0652909	-1.74322	0.005	0.029	1
LINC00910	0.0652909	-1.74322	0.005	0.029	1
PYCARD-AS1	0.0652909	-1.74322	0.005	0.029	1
LINC00671	0.0652909	-1.74322	0.005	0.029	1
FNBP1	0.0653513	0.500229	0.308	0.232	1
POLE	0.0654554	-0.652077	0.056	0.106	1
NPC1	0.0661215	-0.743225	0.071	0.126	1
ITGB1BP1	0.0661428	1.52356	0.045	0.014	1
SMARCD1	0.0661428	1.52356	0.045	0.014	1
DONSON	0.0661428	1.52356	0.045	0.014	1
AC006994.2	0.0661428	1.52356	0.045	0.014	1
IL6R-AS1	0.0661429	-1.29844	0.025	0.063	1
EDEM1	0.0662447	0.516643	0.217	0.145	1
TMEM18	0.0664509	-1.2578	0.025	0.063	1
GMPPA	0.0668165	1.38606	0.045	0.014	1
TOR1B	0.0668165	1.38606	0.045	0.014	1
ALOX5	0.0668165	1.38606	0.045	0.014	1
MARCH5	0.0668165	1.38606	0.045	0.014	1
CSKMT	0.0668165	1.38606	0.045	0.014	1
SHMT2	0.0668165	1.38606	0.045	0.014	1
FXR2	0.0668165	1.38606	0.045	0.014	1
ABHD15	0.0668165	1.38606	0.045	0.014	1
TRIM37	0.0668165	1.38606	0.045	0.014	1
CEP89	0.0668165	1.38606	0.045	0.014	1
GATD3B	0.0668165	1.38606	0.045	0.014	1
GAS2L1	0.0668165	1.38606	0.045	0.014	1
SH3RF1	0.0668741	-0.93587	0.045	0.092	1
FAM135A	0.0668741	-0.93587	0.045	0.092	1
HEATR5A	0.0668741	-0.93587	0.045	0.092	1
MBD5	0.0670792	1.28652	0.061	0.024	1
RPL26L1	0.0670792	1.28652	0.061	0.024	1
HIF1AN	0.0670792	1.28652	0.061	0.024	1
DUT	0.0671652	0.671813	0.152	0.092	1
ZMYM6	0.0674156	-1.15826	0.025	0.063	1
TGFBRAP1	0.0674156	-1.15826	0.025	0.063	1
MTERF4	0.0674156	-1.15826	0.025	0.063	1
NKIRAS1	0.0674156	-1.15826	0.025	0.063	1
CPLANE1	0.0674156	-1.15826	0.025	0.063	1
PRKAA1	0.0674156	-1.15826	0.025	0.063	1
PHF2	0.0674156	-1.15826	0.025	0.063	1
EFCAB14	0.0678168	-0.55058	0.152	0.222	1
KMT2C	0.067838	-0.389235	0.293	0.377	1
S100A4	0.067945	-1.43063	0.035	0.077	1
UROD	0.0680664	1.17961	0.061	0.024	1
CEP83	0.0680664	1.17961	0.061	0.024	1
STAT5B	0.0680664	1.17961	0.061	0.024	1
AKT1S1	0.0680664	1.17961	0.061	0.024	1
ADRM1	0.0680664	1.17961	0.061	0.024	1
GOLGA4	0.0681207	-0.324912	0.318	0.411	1
PPCS	0.0682971	0.819018	0.126	0.072	1
CEP350	0.0683044	-0.520832	0.187	0.261	1
C9orf72	0.0684058	0.692162	0.202	0.135	1
SPTY2D1	0.0685646	-0.520832	0.146	0.217	1
UBE2S	0.0686358	0.76457	0.207	0.14	1
MT-ND1	0.0687046	0.196372	0.975	0.976	1
FAM107B	0.0687681	0.727095	0.157	0.097	1
HLX	0.0689044	-0.613942	0.167	0.237	1
KIAA1143	0.068962	-1.02333	0.035	0.077	1
THOC1	0.068962	-1.02333	0.035	0.077	1
LPCAT1	0.0692023	0.578704	0.192	0.126	1
HCLS1	0.0694113	0.616671	0.207	0.14	1
CD58	0.0694373	-0.672835	0.045	0.092	1
AC110995.1	0.0694373	-0.798366	0.045	0.092	1
CAPZA2	0.0698204	-0.43837	0.278	0.357	1
PTCH2	0.0698246	-0.765945	0.076	0.13	1
TMEM37	0.0698427	-0.793851	0.076	0.13	1
SBF2	0.0698427	-0.793851	0.076	0.13	1
SAMHD1	0.0700249	-0.31774	0.475	0.546	1
VPS51	0.0702396	0.957215	0.061	0.024	1
RCC2	0.0703438	0.618719	0.217	0.15	1
TMBIM6	0.0703493	-0.162146	0.606	0.7	1
RGL1	0.0705423	-0.379859	0.455	0.517	1
CCT5	0.0706531	0.76457	0.126	0.072	1
CLIC1	0.0707603	0.46268	0.374	0.295	1
UBAP2L	0.0708094	0.692162	0.162	0.101	1
ZNF787	0.0708808	0.871485	0.101	0.053	1
SGK3	0.0711534	-0.632478	0.141	0.208	1
ZNF467	0.0714454	-0.820392	0.061	0.111	1
SPOPL	0.0716648	1.06413	0.081	0.039	1
PYURF	0.0716648	1.06413	0.081	0.039	1
RAB18	0.0716648	1.06413	0.081	0.039	1
SERPINH1	0.0716648	1.06413	0.081	0.039	1
SARNP	0.0716648	1.06413	0.081	0.039	1
MED4	0.0716648	1.06413	0.081	0.039	1
LAGE3	0.0716648	1.06413	0.081	0.039	1
ATP13A3	0.0716813	0.225881	0.434	0.338	1
ZNF706	0.0719364	-0.367586	0.187	0.266	1
MT-ND4L	0.072173	-0.260492	0.414	0.502	1
ZBTB38	0.0722512	-0.743225	0.076	0.13	1
REST	0.0722512	-0.743225	0.076	0.13	1
NSD1	0.0722512	-0.743225	0.076	0.13	1
HMBOX1	0.0722512	-0.743225	0.076	0.13	1
BLVRB	0.0723821	-0.265575	0.54	0.618	1
AC008875.3	0.0727262	-0.848407	0.081	0.135	1
RAB11FIP1	0.0727769	0.613469	0.237	0.169	1
PER3	0.0727775	-0.672835	0.061	0.111	1
NUP98	0.0727775	-0.672835	0.061	0.111	1
SAFB2	0.0727886	0.587692	0.212	0.145	1
ATP6V0C	0.0728596	0.25761	0.722	0.729	1
UFC1	0.0731287	0.784022	0.131	0.077	1
AGO2	0.0731287	0.784022	0.131	0.077	1
SRM	0.0731399	0.981668	0.081	0.039	1
WDTC1	0.0731399	0.981668	0.081	0.039	1
ZNF316	0.0731399	0.981668	0.081	0.039	1
GSDMD	0.0731399	0.981668	0.081	0.039	1
COMMD4	0.0731399	0.981668	0.081	0.039	1
BCKDK	0.0731399	0.981668	0.081	0.039	1
PNKP	0.0731399	0.981668	0.081	0.039	1
ARHGAP17	0.0731593	-0.535332	0.162	0.232	1
PPP2R5C	0.0734257	0.591377	0.222	0.155	1
TMEM63B	0.0735296	0.756008	0.101	0.053	1
CBX6	0.0740335	1.00755	0.106	0.058	1
UBXN1	0.0741406	0.669851	0.167	0.106	1
ASL	0.0741727	0.99013	0.081	0.039	1
PPP4R3A	0.0741891	0.649093	0.207	0.14	1
GGA2	0.0742918	-0.636309	0.116	0.179	1
H1F0	0.0742918	-0.636309	0.116	0.179	1
AKAP9	0.0744308	-0.432295	0.237	0.314	1
UBE2L6	0.0745097	0.774624	0.081	0.039	1
PPP1R2	0.0745653	0.628031	0.162	0.101	1
RAB7A	0.0746136	0.484973	0.343	0.271	1
Z93241.1	0.075104	-0.823395	0.081	0.135	1
PDE4B	0.0755404	0.104488	0.455	0.338	1
ADPRH	0.0756793	0.829665	0.081	0.039	1
GHITM	0.0757605	0.887253	0.106	0.058	1
TOX4	0.0757605	0.887253	0.106	0.058	1
REV3L	0.0757875	0.716207	0.202	0.14	1
SLC43A2	0.0759366	0.562584	0.343	0.275	1
ODF2L	0.075991	-1.03541	0.066	0.116	1
ATP1A1	0.0761982	0.315669	0.399	0.309	1
THAP3	0.0763102	2.38606	0.015	0	1
ENDOD1	0.0763102	2.38606	0.015	0	1
BHLHE41	0.0763102	2.64909	0.015	0	1
AL117336.1	0.0763102	2.38606	0.015	0	1
TGFBR3	0.0763108	2.06413	0.015	0	1
LINC00623	0.0763108	2.06413	0.015	0	1
TUFT1	0.0763108	2.06413	0.015	0	1
TSTD1	0.0763108	2.06413	0.015	0	1
USF1	0.0763108	2.06413	0.015	0	1
TMEM163	0.0763108	2.06413	0.015	0	1
AC114760.2	0.0763108	2.06413	0.015	0	1
SP140	0.0763108	2.06413	0.015	0	1
SCLY	0.0763108	2.06413	0.015	0	1
AC097634.1	0.0763108	2.06413	0.015	0	1
CCDC58	0.0763108	2.06413	0.015	0	1
HEG1	0.0763108	2.06413	0.015	0	1
LXN	0.0763108	2.06413	0.015	0	1
BBS7	0.0763108	2.06413	0.015	0	1
C6orf136	0.0763108	2.06413	0.015	0	1
GSTA4	0.0763108	2.06413	0.015	0	1
CD24	0.0763108	2.06413	0.015	0	1
AC079781.5	0.0763108	2.06413	0.015	0	1
PRKAR2B	0.0763108	2.06413	0.015	0	1
ACTR3C	0.0763108	2.06413	0.015	0	1
PAXIP1-AS1	0.0763108	2.06413	0.015	0	1
LAPTM4B	0.0763108	2.06413	0.015	0	1
AL354733.3	0.0763108	2.06413	0.015	0	1
ABITRAM	0.0763108	2.06413	0.015	0	1
WDR34	0.0763108	2.06413	0.015	0	1
ENTPD7	0.0763108	2.06413	0.015	0	1
ADAM8	0.0763108	2.06413	0.015	0	1
LINC02728	0.0763108	2.06413	0.015	0	1
AGAP2	0.0763108	2.06413	0.015	0	1
COQ5	0.0763108	2.06413	0.015	0	1
EGLN3	0.0763108	2.06413	0.015	0	1
DNAL1	0.0763108	2.06413	0.015	0	1
POMT2	0.0763108	2.06413	0.015	0	1
PIGB	0.0763108	2.06413	0.015	0	1
CCNB2	0.0763108	2.06413	0.015	0	1
SNHG21	0.0763108	2.06413	0.015	0	1
C16orf54	0.0763108	2.06413	0.015	0	1
DHODH	0.0763108	2.06413	0.015	0	1
ASGR2	0.0763108	2.06413	0.015	0	1
KCNAB3	0.0763108	2.06413	0.015	0	1
PLD6	0.0763108	2.06413	0.015	0	1
COPZ2	0.0763108	2.06413	0.015	0	1
AC100786.1	0.0763108	2.06413	0.015	0	1
ZNF555	0.0763108	2.06413	0.015	0	1
EXOSC5	0.0763108	2.06413	0.015	0	1
ZNF526	0.0763108	2.06413	0.015	0	1
EML2	0.0763108	2.06413	0.015	0	1
TRPM4	0.0763108	2.06413	0.015	0	1
ZNF749	0.0763108	2.06413	0.015	0	1
LAMP5	0.0763108	2.06413	0.015	0	1
RBBP9	0.0763108	2.06413	0.015	0	1
MIR646HG	0.0763108	2.06413	0.015	0	1
ZNF74	0.0763108	2.06413	0.015	0	1
SLC25A53	0.0763108	2.06413	0.015	0	1
RAP2C-AS1	0.0763108	2.06413	0.015	0	1
ZNF275	0.0763108	2.06413	0.015	0	1
MSMO1	0.0763108	2.06413	0.015	0	1
RASSF8	0.0763108	2.06413	0.015	0	1
STAG3	0.0763108	2.06413	0.015	0	1
LINC01374	0.0763108	2.06413	0.015	0	1
RIN1	0.0763108	2.06413	0.015	0	1
AC011603.2	0.0763108	2.06413	0.015	0	1
SH2D3A	0.0763108	2.06413	0.015	0	1
LRP3	0.0763108	2.06413	0.015	0	1
APLP1	0.0763108	2.06413	0.015	0	1
FP565260.6	0.0763108	2.06413	0.015	0	1
AP001057.1	0.0763108	2.06413	0.015	0	1
CSF1	0.0763108	2.06413	0.015	0	1
ZNF165	0.0763108	2.06413	0.015	0	1
MEX3D	0.0763108	2.06413	0.015	0	1
N6AMT1	0.0763108	2.06413	0.015	0	1
MB21D2	0.0763108	2.06413	0.015	0	1
AL008729.2	0.0763108	2.06413	0.015	0	1
FP565260.3	0.0763108	2.06413	0.015	0	1
CACYBP	0.0770049	0.770399	0.136	0.082	1
NUP62	0.0771763	0.560088	0.253	0.184	1
CHSY1	0.0772554	0.543298	0.212	0.145	1
SLC2A13	0.0773209	-0.868755	0.051	0.097	1
TERF2	0.0773209	-0.868755	0.051	0.097	1
STX10	0.0773209	-0.868755	0.051	0.097	1
PAFAH1B2	0.0773618	0.649093	0.172	0.111	1
TBL1XR1	0.0777183	0.628031	0.167	0.106	1
ACADVL	0.0777183	0.628031	0.167	0.106	1
TBC1D5	0.0778109	0.752186	0.136	0.082	1
IK	0.0778109	0.752186	0.136	0.082	1
PDXDC1	0.0778756	0.823122	0.106	0.058	1
TTTY14	0.0782087	-1.81034	0.02	0.053	1
TFRC	0.0782986	0.2938	0.545	0.464	1
CGAS	0.0784789	0.566631	0.162	0.101	1
SARAF	0.0784909	0.363691	0.414	0.338	1
AOAH	0.0785856	-0.358103	0.197	0.275	1
RHOU	0.0786712	0.4267	0.298	0.222	1
ITGB5	0.0786743	-0.446832	0.187	0.261	1
MS4A7	0.0787953	-0.144893	0.934	0.952	1
LATS2	0.0789448	0.780337	0.106	0.058	1
SCAF11	0.0789549	-0.209792	0.439	0.536	1
CEP192	0.0790546	-1.31438	0.02	0.053	1
ENGASE	0.0794315	1.06413	0.086	0.043	1
TNFRSF4	0.0796353	1.64909	0.035	0.01	1
AVPI1	0.0796353	1.64909	0.035	0.01	1
RPS12	0.0797769	0.137431	0.955	0.947	1
MRPL57	0.0799593	0.770399	0.141	0.087	1
GLRX2	0.0800028	-1.1989	0.02	0.053	1
RGS12	0.0800028	-1.1989	0.02	0.053	1
NAA35	0.0800028	-1.1989	0.02	0.053	1
AL138756.1	0.0800028	-1.1989	0.02	0.053	1
PIK3R5	0.0801086	-0.772371	0.066	0.116	1
WRAP73	0.0802257	1.47917	0.035	0.01	1
TP53I3	0.0802257	1.47917	0.035	0.01	1
ARHGAP15	0.0802257	1.47917	0.035	0.01	1
MYL5	0.0802257	1.47917	0.035	0.01	1
CCDC125	0.0802257	1.47917	0.035	0.01	1
RGS14	0.0802257	1.47917	0.035	0.01	1
YKT6	0.0802257	1.47917	0.035	0.01	1
FZD1	0.0802257	1.47917	0.035	0.01	1
CBLL1	0.0802257	1.47917	0.035	0.01	1
IMMP2L	0.0802257	1.47917	0.035	0.01	1
MRPL15	0.0802257	1.47917	0.035	0.01	1
RPP25L	0.0802257	1.47917	0.035	0.01	1
ZNF618	0.0802257	1.47917	0.035	0.01	1
ZMYND19	0.0802257	1.47917	0.035	0.01	1
SEC61A2	0.0802257	1.47917	0.035	0.01	1
VENTX	0.0802257	1.47917	0.035	0.01	1
GPR137	0.0802257	1.47917	0.035	0.01	1
KAT5	0.0802257	1.47917	0.035	0.01	1
AC010168.2	0.0802257	1.47917	0.035	0.01	1
MFSD5	0.0802257	1.47917	0.035	0.01	1
BTBD6	0.0802257	1.47917	0.035	0.01	1
NT5C3B	0.0802257	1.47917	0.035	0.01	1
MYPOP	0.0802257	1.47917	0.035	0.01	1
SETD4	0.0802257	1.47917	0.035	0.01	1
AC016405.1	0.0802257	1.47917	0.035	0.01	1
RNF44	0.080239	-0.743225	0.051	0.097	1
MID1IP1	0.0802717	-0.798366	0.086	0.14	1
PSMB1	0.0803141	0.900632	0.111	0.063	1
RRAD	0.0804145	-1.2578	0.02	0.053	1
RMND5A	0.080438	1.16367	0.066	0.029	1
ZNF770	0.080438	1.16367	0.066	0.029	1
FUNDC2	0.080438	1.16367	0.066	0.029	1
MARK2	0.0807153	0.70156	0.136	0.082	1
PAPOLG	0.0808521	0.997016	0.086	0.043	1
ETFB	0.080963	0.99013	0.086	0.043	1
AHCY	0.080963	0.99013	0.086	0.043	1
IER5L	0.0810129	0.665581	0.192	0.13	1
EFHD2	0.0814312	-0.33276	0.268	0.353	1
HERC4	0.0815048	0.674184	0.136	0.082	1
EIF5	0.0815682	-0.203642	0.475	0.58	1
DENND4A	0.0816307	-0.555598	0.192	0.261	1
UBE2J2	0.0817489	1.06413	0.066	0.029	1
SVBP	0.0817489	1.06413	0.066	0.029	1
MAP4K3-DT	0.0817489	1.06413	0.066	0.029	1
INSIG2	0.0817489	1.06413	0.066	0.029	1
TRMT10C	0.0817489	1.06413	0.066	0.029	1
POLB	0.0817489	1.06413	0.066	0.029	1
CUEDC2	0.0817489	1.06413	0.066	0.029	1
HMG20B	0.0817489	1.06413	0.066	0.029	1
MIR99AHG	0.0817489	1.06413	0.066	0.029	1
PPARA	0.0817489	1.06413	0.066	0.029	1
PDHA1	0.0817489	1.06413	0.066	0.029	1
CREB1	0.0818273	-0.69771	0.106	0.164	1
CBR4	0.0819219	-0.93587	0.04	0.082	1
EXOC5	0.0819219	-0.93587	0.04	0.082	1
CTSA	0.0821136	-0.374443	0.338	0.42	1
LAPTM4A	0.0821543	0.4267	0.328	0.251	1
POLR2J	0.0822614	0.841738	0.111	0.063	1
AHSA1	0.0822614	0.900632	0.111	0.063	1
PGRMC1	0.0824093	0.926627	0.086	0.043	1
PTER	0.0824352	-0.93587	0.02	0.053	1
IMPDH2	0.0827417	0.912127	0.086	0.043	1
CTNNBL1	0.0827417	0.912127	0.086	0.043	1
P2RY13	0.0829404	-0.64509	0.263	0.329	1
IRAK3	0.0829885	-0.621761	0.101	0.159	1
PPARD	0.0831284	0.680802	0.197	0.135	1
RNASE1	0.0833508	-0.15811	0.899	0.903	1
SHISA5	0.08377	-1.03541	0.03	0.068	1
DTNBP1	0.08377	-1.03541	0.03	0.068	1
ZMYM3	0.08377	-1.03541	0.03	0.068	1
DUSP2	0.0837832	-0.49468	0.419	0.473	1
USPL1	0.0839892	0.852626	0.086	0.043	1
KLF3	0.0840257	-0.49436	0.242	0.314	1
CDV3	0.0842546	-0.36938	0.424	0.488	1
ZNF12	0.084325	0.871485	0.066	0.029	1
PPP1R14B	0.0846151	0.590199	0.177	0.116	1
STUB1	0.0846676	0.780337	0.111	0.063	1
HNRNPA1	0.0847877	0.284729	0.556	0.483	1
MTM1	0.0848223	-0.783867	0.04	0.082	1
PLSCR1	0.0853097	0.274697	0.364	0.275	1
PID1	0.0855278	0.674184	0.141	0.087	1
PCNX4	0.0855902	0.943836	0.162	0.106	1
RESF1	0.0856169	-0.538534	0.121	0.184	1
ABHD14A	0.0856317	1.32716	0.051	0.019	1
AC006230.1	0.0856317	1.32716	0.051	0.019	1
HIST1H1E	0.0856317	1.32716	0.051	0.019	1
ASCC2	0.0856317	1.32716	0.051	0.019	1
BASP1	0.0859369	0.698002	0.187	0.126	1
NFKBID	0.0861775	-0.21477	0.586	0.667	1
LYPLA1	0.0863218	-0.563901	0.101	0.159	1
AKR1A1	0.0863307	0.493815	0.298	0.227	1
DSTN	0.0863651	0.857679	0.116	0.068	1
IFI44	0.0866654	1.20163	0.051	0.019	1
B4GALT3	0.0866654	1.20163	0.051	0.019	1
IMP4	0.0866654	1.20163	0.051	0.019	1
TEX264	0.0866654	1.20163	0.051	0.019	1
PALLD	0.0866654	1.20163	0.051	0.019	1
ZKSCAN8	0.0866654	1.20163	0.051	0.019	1
ZNRD1	0.0866654	1.20163	0.051	0.019	1
COPG2	0.0866654	1.20163	0.051	0.019	1
GTF3C5	0.0866654	1.20163	0.051	0.019	1
POC1B	0.0866654	1.20163	0.051	0.019	1
SDSL	0.0866654	1.20163	0.051	0.019	1
MZT1	0.0866654	1.20163	0.051	0.019	1
PDK2	0.0866654	1.20163	0.051	0.019	1
ARHGEF18	0.0866654	1.20163	0.051	0.019	1
GSS	0.0866654	1.20163	0.051	0.019	1
RSBN1L	0.0867974	-0.672835	0.086	0.14	1
HCK	0.0868127	-0.393077	0.278	0.357	1
ICAM1	0.0870404	-0.246053	0.641	0.696	1
LRRK1	0.0871323	-0.621761	0.106	0.164	1
OSBPL1A	0.0871616	-0.407175	0.197	0.271	1
SNRPB2	0.0877884	0.680802	0.111	0.063	1
FAM199X	0.0877884	0.680802	0.111	0.063	1
TNFSF13	0.0878694	0.578704	0.187	0.126	1
KIAA0100	0.088535	0.801096	0.116	0.068	1
TLE3	0.0886144	0.634446	0.207	0.145	1
RPS19	0.0887497	0.192401	0.869	0.894	1
PRDM2	0.0888544	-0.729419	0.071	0.121	1
AC091271.1	0.0890947	-0.405355	0.162	0.232	1
BX284668.5	0.0891086	0.938599	0.051	0.019	1
GADD45A	0.0891086	0.938599	0.051	0.019	1
ZFAS1	0.0891298	0.541452	0.298	0.232	1
DGKZ	0.0891407	0.733982	0.157	0.101	1
ATXN2L	0.0891485	-0.605721	0.106	0.164	1
R3HDM2	0.0893097	0.529794	0.136	0.082	1
EHMT1	0.0893152	-0.758992	0.056	0.101	1
AKAP17A	0.0893844	0.518696	0.177	0.116	1
AL139246.5	0.08944	1.87149	0.025	0.005	1
AC003102.1	0.08944	1.87149	0.025	0.005	1
TPX2	0.08944	1.87149	0.025	0.005	1
LRP5L	0.08944	2.06413	0.025	0.005	1
CTPS1	0.08983	1.64909	0.025	0.005	1
FGGY	0.08983	1.64909	0.025	0.005	1
TBC1D8	0.08983	1.64909	0.025	0.005	1
ANKMY1	0.08983	1.64909	0.025	0.005	1
FBLN2	0.08983	1.64909	0.025	0.005	1
PCCB	0.08983	1.64909	0.025	0.005	1
DGKQ	0.08983	1.64909	0.025	0.005	1
NOA1	0.08983	1.64909	0.025	0.005	1
CCND3	0.08983	1.64909	0.025	0.005	1
STEAP4	0.08983	1.64909	0.025	0.005	1
AC090152.1	0.08983	1.64909	0.025	0.005	1
CA2	0.08983	1.64909	0.025	0.005	1
HGH1	0.08983	1.64909	0.025	0.005	1
SWI5	0.08983	1.64909	0.025	0.005	1
SLC22A18AS	0.08983	1.64909	0.025	0.005	1
PRR5L	0.08983	1.64909	0.025	0.005	1
RAD9A	0.08983	1.64909	0.025	0.005	1
FAR2	0.08983	1.64909	0.025	0.005	1
TIMELESS	0.08983	1.64909	0.025	0.005	1
RNF34	0.08983	1.64909	0.025	0.005	1
INTS6-AS1	0.08983	1.64909	0.025	0.005	1
TMEM255B	0.08983	1.64909	0.025	0.005	1
ZFYVE19	0.08983	1.64909	0.025	0.005	1
CEP152	0.08983	1.64909	0.025	0.005	1
CLEC16A	0.08983	1.64909	0.025	0.005	1
AC005332.4	0.08983	1.64909	0.025	0.005	1
YES1	0.08983	1.64909	0.025	0.005	1
NDUFV2-AS1	0.08983	1.64909	0.025	0.005	1
ISYNA1	0.08983	1.64909	0.025	0.005	1
DGCR8	0.08983	1.64909	0.025	0.005	1
CHKB-DT	0.08983	1.64909	0.025	0.005	1
MTMR1	0.08983	1.64909	0.025	0.005	1
ANKRD33B	0.08983	1.64909	0.025	0.005	1
IL17RC	0.08983	1.64909	0.025	0.005	1
UBTD2	0.08983	1.64909	0.025	0.005	1
AC132192.2	0.08983	1.64909	0.025	0.005	1
MRPL55	0.0899331	0.926627	0.091	0.048	1
LSM5	0.0899331	0.926627	0.091	0.048	1
IFITM10	0.0899331	1.18966	0.091	0.048	1
PACS1	0.0899331	0.926627	0.091	0.048	1
ALOX12-AS1	0.0899331	0.926627	0.091	0.048	1
CYP2R1	0.090015	-2.2578	0	0.014	1
KLRD1	0.090015	-2.52083	0	0.014	1
MARCO	0.090015	-2.52083	0	0.014	1
TMEM217	0.090015	-2.2578	0	0.014	1
DPH2	0.0900157	-1.93587	0	0.014	1
PGM1	0.0900157	-1.93587	0	0.014	1
TFB2M	0.0900157	-1.93587	0	0.014	1
GEN1	0.0900157	-1.93587	0	0.014	1
ANKRD39	0.0900157	-1.93587	0	0.014	1
ORC2	0.0900157	-1.93587	0	0.014	1
CCDC71	0.0900157	-1.93587	0	0.014	1
SPICE1	0.0900157	-1.93587	0	0.014	1
ACPP	0.0900157	-1.93587	0	0.014	1
NMNAT3	0.0900157	-1.93587	0	0.014	1
NOP14-AS1	0.0900157	-1.93587	0	0.014	1
TXK	0.0900157	-1.93587	0	0.014	1
FKBPL	0.0900157	-1.93587	0	0.014	1
EGFL8	0.0900157	-1.93587	0	0.014	1
DNAAF5	0.0900157	-1.93587	0	0.014	1
RP9	0.0900157	-1.93587	0	0.014	1
FIGNL1	0.0900157	-1.93587	0	0.014	1
ZNF107	0.0900157	-1.93587	0	0.014	1
PEX1	0.0900157	-1.93587	0	0.014	1
TOP1MT	0.0900157	-1.93587	0	0.014	1
LINC01410	0.0900157	-1.93587	0	0.014	1
CASP7	0.0900157	-1.93587	0	0.014	1
TRIM21	0.0900157	-1.93587	0	0.014	1
ZDHHC13	0.0900157	-1.93587	0	0.014	1
CCDC77	0.0900157	-1.93587	0	0.014	1
CHTF18	0.0900157	-1.93587	0	0.014	1
ZNF594	0.0900157	-1.93587	0	0.014	1
KIAA0753	0.0900157	-1.93587	0	0.014	1
CEP131	0.0900157	-1.93587	0	0.014	1
ZNF85	0.0900157	-1.93587	0	0.014	1
NKG7	0.0900157	-3.74322	0	0.014	1
ZNF551	0.0900157	-1.93587	0	0.014	1
SULF2	0.0900157	-1.93587	0	0.014	1
C21orf91	0.0900157	-1.93587	0	0.014	1
GPM6B	0.0900157	-1.93587	0	0.014	1
AL353622.1	0.0900157	-1.93587	0	0.014	1
NDC1	0.0900157	-1.93587	0	0.014	1
AL451085.1	0.0900157	-1.93587	0	0.014	1
THBS3	0.0900157	-1.93587	0	0.014	1
USP21	0.0900157	-1.93587	0	0.014	1
LIN9	0.0900157	-1.93587	0	0.014	1
AL445524.1	0.0900157	-1.93587	0	0.014	1
PGBD2	0.0900157	-1.93587	0	0.014	1
CRIM1	0.0900157	-1.93587	0	0.014	1
RBM45	0.0900157	-1.93587	0	0.014	1
TSEN2	0.0900157	-1.93587	0	0.014	1
KIF9-AS1	0.0900157	-1.93587	0	0.014	1
LMLN	0.0900157	-1.93587	0	0.014	1
CCSER1	0.0900157	-1.93587	0	0.014	1
ZSCAN16	0.0900157	-1.93587	0	0.014	1
AC005082.1	0.0900157	-1.93587	0	0.014	1
VPS13B-DT	0.0900157	-1.93587	0	0.014	1
UBR5-AS1	0.0900157	-1.93587	0	0.014	1
MFSD3	0.0900157	-1.93587	0	0.014	1
ZNF251	0.0900157	-1.93587	0	0.014	1
FZD8	0.0900157	-1.93587	0	0.014	1
SFXN2	0.0900157	-1.93587	0	0.014	1
MPPED2	0.0900157	-1.93587	0	0.014	1
TIRAP	0.0900157	-1.93587	0	0.014	1
AC008115.3	0.0900157	-1.93587	0	0.014	1
RASSF8-AS1	0.0900157	-1.93587	0	0.014	1
MVK	0.0900157	-1.93587	0	0.014	1
USP31	0.0900157	-1.93587	0	0.014	1
ZNF232	0.0900157	-1.93587	0	0.014	1
MKS1	0.0900157	-1.93587	0	0.014	1
KCNJ2	0.0900157	-1.93587	0	0.014	1
KATNAL2	0.0900157	-1.93587	0	0.014	1
AC104530.1	0.0900157	-1.93587	0	0.014	1
F2RL3	0.0900157	-1.93587	0	0.014	1
RHPN2	0.0900157	-1.93587	0	0.014	1
ZNF225	0.0900157	-1.93587	0	0.014	1
AP5S1	0.0900157	-1.93587	0	0.014	1
OSER1-DT	0.0900157	-1.93587	0	0.014	1
CABLES2	0.0900157	-1.93587	0	0.014	1
YY2	0.0900157	-1.93587	0	0.014	1
KLHL13	0.0900157	-1.93587	0	0.014	1
AL355816.2	0.0900157	-1.93587	0	0.014	1
AC012020.1	0.0900157	-1.93587	0	0.014	1
AC005674.2	0.0900157	-1.93587	0	0.014	1
CKMT2-AS1	0.0900157	-1.93587	0	0.014	1
ZNF713	0.0900157	-1.93587	0	0.014	1
ZNF510	0.0900157	-1.93587	0	0.014	1
AMOTL1	0.0900157	-1.93587	0	0.014	1
ALG10	0.0900157	-1.93587	0	0.014	1
BRICD5	0.0900157	-1.93587	0	0.014	1
DHX58	0.0900157	-1.93587	0	0.014	1
AC018529.2	0.0900157	-1.93587	0	0.014	1
ADGRE1	0.0900157	-1.93587	0	0.014	1
ZNF180	0.0900157	-1.93587	0	0.014	1
KAT14	0.0900157	-1.93587	0	0.014	1
TTLL1	0.0900157	-1.93587	0	0.014	1
ZBED6	0.0900157	-1.93587	0	0.014	1
IER3-AS1	0.0900157	-1.93587	0	0.014	1
HSPA1L	0.0900157	-1.93587	0	0.014	1
AC009812.1	0.0900157	-1.93587	0	0.014	1
AC100858.3	0.0900157	-1.93587	0	0.014	1
AL135791.1	0.0900157	-1.93587	0	0.014	1
AC023509.3	0.0900157	-1.93587	0	0.014	1
TIGD7	0.0900157	-1.93587	0	0.014	1
AC005332.5	0.0900157	-1.93587	0	0.014	1
AC026803.2	0.0900157	-1.93587	0	0.014	1
ZNF70	0.0900157	-1.93587	0	0.014	1
AC245140.2	0.0900157	-1.93587	0	0.014	1
FMO4	0.0900157	-1.93587	0	0.014	1
AC079209.1	0.0900157	-1.93587	0	0.014	1
PLPP6	0.0900157	-1.93587	0	0.014	1
CASKIN2	0.0900157	-1.93587	0	0.014	1
AL359541.1	0.0900157	-1.93587	0	0.014	1
TNFSF18	0.0900157	-1.93587	0	0.014	1
TBC1D15	0.090189	0.649093	0.146	0.092	1
NOL8	0.0902617	-0.594833	0.086	0.14	1
SLCO2B1	0.090568	-0.234923	0.616	0.681	1
HAVCR2	0.0905782	-0.350907	0.177	0.251	1
VPS53	0.0912407	0.742202	0.116	0.068	1
IL3RA	0.0914479	0.587692	0.111	0.063	1
ZFYVE16	0.0914842	-0.186831	0.364	0.469	1
NFKBIE	0.0917115	0.600183	0.237	0.174	1
TMA7	0.0918058	0.370792	0.394	0.319	1
HOOK2	0.0918281	1.15159	0.071	0.034	1
AHCTF1	0.0920276	0.852626	0.091	0.048	1
PARP10	0.0920276	0.852626	0.091	0.048	1
TOMM5	0.0920276	0.852626	0.091	0.048	1
AC018755.4	0.0920276	0.852626	0.091	0.048	1
RBM10	0.0920276	0.852626	0.091	0.048	1
YTHDF3	0.0923893	0.392185	0.273	0.198	1
XIST	0.092436	0.14986	0.591	0.493	1
TNFAIP3	0.0925429	-0.324984	0.596	0.623	1
CCDC50	0.092694	-0.29844	0.278	0.357	1
MYH9	0.0930371	0.574325	0.212	0.15	1
LACC1	0.0931817	-0.557358	0.187	0.251	1
LSM2	0.0933097	1.06413	0.071	0.034	1
FAM214B	0.0933097	1.06413	0.071	0.034	1
GMIP	0.0933097	1.06413	0.071	0.034	1
GAL3ST4	0.0933097	1.06413	0.071	0.034	1
MTA3	0.0935833	-1.2578	0.015	0.043	1
PEX13	0.0935833	-1.2578	0.015	0.043	1
WDR48	0.0935833	-1.2578	0.015	0.043	1
DCAF1	0.0935833	-1.2578	0.015	0.043	1
KLF3-AS1	0.0935833	-1.2578	0.015	0.043	1
FAM120B	0.0935833	-1.2578	0.015	0.043	1
ALG9	0.0935833	-1.2578	0.015	0.043	1
SLC39A9	0.0935833	-1.2578	0.015	0.043	1
DPY19L3	0.0935833	-1.2578	0.015	0.043	1
MCM9	0.0935833	-1.2578	0.015	0.043	1
ZNF846	0.0935833	-1.2578	0.015	0.043	1
GSTM3	0.0935833	-1.2578	0.015	0.043	1
LIPA	0.0937108	-0.364713	0.318	0.386	1
HMGB1	0.0939219	-0.131657	0.571	0.681	1
RBX1	0.0941349	-0.642138	0.091	0.145	1
DYNLT3	0.094472	1.17961	0.096	0.053	1
SRP19	0.0945728	0.76457	0.121	0.072	1
[truncated: 7,285 more rows]

## Sheet: 2
gene	p_val	avg_log2FC	pct.1	pct.2	p_val_adj
HBA2	2.61094e-12	-0.627562	0.938	0.973	3.86889e-08
HBG2	1.6518e-09	0.177882	0.938	0.973	2.44763e-05
HBM	5.00297e-09	1.03596	0.92	0.814	7.41339e-05
HBG1	2.31628e-06	-0.337794	0.938	0.973	0.0343227
BLVRB	3.43335e-05	0.497804	0.938	0.902	0.508753
SOD1	7.71574e-05	1.27469	0.455	0.257	1
SMIM1	0.000124886	0.95227	0.536	0.339	1
MT-CO3	0.000140566	1.0498	0.759	0.563	1
HSPA1B	0.000153491	4.29331	0.107	0.011	1
SELENBP1	0.000417956	0.627726	0.83	0.781	1
CD36	0.000537272	2.34577	0.152	0.038	1
MYL4	0.000736938	0.5404	0.696	0.492	1
RNF5	0.000778198	2.19377	0.116	0.022	1
MT-CO1	0.000781113	0.64611	0.938	0.863	1
MT-CO2	0.000789389	1.04077	0.625	0.454	1
HSPA1A	0.0016053	6.03027	0.054	0	1
GUK1	0.00203973	-0.370432	0.562	0.754	1
FECH	0.00208464	0.408785	0.768	0.612	1
BPGM	0.00213139	0.52392	0.875	0.803	1
RBX1	0.00213264	0.799975	0.455	0.295	1
POLL	0.00231639	2.44531	0.08	0.011	1
RPLP2	0.00253932	1.32983	0.08	0.011	1
HSP90AB1	0.00339951	4.3522	0.062	0.005	1
FTX	0.00348021	2.87827	0.062	0.005	1
FOS	0.00351066	3.44531	0.062	0.005	1
SMG1	0.00404475	3.70834	0.045	0	1
SFTPB	0.00404475	4.16778	0.045	0	1
EPB42	0.00436263	0.50323	0.705	0.541	1
NDUFV3	0.00529787	2.58281	0.071	0.011	1
ALAS2	0.00547094	0.244668	0.929	0.962	1
FHDC1	0.00549796	-1.95462	0.009	0.087	1
ATP6AP2	0.00726865	-1.87662	0.027	0.115	1
NTAN1	0.0072913	-2.37912	0.009	0.082	1
UBC	0.00786283	2.06198	0.125	0.044	1
GTF2I	0.00847343	3.03027	0.054	0.005	1
POMP	0.00853854	2.70834	0.054	0.005	1
YIPF4	0.00860968	2.5157	0.054	0.005	1
HEBP1	0.00860968	2.5157	0.054	0.005	1
BCL2L13	0.00860968	2.5157	0.054	0.005	1
OAT	0.00893841	0.930737	0.25	0.131	1
HNRNPC	0.00895251	2.29331	0.054	0.005	1
UBE2V1	0.0099245	1.29331	0.143	0.055	1
CNBP	0.0102851	3.29331	0.036	0	1
HSD17B11	0.0102851	3.29331	0.036	0	1
MBNL2	0.0102851	3.29331	0.036	0	1
VAMP2	0.0102851	3.29331	0.036	0	1
MSI2	0.0102851	3.29331	0.036	0	1
ID2	0.0102858	4.87827	0.036	0	1
INTS6	0.0102858	3.87827	0.036	0	1
CREB1	0.010286	3.03027	0.036	0	1
ARHGAP42	0.010286	3.03027	0.036	0	1
DPF3	0.010286	3.03027	0.036	0	1
RPA1	0.010286	3.03027	0.036	0	1
DDX52	0.010286	3.03027	0.036	0	1
TTC3	0.010286	3.70834	0.036	0	1
MTRNR2L1	0.010286	3.03027	0.036	0	1
MIR22HG	0.0120715	-3.29166	0	0.055	1
RPLP0	0.012683	2.29331	0.062	0.011	1
MAP2K3	0.0131972	0.797612	0.357	0.235	1
NFE2	0.0133084	0.708345	0.357	0.224	1
TBCEL	0.0142279	-1.14964	0.054	0.148	1
ACP5	0.0154681	2.03027	0.071	0.016	1
TFR2	0.0156108	1.29331	0.152	0.066	1
SRP14	0.0157624	1.87827	0.071	0.016	1
RPL37A	0.0159465	1.90998	0.071	0.016	1
RPL8	0.0164196	1.5157	0.071	0.016	1
MT-ATP6	0.0164445	0.669641	0.589	0.492	1
FAU	0.016707	0.930737	0.071	0.016	1
PSME4	0.0170679	1.97138	0.08	0.022	1
BABAM1	0.0174316	1.84585	0.08	0.022	1
TMPRSS9	0.0174628	-2.61358	0	0.049	1
NT5C3A	0.0177083	1.49684	0.125	0.049	1
TXNL1	0.019029	1.5157	0.107	0.038	1
MT-ND3	0.0193969	1.30033	0.411	0.311	1
C9orf78	0.0196019	0.708345	0.357	0.235	1
DDX17	0.020447	3.29331	0.045	0.005	1
JUN	0.0204472	4.16778	0.045	0.005	1
DGCR8	0.0207596	2.70834	0.045	0.005	1
ATP5ME	0.020916	2.5157	0.045	0.005	1
IER2	0.0210805	2.70834	0.045	0.005	1
BLOC1S1	0.021081	2.29331	0.045	0.005	1
TYMS	0.021081	2.29331	0.045	0.005	1
TMOD1	0.0211151	-1.35055	0.045	0.126	1
HMBS	0.0212188	0.355071	0.562	0.399	1
TRA2B	0.021241	3.03027	0.045	0.005	1
KLF6	0.0214036	2.5157	0.045	0.005	1
NUTM2A-AS1	0.0218022	-1.99209	0.009	0.066	1
FIS1	0.0228365	0.603375	0.402	0.279	1
MT-ND1	0.023008	0.921339	0.42	0.306	1
DNAJC6	0.025301	-2.46158	0	0.044	1
KLC3	0.025301	-2.46158	0	0.044	1
SCGB3A2	0.025301	-2.46158	0	0.044	1
MT-CYB	0.0259078	0.657719	0.482	0.366	1
SYF2	0.0265893	3.03027	0.027	0	1
GNG5	0.0265893	3.03027	0.027	0	1
C1orf56	0.0265893	3.03027	0.027	0	1
KHDC4	0.0265893	3.03027	0.027	0	1
NENF	0.0265893	3.03027	0.027	0	1
LAPTM4A	0.0265893	3.5157	0.027	0	1
COX5B	0.0265893	3.03027	0.027	0	1
TTC14	0.0265893	3.03027	0.027	0	1
NDUFC1	0.0265893	3.03027	0.027	0	1
SRA1	0.0265893	3.03027	0.027	0	1
GTF3C6	0.0265893	3.03027	0.027	0	1
BCLAF1	0.0265893	3.03027	0.027	0	1
FAM91A1	0.0265893	3.03027	0.027	0	1
CDC26	0.0265893	3.03027	0.027	0	1
TSC1	0.0265893	3.03027	0.027	0	1
PI4K2A	0.0265893	3.03027	0.027	0	1
INPPL1	0.0265893	3.03027	0.027	0	1
HSPH1	0.0265893	3.03027	0.027	0	1
ANKRD10	0.0265893	3.03027	0.027	0	1
PPP2R3C	0.0265893	3.03027	0.027	0	1
PNN	0.0265893	3.03027	0.027	0	1
KTN1	0.0265893	3.03027	0.027	0	1
STAT3	0.0265893	3.03027	0.027	0	1
SRSF1	0.0265893	3.03027	0.027	0	1
SUMO2	0.0265893	3.03027	0.027	0	1
HNRNPUL1	0.0265893	3.03027	0.027	0	1
ATP5PO	0.0265893	3.03027	0.027	0	1
PIM3	0.0265893	3.03027	0.027	0	1
PAWR	0.0265893	3.5157	0.027	0	1
KIF1B	0.0265899	2.70834	0.027	0	1
SRSF7	0.0265899	4.03027	0.027	0	1
SPTBN1	0.0265899	3.70834	0.027	0	1
SNRNP200	0.0265899	3.5157	0.027	0	1
GLS	0.0265899	3.29331	0.027	0	1
UBE2F	0.0265899	2.70834	0.027	0	1
RBM6	0.0265899	3.29331	0.027	0	1
PDHB	0.0265899	2.70834	0.027	0	1
BOD1L1	0.0265899	2.70834	0.027	0	1
IGFBP7	0.0265899	3.29331	0.027	0	1
PNISR	0.0265899	3.29331	0.027	0	1
OGDH	0.0265899	2.70834	0.027	0	1
COL1A2	0.0265899	2.70834	0.027	0	1
CLDN15	0.0265899	2.70834	0.027	0	1
POLR2J3	0.0265899	2.70834	0.027	0	1
ENY2	0.0265899	2.70834	0.027	0	1
MICU1	0.0265899	2.70834	0.027	0	1
FAM160B1	0.0265899	2.70834	0.027	0	1
C11orf58	0.0265899	2.70834	0.027	0	1
FKBP2	0.0265899	2.70834	0.027	0	1
YAF2	0.0265899	2.70834	0.027	0	1
CSAD	0.0265899	3.29331	0.027	0	1
TDG	0.0265899	2.70834	0.027	0	1
ARL6IP4	0.0265899	2.70834	0.027	0	1
MIS18BP1	0.0265899	2.70834	0.027	0	1
CHURC1	0.0265899	2.70834	0.027	0	1
ZFP36L1	0.0265899	3.5157	0.027	0	1
RCN2	0.0265899	2.70834	0.027	0	1
IQGAP1	0.0265899	3.29331	0.027	0	1
PKD1	0.0265899	3.29331	0.027	0	1
YWHAE	0.0265899	3.29331	0.027	0	1
AC018521.5	0.0265899	2.70834	0.027	0	1
OSBPL1A	0.0265899	3.29331	0.027	0	1
ACO2	0.0265899	2.70834	0.027	0	1
C11orf71	0.0265899	2.70834	0.027	0	1
TIAL1	0.0287446	2.12338	0.054	0.011	1
DLGAP5	0.0287446	2.12338	0.054	0.011	1
RANBP10	0.0291248	1.93074	0.054	0.011	1
KANSL1-AS1	0.0291248	1.93074	0.054	0.011	1
TMSB10	0.0296803	0.708345	0.054	0.011	1
PTMA	0.0310199	1.08686	0.054	0.011	1
TMSB4X	0.0310207	0.267772	0.054	0.011	1
IL6ST	0.0312998	-1.87662	0.009	0.06	1
MT-ND5	0.0324536	1.2002	0.179	0.093	1
AC130456.3	0.0336338	1.87827	0.062	0.016	1
RPS21	0.0336547	2.03027	0.062	0.016	1
RPS24	0.0340353	1.86035	0.062	0.016	1
NINJ2	0.0342257	1.70834	0.062	0.016	1
ACTR10	0.0342257	1.70834	0.062	0.016	1
SNX3	0.0342854	-1.14964	0.062	0.142	1
RPS6	0.0346055	1.82382	0.062	0.016	1
RPL35A	0.0348401	2.64694	0.071	0.022	1
RPS3A	0.034992	1.53147	0.062	0.016	1
RPL5	0.0353787	1.38642	0.062	0.016	1
RPL18A	0.0353787	1.19377	0.062	0.016	1
RPL14	0.035575	1.40878	0.062	0.016	1
RPL13A	0.0359621	1.08686	0.062	0.016	1
RPL34	0.0359732	1.04938	0.062	0.016	1
RPS18	0.0361657	0.293307	0.062	0.016	1
TOP1	0.0365988	0.579612	0.411	0.301	1
RPS11	0.0366478	2.07091	0.071	0.022	1
PIK3R2	0.0367613	-2.29166	0	0.038	1
AL139220.2	0.0367613	-2.29166	0	0.038	1
C21orf58	0.0370295	1.55634	0.071	0.022	1
ATP5F1B	0.037241	1.58281	0.08	0.027	1
RPL15	0.0380018	0.485952	0.062	0.016	1
FAM104A	0.0391291	0.790807	0.259	0.164	1
NACA	0.0393002	0.997852	0.071	0.022	1
RPL13	0.0403591	0.746819	0.08	0.027	1
HBB	0.0427561	0.213998	0.938	0.973	1
GYPA	0.0437328	0.411952	0.634	0.481	1
AHSP	0.0439339	0.301205	0.911	0.918	1
EDIL3	0.0442599	-1.51405	0.018	0.071	1
CCNDBP1	0.0444474	0.425945	0.643	0.557	1
RIOK3	0.0477395	-0.599084	0.286	0.388	1
SIAH2	0.0500344	0.644215	0.321	0.224	1
AC104389.5	0.0505472	-0.432518	0.268	0.393	1
TMA7	0.0508046	2.70834	0.036	0.005	1
XIST	0.0508067	2.93074	0.036	0.005	1
HSP90AA1	0.0509784	1.63034	0.125	0.06	1
SSBP3	0.051175	2.29331	0.036	0.005	1
KIDINS220	0.051175	2.29331	0.036	0.005	1
COX17	0.051175	2.29331	0.036	0.005	1
AKAP7	0.051175	2.29331	0.036	0.005	1
TCEA1	0.051175	2.29331	0.036	0.005	1
WAC	0.051175	2.29331	0.036	0.005	1
ATP5MD	0.051175	2.29331	0.036	0.005	1
ATXN2	0.051175	2.29331	0.036	0.005	1
TMEM59	0.0512117	0.801454	0.134	0.066	1
VMP1	0.051556	2.61524	0.036	0.005	1
STX6	0.0515565	2.03027	0.036	0.005	1
WDR48	0.0515565	2.03027	0.036	0.005	1
ARMC8	0.0515565	2.03027	0.036	0.005	1
SLC25A36	0.0515565	2.03027	0.036	0.005	1
UBQLN1	0.0515565	2.03027	0.036	0.005	1
RALGDS	0.0515565	2.03027	0.036	0.005	1
QSOX2	0.0515565	2.03027	0.036	0.005	1
PPP2R5B	0.0515565	2.03027	0.036	0.005	1
SLC11A2	0.0515565	2.03027	0.036	0.005	1
AAGAB	0.0515565	2.03027	0.036	0.005	1
CCL4	0.052315	3.64694	0.036	0.005	1
ZFP36	0.052315	1.93074	0.036	0.005	1
SNRNP70	0.052315	1.93074	0.036	0.005	1
FAM89B	0.053625	-2.29166	0	0.033	1
ADD2	0.053625	-2.29166	0	0.033	1
THEM5	0.053625	-2.29166	0	0.033	1
GNAI3	0.0536343	-2.09901	0	0.033	1
MIR4435-2HG	0.0536343	-2.09901	0	0.033	1
RIDA	0.0536343	-2.09901	0	0.033	1
CALM3	0.0536343	-2.09901	0	0.033	1
HBA1	0.0538177	-0.274324	0.938	0.973	1
CRIPT	0.0542302	0.930737	0.161	0.087	1
MOSPD1	0.0551391	-0.78642	0.071	0.148	1
PNP	0.055545	0.708345	0.375	0.273	1
MTRNR2L8	0.0560902	0.801454	0.125	0.06	1
MTRNR2L12	0.056939	0.758098	0.25	0.158	1
CHST2	0.0573495	-0.876618	0.045	0.109	1
RNF123	0.0611438	1.08686	0.107	0.049	1
TUBB2A	0.0620765	-1.09901	0.161	0.24	1
H3F3A	0.0623843	0.453772	0.375	0.262	1
HBQ1	0.0635151	0.30172	0.562	0.459	1
FAM210B	0.0637618	-0.228176	0.705	0.792	1
MCOLN1	0.0641569	2.12338	0.045	0.011	1
MFSD2B	0.0642058	-1.75109	0.009	0.049	1
MSMO1	0.0642058	-1.75109	0.009	0.049	1
WSB1	0.0645483	2.37131	0.045	0.011	1
HBP1	0.0645674	-1.61358	0.009	0.049	1
CR1L	0.0647225	-0.876618	0.062	0.131	1
PRPSAP2	0.0649213	1.93074	0.045	0.011	1
LINC02573	0.0649213	1.93074	0.045	0.011	1
HAGH	0.0650167	0.332836	0.527	0.404	1
PPP1CB	0.0657159	1.70834	0.045	0.011	1
ACTR1A	0.0657159	1.70834	0.045	0.011	1
MYBL2	0.0661036	1.70834	0.045	0.011	1
RPS16	0.0672874	0.90099	0.045	0.011	1
HIST1H1C	0.0679039	0.467337	0.152	0.082	1
EEF1B2	0.0680963	1.29331	0.045	0.011	1
RPS10	0.0680968	1.38642	0.045	0.011	1
ASAH1	0.0684713	1.48595	0.08	0.033	1
HNRNPA2B1	0.0691467	2.29331	0.054	0.016	1
NOC2L	0.0709424	2.29331	0.018	0	1
AURKAIP1	0.0709424	2.29331	0.018	0	1
GNB1	0.0709424	3.29331	0.018	0	1
RER1	0.0709424	2.29331	0.018	0	1
THAP3	0.0709424	2.29331	0.018	0	1
CAPZB	0.0709424	3.03027	0.018	0	1
HP1BP3	0.0709424	2.70834	0.018	0	1
STMN1	0.0709424	2.70834	0.018	0	1
IFI6	0.0709424	2.29331	0.018	0	1
FOXJ3	0.0709424	2.29331	0.018	0	1
EFCAB14	0.0709424	2.70834	0.018	0	1
SCP2	0.0709424	2.29331	0.018	0	1
NFIA	0.0709424	3.29331	0.018	0	1
ZRANB2	0.0709424	2.29331	0.018	0	1
SELENOF	0.0709424	2.70834	0.018	0	1
PKN2	0.0709424	3.03027	0.018	0	1
MTF2	0.0709424	2.70834	0.018	0	1
RTCA-AS1	0.0709424	2.29331	0.018	0	1
CTTNBP2NL	0.0709424	3.03027	0.018	0	1
AC253572.2	0.0709424	2.29331	0.018	0	1
PIP5K1A	0.0709424	2.29331	0.018	0	1
PSMB4	0.0709424	2.70834	0.018	0	1
PBXIP1	0.0709424	2.70834	0.018	0	1
ARHGEF2	0.0709424	3.03027	0.018	0	1
TMCO1	0.0709424	2.70834	0.018	0	1
GAS5	0.0709424	2.70834	0.018	0	1
TPR	0.0709424	2.29331	0.018	0	1
MDM4	0.0709424	2.29331	0.018	0	1
RRP15	0.0709424	2.70834	0.018	0	1
RAB3GAP2	0.0709424	2.29331	0.018	0	1
FBXO28	0.0709424	2.29331	0.018	0	1
C1orf35	0.0709424	2.29331	0.018	0	1
FAM89A	0.0709424	2.29331	0.018	0	1
SPRTN	0.0709424	2.29331	0.018	0	1
ERLEC1	0.0709424	2.29331	0.018	0	1
CCDC88A	0.0709424	2.29331	0.018	0	1
MXD1	0.0709424	2.29331	0.018	0	1
TET3	0.0709424	2.29331	0.018	0	1
ANKRD36	0.0709424	2.29331	0.018	0	1
ANKRD36B	0.0709424	2.29331	0.018	0	1
MRPS9	0.0709424	2.29331	0.018	0	1
DAPL1	0.0709424	2.29331	0.018	0	1
PSMD14	0.0709424	2.29331	0.018	0	1
DYNC1I2	0.0709424	2.29331	0.018	0	1
ANKRD44-IT1	0.0709424	2.29331	0.018	0	1
ABI2	0.0709424	2.29331	0.018	0	1
RAPH1	0.0709424	2.29331	0.018	0	1
ITM2C	0.0709424	2.29331	0.018	0	1
EIF4E2	0.0709424	2.29331	0.018	0	1
EXOG	0.0709424	2.29331	0.018	0	1
KIAA1143	0.0709424	2.29331	0.018	0	1
MAP4	0.0709424	2.29331	0.018	0	1
AMT	0.0709424	2.29331	0.018	0	1
RBM5	0.0709424	2.70834	0.018	0	1
SPCS1	0.0709424	3.03027	0.018	0	1
FOXP1	0.0709424	2.29331	0.018	0	1
BBX	0.0709424	2.29331	0.018	0	1
ZNF148	0.0709424	3.03027	0.018	0	1
U2SURP	0.0709424	2.70834	0.018	0	1
CCNL1	0.0709424	3.5157	0.018	0	1
ETV5	0.0709424	2.29331	0.018	0	1
HES1	0.0709424	2.70834	0.018	0	1
ACAP2	0.0709424	2.29331	0.018	0	1
FYTTD1	0.0709424	2.70834	0.018	0	1
FAM200B	0.0709424	2.29331	0.018	0	1
LCORL	0.0709424	2.29331	0.018	0	1
RBPJ	0.0709424	2.29331	0.018	0	1
ATP8A1	0.0709424	2.70834	0.018	0	1
HNRNPD	0.0709424	2.70834	0.018	0	1
COPS4	0.0709424	2.29331	0.018	0	1
TET2	0.0709424	2.70834	0.018	0	1
ETFDH	0.0709424	2.29331	0.018	0	1
TARS	0.0709424	2.29331	0.018	0	1
NNT-AS1	0.0709424	2.29331	0.018	0	1
MCCC2	0.0709424	2.70834	0.018	0	1
ZCCHC9	0.0709424	2.29331	0.018	0	1
ARRDC3	0.0709424	3.5157	0.018	0	1
PPIP5K2	0.0709424	2.29331	0.018	0	1
PJA2	0.0709424	2.29331	0.018	0	1
PPP2CA	0.0709424	2.29331	0.018	0	1
H2AFY	0.0709424	3.03027	0.018	0	1
UBE2D2	0.0709424	2.29331	0.018	0	1
HDAC3	0.0709424	2.29331	0.018	0	1
PWWP2A	0.0709424	2.70834	0.018	0	1
KIAA1191	0.0709424	2.29331	0.018	0	1
FAF2	0.0709424	2.70834	0.018	0	1
FAM8A1	0.0709424	2.70834	0.018	0	1
DEK	0.0709424	3.29331	0.018	0	1
ALDH5A1	0.0709424	2.29331	0.018	0	1
ATF6B	0.0709424	2.29331	0.018	0	1
SLC39A7	0.0709424	2.70834	0.018	0	1
SYNGAP1	0.0709424	2.29331	0.018	0	1
AL451165.2	0.0709424	2.29331	0.018	0	1
MAP7	0.0709424	2.29331	0.018	0	1
DYNLT1	0.0709424	2.70834	0.018	0	1
ZNF117	0.0709424	2.70834	0.018	0	1
HIP1	0.0709424	2.70834	0.018	0	1
BUD31	0.0709424	2.29331	0.018	0	1
ZNF394	0.0709424	2.29331	0.018	0	1
WDR91	0.0709424	2.70834	0.018	0	1
UBN2	0.0709424	2.29331	0.018	0	1
LUC7L2	0.0709424	2.29331	0.018	0	1
SARAF	0.0709424	2.29331	0.018	0	1
AP3M2	0.0709424	2.29331	0.018	0	1
PLAG1	0.0709424	3.5157	0.018	0	1
SGK3	0.0709424	2.70834	0.018	0	1
ATP6V1C1	0.0709424	3.03027	0.018	0	1
EMC2	0.0709424	2.29331	0.018	0	1
MED30	0.0709424	2.29331	0.018	0	1
DENND3	0.0709424	3.29331	0.018	0	1
HGH1	0.0709424	2.29331	0.018	0	1
WASHC1	0.0709424	3.03027	0.018	0	1
SMARCA2	0.0709424	3.03027	0.018	0	1
FAM122A	0.0709424	2.29331	0.018	0	1
PTAR1	0.0709424	2.70834	0.018	0	1
RFK	0.0709424	2.29331	0.018	0	1
GNG10	0.0709424	2.29331	0.018	0	1
ATP6V1G1	0.0709424	2.29331	0.018	0	1
FBXW2	0.0709424	2.29331	0.018	0	1
RABGAP1	0.0709424	3.03027	0.018	0	1
CRAT	0.0709424	2.29331	0.018	0	1
SNHG7	0.0709424	3.03027	0.018	0	1
PAXX	0.0709424	2.29331	0.018	0	1
CAMK1D	0.0709424	2.70834	0.018	0	1
VIM	0.0709424	2.70834	0.018	0	1
ARL5B	0.0709424	2.70834	0.018	0	1
CREM	0.0709424	2.70834	0.018	0	1
WASHC2A	0.0709424	2.29331	0.018	0	1
SUPV3L1	0.0709424	2.29331	0.018	0	1
TSPAN15	0.0709424	2.29331	0.018	0	1
PALD1	0.0709424	2.70834	0.018	0	1
BTAF1	0.0709424	2.29331	0.018	0	1
PDZD8	0.0709424	2.29331	0.018	0	1
PLEKHA1	0.0709424	3.03027	0.018	0	1
PTDSS2	0.0709424	2.29331	0.018	0	1
KCNQ1OT1	0.0709424	3.29331	0.018	0	1
CDKN1C	0.0709424	3.03027	0.018	0	1
NUP98	0.0709424	2.70834	0.018	0	1
DENND5A	0.0709424	2.70834	0.018	0	1
AMPD3	0.0709424	2.29331	0.018	0	1
IMMP1L	0.0709424	2.29331	0.018	0	1
EIF3M	0.0709424	2.29331	0.018	0	1
APIP	0.0709424	2.29331	0.018	0	1
TTC17	0.0709424	2.29331	0.018	0	1
PHF21A	0.0709424	2.70834	0.018	0	1
PSMC3	0.0709424	2.29331	0.018	0	1
DDB1	0.0709424	2.29331	0.018	0	1
LTBP3	0.0709424	2.70834	0.018	0	1
PPFIA1	0.0709424	2.70834	0.018	0	1
NEU3	0.0709424	2.29331	0.018	0	1
FAM76B	0.0709424	2.29331	0.018	0	1
IL18	0.0709424	2.29331	0.018	0	1
IFFO1	0.0709424	2.29331	0.018	0	1
C12orf57	0.0709424	3.03027	0.018	0	1
PRH1	0.0709424	2.70834	0.018	0	1
CREBL2	0.0709424	2.29331	0.018	0	1
WBP11	0.0709424	2.29331	0.018	0	1
EPS8	0.0709424	2.70834	0.018	0	1
SLC38A2	0.0709424	3.87827	0.018	0	1
CCNT1	0.0709424	2.29331	0.018	0	1
TUBA1A	0.0709424	3.03027	0.018	0	1
MCRS1	0.0709424	2.70834	0.018	0	1
SMARCD1	0.0709424	2.29331	0.018	0	1
SMARCC2	0.0709424	2.70834	0.018	0	1
CPM	0.0709424	2.70834	0.018	0	1
METAP2	0.0709424	2.29331	0.018	0	1
LTA4H	0.0709424	3.03027	0.018	0	1
SLC25A3	0.0709424	2.29331	0.018	0	1
VPS37B	0.0709424	2.29331	0.018	0	1
SNRNP35	0.0709424	3.29331	0.018	0	1
CDK8	0.0709424	2.29331	0.018	0	1
RBM26	0.0709424	2.70834	0.018	0	1
DNAJC3	0.0709424	3.03027	0.018	0	1
TTC5	0.0709424	2.29331	0.018	0	1
MRPL52	0.0709424	2.70834	0.018	0	1
PABPN1	0.0709424	2.29331	0.018	0	1
HECTD1	0.0709424	2.70834	0.018	0	1
GNG2	0.0709424	2.29331	0.018	0	1
GPR65	0.0709424	2.29331	0.018	0	1
DDX24	0.0709424	2.29331	0.018	0	1
PPP2R5C	0.0709424	2.29331	0.018	0	1
SNHG14	0.0709424	2.29331	0.018	0	1
SPRED1	0.0709424	2.70834	0.018	0	1
TP53BP1	0.0709424	2.29331	0.018	0	1
PDIA3	0.0709424	3.03027	0.018	0	1
SECISBP2L	0.0709424	2.70834	0.018	0	1
GNB5	0.0709424	2.29331	0.018	0	1
RSL24D1	0.0709424	2.29331	0.018	0	1
ANXA2	0.0709424	2.70834	0.018	0	1
ICE2	0.0709424	2.29331	0.018	0	1
RAB11A	0.0709424	2.29331	0.018	0	1
PKM	0.0709424	2.70834	0.018	0	1
SCAMP2	0.0709424	2.70834	0.018	0	1
HMG20A	0.0709424	2.70834	0.018	0	1
TBC1D2B	0.0709424	2.29331	0.018	0	1
SNHG9	0.0709424	2.29331	0.018	0	1
SRRM2	0.0709424	2.70834	0.018	0	1
RSL1D1	0.0709424	2.29331	0.018	0	1
AC005632.3	0.0709424	3.03027	0.018	0	1
IL4R	0.0709424	2.29331	0.018	0	1
NFATC2IP	0.0709424	2.70834	0.018	0	1
TMEM219	0.0709424	2.70834	0.018	0	1
HERPUD1	0.0709424	2.70834	0.018	0	1
ATXN1L	0.0709424	2.70834	0.018	0	1
ZFHX3	0.0709424	3.29331	0.018	0	1
PELP1	0.0709424	2.70834	0.018	0	1
RANGRF	0.0709424	2.29331	0.018	0	1
EPN2	0.0709424	2.29331	0.018	0	1
USP22	0.0709424	3.03027	0.018	0	1
ZNF207	0.0709424	2.70834	0.018	0	1
MLLT6	0.0709424	3.03027	0.018	0	1
DNAJC7	0.0709424	2.70834	0.018	0	1
AC067852.3	0.0709424	2.29331	0.018	0	1
GPATCH8	0.0709424	2.29331	0.018	0	1
FMNL1	0.0709424	3.29331	0.018	0	1
KANSL1	0.0709424	2.29331	0.018	0	1
PDK2	0.0709424	2.29331	0.018	0	1
DYNLL2	0.0709424	2.70834	0.018	0	1
PRKCA	0.0709424	3.29331	0.018	0	1
HELZ	0.0709424	2.29331	0.018	0	1
FAM20A	0.0709424	3.03027	0.018	0	1
ATP5PD	0.0709424	2.70834	0.018	0	1
USP36	0.0709424	2.29331	0.018	0	1
TEPSIN	0.0709424	2.70834	0.018	0	1
NDUFAF8	0.0709424	2.29331	0.018	0	1
ARHGDIA	0.0709424	2.29331	0.018	0	1
AP001020.2	0.0709424	2.29331	0.018	0	1
LINC00667	0.0709424	2.29331	0.018	0	1
RNMT	0.0709424	2.70834	0.018	0	1
C18orf25	0.0709424	2.29331	0.018	0	1
TCF4	0.0709424	2.29331	0.018	0	1
PMAIP1	0.0709424	2.29331	0.018	0	1
ABCA7	0.0709424	2.29331	0.018	0	1
DPP9	0.0709424	2.70834	0.018	0	1
ILF3-DT	0.0709424	2.70834	0.018	0	1
SMIM7	0.0709424	2.29331	0.018	0	1
SSBP4	0.0709424	2.29331	0.018	0	1
RFXANK	0.0709424	2.29331	0.018	0	1
ZNF493	0.0709424	2.29331	0.018	0	1
LINC00665	0.0709424	2.70834	0.018	0	1
PAK4	0.0709424	2.29331	0.018	0	1
SERTAD3	0.0709424	2.29331	0.018	0	1
ZNF428	0.0709424	2.29331	0.018	0	1
ZNF226	0.0709424	2.29331	0.018	0	1
FOSB	0.0709424	3.03027	0.018	0	1
MYADM	0.0709424	2.70834	0.018	0	1
PCNA	0.0709424	2.29331	0.018	0	1
APMAP	0.0709424	2.29331	0.018	0	1
NDRG3	0.0709424	2.29331	0.018	0	1
DDX27	0.0709424	2.70834	0.018	0	1
RNF114	0.0709424	2.29331	0.018	0	1
STX16	0.0709424	2.29331	0.018	0	1
CTSZ	0.0709424	2.29331	0.018	0	1
HELZ2	0.0709424	2.29331	0.018	0	1
NRIP1	0.0709424	2.29331	0.018	0	1
SLC5A3	0.0709424	3.29331	0.018	0	1
AC245060.5	0.0709424	2.70834	0.018	0	1
GTSE1	0.0709424	2.29331	0.018	0	1
PLXNB2	0.0709424	2.70834	0.018	0	1
LINC00685	0.0709424	2.29331	0.018	0	1
HCCS	0.0709424	2.29331	0.018	0	1
EIF2S3	0.0709424	2.29331	0.018	0	1
UBA1	0.0709424	2.70834	0.018	0	1
JPX	0.0709424	2.70834	0.018	0	1
Z83843.1	0.0709424	2.70834	0.018	0	1
RBMX	0.0709424	2.29331	0.018	0	1
CDS1	0.0709424	2.29331	0.018	0	1
CBY1	0.0709424	2.29331	0.018	0	1
TET1	0.0709424	2.70834	0.018	0	1
LMO7	0.0709424	3.03027	0.018	0	1
PAPOLA	0.0713153	2.03027	0.054	0.016	1
RPL9	0.0713432	1.80788	0.054	0.016	1
ASH2L	0.0719885	1.22292	0.08	0.033	1
RPS27	0.072463	0.531467	0.054	0.016	1
TOPORS	0.0724652	1.5157	0.054	0.016	1
RPS13	0.0728371	1.53842	0.054	0.016	1
RPS15	0.0729455	1.55634	0.062	0.022	1
RPLP1	0.0731369	1.22292	0.08	0.033	1
JTB	0.0732481	1.55634	0.062	0.022	1
RPS28	0.0736393	1.57084	0.062	0.022	1
RPS2	0.0743328	0.790807	0.062	0.022	1
BSDC1	0.0746853	1.38642	0.062	0.022	1
RPL19	0.0751232	0.445311	0.054	0.016	1
RPS9	0.0751259	1.03027	0.054	0.016	1
RPL32	0.0751294	1.19377	0.054	0.016	1
RPL26	0.0755167	1.60143	0.054	0.016	1
RPL18	0.0757339	1.37131	0.062	0.022	1
SEC62	0.0764848	0.123382	0.589	0.448	1
ACTG1	0.0766768	0.123382	0.054	0.016	1
TMBIM1	0.0766855	1.07091	0.071	0.027	1
ATP5MG	0.0766855	1.07091	0.071	0.027	1
H3F3B	0.076797	0.971379	0.062	0.022	1
RPS4X	0.0770823	0.708345	0.054	0.016	1
RPL29	0.0771581	1.04938	0.062	0.022	1
RPL28	0.0778633	0.160857	0.062	0.022	1
B2M	0.0778788	1.00533	0.062	0.022	1
CAT	0.0780061	0.483053	0.429	0.333	1
RPS7	0.0785952	0.608809	0.062	0.022	1
MAX	0.0787214	-2.09901	0	0.027	1
FZR1	0.0787214	-2.09901	0	0.027	1
AC092490.1	0.0787256	-2.29166	0	0.027	1
TBPL1	0.0787284	-1.87662	0	0.027	1
SHOC2	0.0787284	-1.87662	0	0.027	1
TSC22D1	0.0787284	-1.87662	0	0.027	1
LSM14A	0.0787284	-1.87662	0	0.027	1
TBC1D17	0.0787284	-1.87662	0	0.027	1
MST1	0.0787284	-1.87662	0	0.027	1
RPS23	0.0800719	0.708345	0.062	0.022	1
RHD	0.080216	-0.979711	0.071	0.137	1
DCK	0.0819492	0.90099	0.125	0.066	1
YIPF6	0.0829019	1.12338	0.116	0.06	1
BCL2L1	0.0857919	0.401684	0.509	0.432	1
TENT5C	0.0869784	-0.387233	0.482	0.579	1
HK1	0.0883297	0.588051	0.188	0.115	1
GSPT1	0.0887706	0.465775	0.42	0.328	1
FRYL	0.0928543	-1.46158	0.009	0.044	1
ZNHIT1	0.0928543	-1.46158	0.009	0.044	1
MAP4K5	0.0928543	-1.46158	0.009	0.044	1
TRPV2	0.0928543	-1.46158	0.009	0.044	1
KPNA1	0.0965466	-0.876618	0.009	0.044	1
SFTPC	0.0965466	-0.876618	0.009	0.044	1
COX7B	0.0969812	0.949353	0.107	0.055	1
ST13	0.101892	1.08686	0.098	0.049	1
UROD	0.101984	0.414162	0.429	0.328	1
DMTN	0.103337	0.465488	0.42	0.344	1
WDR45	0.104412	0.708345	0.107	0.055	1
PAIP2	0.105702	0.949353	0.098	0.049	1
IFIT1B	0.107566	-1.13296	0.054	0.109	1
PPOX	0.11051	1.12338	0.089	0.044	1
GPCPD1	0.11051	1.12338	0.089	0.044	1
KRT1	0.113079	0.360422	0.259	0.175	1
UCP2	0.113798	0.451187	0.268	0.186	1
RAB2B	0.115525	0.90099	0.125	0.071	1
DYNLL1	0.116388	0.5771	0.286	0.208	1
AC024267.1	0.116615	-2.09901	0	0.022	1
PSAP	0.116618	-2.46158	0	0.022	1
UBE2E3	0.116619	-1.61358	0	0.022	1
AKIRIN2	0.116619	-1.61358	0	0.022	1
STX7	0.116619	-1.61358	0	0.022	1
OGA	0.116619	-1.61358	0	0.022	1
RAB1B	0.116619	-1.61358	0	0.022	1
STRAP	0.116619	-1.61358	0	0.022	1
RAB3IP	0.116619	-1.61358	0	0.022	1
PSMA3-AS1	0.116619	-1.61358	0	0.022	1
CARD8	0.116619	-1.61358	0	0.022	1
HIC2	0.116619	-1.61358	0	0.022	1
MPST	0.116619	-1.61358	0	0.022	1
SBF2-AS1	0.116619	-1.61358	0	0.022	1
FAM83D	0.116619	-1.61358	0	0.022	1
SLC25A39	0.118142	-0.10866	0.875	0.94	1
BSG	0.120053	-0.198114	0.857	0.847	1
FAXDC2	0.120191	-0.587111	0.08	0.142	1
TNIP1	0.120763	-1.61358	0.018	0.055	1
KIAA1586	0.120763	-1.29166	0.018	0.055	1
TMEM50A	0.121832	-1.16612	0.018	0.055	1
ATG9A	0.121832	-1.16612	0.018	0.055	1
SLC25A38	0.121832	-1.16612	0.018	0.055	1
WBP4	0.121832	-1.16612	0.018	0.055	1
MAP2K2	0.121832	-1.16612	0.018	0.055	1
PNPLA2	0.122491	1.03027	0.08	0.038	1
NCOA4	0.122968	0.19546	0.777	0.721	1
JUND	0.123232	0.971379	0.08	0.038	1
RNASEK	0.123305	2.70834	0.027	0.005	1
TERF2IP	0.123421	0.413602	0.482	0.399	1
MGST2	0.124162	2.29331	0.027	0.005	1
AFF4	0.124162	2.29331	0.027	0.005	1
CELF1	0.124162	2.29331	0.027	0.005	1
SF1	0.124162	2.5157	0.027	0.005	1
SNRPD2	0.124162	2.29331	0.027	0.005	1
THOC2	0.124162	2.70834	0.027	0.005	1
DNAJC8	0.12502	2.03027	0.027	0.005	1
UQCRH	0.12502	2.03027	0.027	0.005	1
SF3B6	0.12502	2.03027	0.027	0.005	1
SSB	0.12502	2.03027	0.027	0.005	1
COQ10B	0.12502	2.03027	0.027	0.005	1
DHX30	0.12502	2.03027	0.027	0.005	1
SMARCA5	0.12502	2.03027	0.027	0.005	1
SUB1	0.12502	2.03027	0.027	0.005	1
ANKRA2	0.12502	2.03027	0.027	0.005	1
CUTA	0.12502	2.03027	0.027	0.005	1
RPS20	0.12502	2.03027	0.027	0.005	1
EIF3H	0.12502	2.03027	0.027	0.005	1
RFX3	0.12502	2.5157	0.027	0.005	1
SET	0.12502	2.29331	0.027	0.005	1
KNL1	0.12502	2.29331	0.027	0.005	1
GSE1	0.12502	2.03027	0.027	0.005	1
CTDNEP1	0.12502	2.03027	0.027	0.005	1
SYNRG	0.12502	2.29331	0.027	0.005	1
EEF2	0.12502	2.03027	0.027	0.005	1
MAP2K7	0.12502	2.03027	0.027	0.005	1
ZNF431	0.12502	2.03027	0.027	0.005	1
BACH1	0.12502	2.03027	0.027	0.005	1
MORC3	0.12502	2.03027	0.027	0.005	1
UBE2G2	0.12502	2.03027	0.027	0.005	1
NFKBIZ	0.125024	2.12338	0.027	0.005	1
STXBP3	0.12589	1.70834	0.027	0.005	1
NIT1	0.12589	1.70834	0.027	0.005	1
CHMP3	0.12589	1.70834	0.027	0.005	1
NDUFB3	0.12589	1.70834	0.027	0.005	1
SP100	0.12589	1.70834	0.027	0.005	1
NDUFB4	0.12589	1.70834	0.027	0.005	1
GRK6	0.12589	1.70834	0.027	0.005	1
CSNK2B	0.12589	1.70834	0.027	0.005	1
HERPUD2	0.12589	1.70834	0.027	0.005	1
ARPC1A	0.12589	1.70834	0.027	0.005	1
GRINA	0.12589	1.70834	0.027	0.005	1
CDK1	0.12589	1.70834	0.027	0.005	1
PCF11	0.12589	1.70834	0.027	0.005	1
TIMM8B	0.12589	1.70834	0.027	0.005	1
TPI1	0.12589	1.70834	0.027	0.005	1
JUNB	0.12589	1.70834	0.027	0.005	1
KDELR1	0.12589	1.70834	0.027	0.005	1
EIF2S2	0.12589	1.70834	0.027	0.005	1
SCAF4	0.12589	1.70834	0.027	0.005	1
RPS19BP1	0.12589	1.70834	0.027	0.005	1
RPS12	0.126353	0.485952	0.152	0.093	1
RBM25	0.126761	1.70834	0.027	0.005	1
DDI2	0.127172	-0.876618	0.045	0.093	1
FNBP4	0.127635	1.44531	0.027	0.005	1
MCTP2	0.127635	1.44531	0.027	0.005	1
LUC7L3	0.127635	1.44531	0.027	0.005	1
SAFB	0.127635	1.44531	0.027	0.005	1
YPEL5	0.128069	1.22292	0.071	0.033	1
CD74	0.128512	1.12338	0.027	0.005	1
ARGLU1	0.128512	1.12338	0.027	0.005	1
TRAPPC5	0.128512	1.12338	0.027	0.005	1
RTF2	0.128512	1.12338	0.027	0.005	1
AMD1	0.128515	0.971379	0.027	0.005	1
RPL27	0.128515	0.708345	0.027	0.005	1
NKG7	0.128515	-0.95462	0.027	0.005	1
NDUFA4	0.131969	1.03027	0.071	0.033	1
TAX1BP1	0.132022	0.708345	0.17	0.109	1
SLC6A9	0.133062	-1.46158	0.009	0.038	1
ART4	0.133062	-1.46158	0.009	0.038	1
RSRC1	0.13374	-1.29166	0.009	0.038	1
C1GALT1	0.13374	-1.29166	0.009	0.038	1
PLVAP	0.134907	0.87827	0.071	0.033	1
HSPB1	0.135787	2.08686	0.054	0.022	1
NPL	0.137068	-0.613583	0.116	0.18	1
CDC34	0.137859	0.379722	0.33	0.251	1
CMPK2	0.1379	-1.29166	0.027	0.066	1
RPL30	0.137936	1.46734	0.062	0.027	1
DDX3X	0.138146	1.97138	0.054	0.022	1
MALAT1	0.13911	0.71736	0.491	0.41	1
CALM2	0.139339	2.5157	0.036	0.011	1
DDX5	0.139363	1.70834	0.054	0.022	1
SLC4A1	0.139498	0.281466	0.759	0.716	1
RPL11	0.139598	0.919849	0.062	0.027	1
DNAJB1	0.140109	2.58281	0.036	0.011	1
UQCR11	0.140485	0.845848	0.161	0.104	1
LINC01578	0.140534	1.55634	0.054	0.022	1
PLEK2	0.140812	-1.09901	0.027	0.066	1
RPS25	0.141173	1.90998	0.054	0.022	1
HMGN1	0.141656	1.93074	0.036	0.011	1
SVBP	0.141837	0.87827	0.134	0.082	1
PCBP2	0.142357	2.29331	0.045	0.016	1
EEF1A1	0.142374	0.871844	0.062	0.027	1
SRSF5	0.142441	1.87827	0.036	0.011	1
CYSTM1	0.142733	-0.571763	0.116	0.18	1
UBE2K	0.143214	1.70834	0.036	0.011	1
COX7C	0.143214	1.93074	0.036	0.011	1
RBM39	0.143214	2.44531	0.036	0.011	1
GRAP2	0.143214	1.70834	0.036	0.011	1
RPL36	0.143613	1.5157	0.054	0.022	1
HNRNPU	0.143728	2.63434	0.045	0.016	1
LBH	0.144399	1.87827	0.045	0.016	1
ETS2	0.144805	1.5157	0.036	0.011	1
PSMD4	0.144808	1.44531	0.036	0.011	1
RABGAP1L	0.144808	1.44531	0.036	0.011	1
BRK1	0.144808	1.44531	0.036	0.011	1
ZC3HAV1	0.144808	1.44531	0.036	0.011	1
PSMB7	0.144808	1.44531	0.036	0.011	1
POLD4	0.144808	1.44531	0.036	0.011	1
ISG20	0.144808	1.44531	0.036	0.011	1
PNPLA6	0.144808	1.44531	0.036	0.011	1
TMEM50B	0.144808	1.44531	0.036	0.011	1
ZNF23	0.144808	1.44531	0.036	0.011	1
DCUN1D1	0.145265	-0.501108	0.125	0.191	1
RPS29	0.145467	1.12338	0.054	0.022	1
SAP18	0.145472	1.19377	0.054	0.022	1
DUSP1	0.145599	1.38642	0.036	0.011	1
RPS8	0.146087	1.14892	0.054	0.022	1
RPL27A	0.146392	1.19377	0.036	0.011	1
YY1	0.146392	1.29331	0.036	0.011	1
RPL35	0.146489	1.70834	0.045	0.016	1
RPL22	0.147187	1.80788	0.045	0.016	1
RPL23A	0.147187	1.48595	0.045	0.016	1
PPP1R10	0.147193	0.971379	0.036	0.011	1
RPL10A	0.147336	0.930737	0.054	0.022	1
BTF3	0.14757	0.463232	0.348	0.273	1
NRDC	0.147989	1.03027	0.036	0.011	1
TOMM6	0.147989	1.03027	0.036	0.011	1
WBP2	0.148232	0.592868	0.188	0.126	1
GYPC	0.148497	0.288442	0.786	0.803	1
CHCHD2	0.148589	1.29331	0.045	0.016	1
SUDS3	0.148589	1.29331	0.045	0.016	1
GET3	0.148589	1.29331	0.045	0.016	1
RPL17	0.148592	0.708345	0.054	0.022	1
CYBA	0.14962	0.971379	0.036	0.011	1
MYL12B	0.149978	1.19377	0.045	0.016	1
RPL6	0.15049	1.09537	0.054	0.022	1
BRD4	0.150687	0.708345	0.045	0.016	1
MGST3	0.150756	0.307807	0.188	0.12	1
RPS19	0.153048	0.293307	0.054	0.022	1
CITED2	0.153902	0.592868	0.161	0.104	1
HNRNPK	0.15476	-0.969727	0.036	0.077	1
RPL3	0.155003	-0.291655	0.045	0.016	1
SRGN	0.155008	0.930737	0.045	0.016	1
RPS14	0.155012	0.123382	0.045	0.016	1
RPL39	0.155014	0.54788	0.045	0.016	1
SMOX	0.157496	-0.407132	0.295	0.377	1
MT-ND2	0.157577	0.912703	0.152	0.098	1
HIGD1A	0.159397	0.833876	0.098	0.055	1
STOM	0.160001	0.625883	0.232	0.169	1
TNRC6B	0.163366	0.790807	0.125	0.077	1
FLCN	0.165342	1.19377	0.089	0.049	1
UBB	0.166097	0.224053	0.92	0.94	1
UBE2H	0.169371	0.175221	0.545	0.426	1
CISD2	0.169522	0.439856	0.339	0.268	1
KDM7A	0.169883	0.971379	0.089	0.049	1
ABCB6	0.171019	-0.706693	0.089	0.142	1
EMC3	0.171429	0.496841	0.277	0.213	1
RGS10	0.171966	-0.554689	0.116	0.175	1
TMEM158	0.172447	-0.730228	0.223	0.284	1
SPECC1	0.174398	0.94281	0.125	0.077	1
RPL21	0.174703	0.35368	0.384	0.322	1
AKAP8L	0.174708	0.90099	0.116	0.071	1
FTL	0.175084	-0.229215	0.964	0.989	1
LRRFIP2	0.175231	-1.61358	0	0.016	1
EIF3E	0.175231	-1.61358	0	0.016	1
CHCHD1	0.175231	-1.61358	0	0.016	1
EAPP	0.175231	-1.61358	0	0.016	1
PSMA6	0.175231	-1.61358	0	0.016	1
DAAM1	0.175231	-1.61358	0	0.016	1
ADAM10	0.175231	-1.61358	0	0.016	1
PI4KA	0.175231	-1.61358	0	0.016	1
IDS	0.175231	-1.61358	0	0.016	1
FLNA	0.175231	-1.61358	0	0.016	1
AC010615.2	0.175231	-1.61358	0	0.016	1
DEPDC1	0.175233	-1.29166	0	0.016	1
RTCA	0.175233	-1.29166	0	0.016	1
SARS	0.175233	-1.29166	0	0.016	1
GGPS1	0.175233	-1.29166	0	0.016	1
STK16	0.175233	-1.29166	0	0.016	1
OXSR1	0.175233	-1.29166	0	0.016	1
IFRD2	0.175233	-1.29166	0	0.016	1
KBTBD8	0.175233	-1.29166	0	0.016	1
CLDND1	0.175233	-1.29166	0	0.016	1
G3BP2	0.175233	-1.29166	0	0.016	1
CCNB1	0.175233	-1.29166	0	0.016	1
C5orf30	0.175233	-1.29166	0	0.016	1
NREP	0.175233	-1.29166	0	0.016	1
ATG12	0.175233	-1.29166	0	0.016	1
HIGD2A	0.175233	-1.29166	0	0.016	1
AC106795.2	0.175233	-1.29166	0	0.016	1
TAPBP	0.175233	-1.87662	0	0.016	1
FBXL4	0.175233	-1.29166	0	0.016	1
ZNF746	0.175233	-1.29166	0	0.016	1
ZDHHC2	0.175233	-1.29166	0	0.016	1
VIRMA	0.175233	-1.29166	0	0.016	1
SLC35D2	0.175233	-1.29166	0	0.016	1
STX17	0.175233	-1.29166	0	0.016	1
PDCL	0.175233	-1.29166	0	0.016	1
RTN3	0.175233	-1.29166	0	0.016	1
CAPN1	0.175233	-1.29166	0	0.016	1
PGM2L1	0.175233	-1.29166	0	0.016	1
RAB21	0.175233	-1.29166	0	0.016	1
HELLPAR	0.175233	-1.29166	0	0.016	1
KMT5A	0.175233	-1.29166	0	0.016	1
MPHOSPH8	0.175233	-1.29166	0	0.016	1
DLEU2	0.175233	-1.29166	0	0.016	1
ALDH6A1	0.175233	-1.29166	0	0.016	1
CDK12	0.175233	-1.29166	0	0.016	1
BECN1	0.175233	-1.29166	0	0.016	1
RFNG	0.175233	-1.29166	0	0.016	1
RFX1	0.175233	-1.29166	0	0.016	1
KCNN4	0.175233	-1.29166	0	0.016	1
MGME1	0.175233	-1.29166	0	0.016	1
PRELID3B	0.175233	-1.29166	0	0.016	1
TIMM17B	0.175233	-1.29166	0	0.016	1
ABCB7	0.175233	-1.29166	0	0.016	1
HMGN5	0.175233	-1.29166	0	0.016	1
HIST1H4H	0.175233	-1.29166	0	0.016	1
BBOF1	0.175233	-1.29166	0	0.016	1
TCEANC	0.175233	-1.29166	0	0.016	1
LRRC2	0.175233	-1.29166	0	0.016	1
SLC2A4	0.175233	-1.29166	0	0.016	1
FRMD4A	0.17907	-0.613583	0.054	0.098	1
TMEM63B	0.180632	0.807881	0.116	0.071	1
CHPT1	0.183378	0.393472	0.321	0.251	1
SLC2A1	0.184894	0.356501	0.411	0.339	1
USP15	0.185891	0.509036	0.196	0.137	1
KLF3	0.186489	-1.11108	0.134	0.186	1
TFDP1	0.186758	1.08686	0.08	0.044	1
IRF3	0.187341	0.971379	0.08	0.044	1
SON	0.188561	0.90099	0.08	0.044	1
LAMTOR5	0.191597	0.860348	0.08	0.044	1
GNB2	0.192993	-0.876618	0.027	0.06	1
ATP6V0B	0.193058	-1.09901	0.009	0.033	1
SEC22C	0.193058	-1.09901	0.009	0.033	1
ABCG2	0.193058	-1.09901	0.009	0.033	1
CLPX	0.193058	-1.09901	0.009	0.033	1
ATP6V1D	0.193059	0.608809	0.116	0.071	1
DCAF8	0.200486	-1.05719	0.036	0.071	1
ZFAND5	0.200689	0.222918	0.116	0.071	1
ZNF451	0.206913	1.16778	0.125	0.082	1
TLCD4	0.207333	-0.204192	0.196	0.262	1
SLC14A1	0.207752	0.550804	0.196	0.142	1
GATA1	0.208473	0.620882	0.134	0.087	1
SH3BGRL	0.208521	-0.95462	0.045	0.082	1
TSTA3	0.209747	0.87827	0.071	0.038	1
ISCA1	0.209854	0.454588	0.357	0.306	1
USP12	0.21014	-0.832223	0.08	0.126	1
DENND4A	0.210285	0.860348	0.071	0.038	1
PRDX2	0.21371	0.406455	0.875	0.896	1
UBE2B	0.215297	-0.219505	0.295	0.366	1
EPOR	0.216162	-0.806228	0.054	0.093	1
FBXO30	0.219834	-1.06926	0.045	0.082	1
SLC40A1	0.220326	0.651761	0.17	0.12	1
ALAD	0.220696	0.708345	0.125	0.082	1
C1D	0.221606	0.823822	0.098	0.06	1
PFDN5	0.224576	1.22292	0.062	0.033	1
TUBG1	0.224576	1.22292	0.062	0.033	1
BAG6	0.228503	0.708345	0.098	0.06	1
TMEM86B	0.229261	0.90099	0.062	0.033	1
PLCG2	0.231835	-1.16612	0.018	0.044	1
RHCE	0.232261	0.284537	0.286	0.224	1
HSF1	0.233572	-1.02862	0.018	0.044	1
TMEM245	0.233572	-1.02862	0.018	0.044	1
ZDHHC17	0.233572	-1.02862	0.018	0.044	1
CD2AP	0.235404	-0.876618	0.018	0.044	1
MRC2	0.239571	0.345775	0.179	0.126	1
RAD23A	0.244899	0.232611	0.464	0.388	1
GLUL	0.245226	-0.24043	0.295	0.372	1
REXO2	0.247534	0.293307	0.286	0.219	1
TRIM23	0.249973	0.930737	0.054	0.027	1
COX7A2	0.249973	0.930737	0.054	0.027	1
SUGT1	0.249973	0.930737	0.054	0.027	1
SERINC3	0.249973	0.930737	0.054	0.027	1
CPOX	0.251189	0.236276	0.196	0.142	1
R3HDM4	0.251424	-0.192119	0.312	0.383	1
TXN	0.254611	-0.992095	0.027	0.055	1
TCF3	0.255219	0.708345	0.054	0.027	1
MXI1	0.255971	-0.221266	0.321	0.388	1
FOXO3	0.257732	-0.413646	0.125	0.175	1
PITHD1	0.25904	-0.196796	0.357	0.421	1
HBZ	0.259321	0.971379	0.339	0.284	1
RWDD3	0.25969	-0.751087	0.027	0.055	1
C2orf88	0.25969	-0.751087	0.027	0.055	1
NBR1	0.25969	-0.751087	0.027	0.055	1
LINC02772	0.25969	-0.751087	0.027	0.055	1
C17orf99	0.263757	-0.291655	0.152	0.208	1
FBXO34	0.264206	-0.969727	0.036	0.066	1
GAPVD1	0.265944	0.971379	0.08	0.049	1
FGFR1OP2	0.266301	0.267772	0.33	0.268	1
PIP5K1B	0.268016	-0.429159	0.027	0.055	1
HMMR	0.269312	1.36042	0.045	0.022	1
TXNIP	0.26983	-0.291655	0.027	0.055	1
CDK11A	0.269898	-0.876618	0	0.011	1
PGD	0.269898	-1.29166	0	0.011	1
FUCA1	0.269898	-0.876618	0	0.011	1
PNRC2	0.269898	-0.876618	0	0.011	1
LAPTM5	0.269898	-1.87662	0	0.011	1
MYCBP	0.269898	-0.876618	0	0.011	1
HECTD3	0.269898	-0.876618	0	0.011	1
MRPL37	0.269898	-0.876618	0	0.011	1
FPGT	0.269898	-0.876618	0	0.011	1
C1orf52	0.269898	-0.876618	0	0.011	1
ZNF644	0.269898	-1.29166	0	0.011	1
TMEM167B	0.269898	-0.876618	0	0.011	1
CD58	0.269898	-1.29166	0	0.011	1
MAN1A2	0.269898	-1.29166	0	0.011	1
HIST2H2BF	0.269898	-0.876618	0	0.011	1
S100A11	0.269898	-1.29166	0	0.011	1
SNAPIN	0.269898	-0.876618	0	0.011	1
MTX1	0.269898	-0.876618	0	0.011	1
LMNA	0.269898	-0.876618	0	0.011	1
CD48	0.269898	-1.29166	0	0.011	1
UFC1	0.269898	-0.876618	0	0.011	1
FCER1G	0.269898	-1.29166	0	0.011	1
ATF6	0.269898	-1.29166	0	0.011	1
HSD17B7	0.269898	-0.876618	0	0.011	1
RC3H1	0.269898	-0.876618	0	0.011	1
CEP350	0.269898	-0.876618	0	0.011	1
CSRP1	0.269898	-0.876618	0	0.011	1
MIA3	0.269898	-0.876618	0	0.011	1
LGALS8	0.269898	-0.876618	0	0.011	1
SNX17	0.269898	-0.876618	0	0.011	1
DYSF	0.269898	-0.876618	0	0.011	1
IL1B	0.269898	-1.87662	0	0.011	1
MGAT5	0.269898	-1.29166	0	0.011	1
MMADHC	0.269898	-0.876618	0	0.011	1
CTDSP1	0.269898	-0.876618	0	0.011	1
GIGYF2	0.269898	-0.876618	0	0.011	1
HDLBP	0.269898	-0.876618	0	0.011	1
D2HGDH	0.269898	-0.876618	0	0.011	1
ARPC4	0.269898	-0.876618	0	0.011	1
ACAA1	0.269898	-1.29166	0	0.011	1
NAA50	0.269898	-0.876618	0	0.011	1
MSL2	0.269898	-0.876618	0	0.011	1
RNF7	0.269898	-0.876618	0	0.011	1
POLR2B	0.269898	-0.876618	0	0.011	1
CXCL8	0.269898	-3.53958	0	0.011	1
CNOT6L	0.269898	-0.876618	0	0.011	1
ADH5	0.269898	-0.876618	0	0.011	1
H2AFZ	0.269898	-1.29166	0	0.011	1
OSTC	0.269898	-0.876618	0	0.011	1
CCNA2	0.269898	-0.876618	0	0.011	1
SCOC	0.269898	-0.876618	0	0.011	1
GAB1	0.269898	-0.876618	0	0.011	1
MARCH6	0.269898	-0.876618	0	0.011	1
WDR70	0.269898	-0.876618	0	0.011	1
FAM172A	0.269898	-0.876618	0	0.011	1
CHD1	0.269898	-1.87662	0	0.011	1
LEAP2	0.269898	-0.876618	0	0.011	1
SEC24A	0.269898	-0.876618	0	0.011	1
DIAPH1	0.269898	-2.09901	0	0.011	1
SPDL1	0.269898	-0.876618	0	0.011	1
STK10	0.269898	-1.29166	0	0.011	1
PRR7	0.269898	-0.876618	0	0.011	1
CLK4	0.269898	-0.876618	0	0.011	1
RUFY1	0.269898	-1.29166	0	0.011	1
SERPINB1	0.269898	-1.29166	0	0.011	1
HIST1H3B	0.269898	-1.29166	0	0.011	1
HIST1H1D	0.269898	-1.29166	0	0.011	1
BTN3A2	0.269898	-0.876618	0	0.011	1
TUBB	0.269898	-1.29166	0	0.011	1
APOM	0.269898	-2.61358	0	0.011	1
GPSM3	0.269898	-2.09901	0	0.011	1
HSD17B8	0.269898	-0.876618	0	0.011	1
TREML2	0.269898	-0.876618	0	0.011	1
RWDD1	0.269898	-0.876618	0	0.011	1
TNFAIP3	0.269898	-1.61358	0	0.011	1
AIG1	0.269898	-0.876618	0	0.011	1
WDR27	0.269898	-0.876618	0	0.011	1
CDK13	0.269898	-1.29166	0	0.011	1
H2AFV	0.269898	-0.876618	0	0.011	1
ASL	0.269898	-1.29166	0	0.011	1
NCF1	0.269898	-2.75109	0	0.011	1
YWHAG	0.269898	-0.876618	0	0.011	1
DNAJC2	0.269898	-1.29166	0	0.011	1
AC002467.1	0.269898	-0.876618	0	0.011	1
ST7	0.269898	-0.876618	0	0.011	1
BRAF	0.269898	-1.29166	0	0.011	1
KMT2C	0.269898	-1.87662	0	0.011	1
PCM1	0.269898	-0.876618	0	0.011	1
RNF170	0.269898	-0.876618	0	0.011	1
PEX2	0.269898	-0.876618	0	0.011	1
VPS13B	0.269898	-0.876618	0	0.011	1
TRIB1	0.269898	-0.876618	0	0.011	1
KDM4C	0.269898	-1.29166	0	0.011	1
PLIN2	0.269898	-1.29166	0	0.011	1
STOML2	0.269898	-0.876618	0	0.011	1
HINT2	0.269898	-0.876618	0	0.011	1
GRHPR	0.269898	-0.876618	0	0.011	1
CDK5RAP2	0.269898	-0.876618	0	0.011	1
CDK9	0.269898	-0.876618	0	0.011	1
EGFL7	0.269898	-1.29166	0	0.011	1
TIMM23	0.269898	-0.876618	0	0.011	1
VPS26A	0.269898	-0.876618	0	0.011	1
BTRC	0.269898	-0.876618	0	0.011	1
NFKB2	0.269898	-1.61358	0	0.011	1
ZRANB1	0.269898	-0.876618	0	0.011	1
BNIP3	0.269898	-1.29166	0	0.011	1
IFITM2	0.269898	-2.87662	0	0.011	1
TMEM41B	0.269898	-0.876618	0	0.011	1
USP47	0.269898	-0.876618	0	0.011	1
LDHA	0.269898	-0.876618	0	0.011	1
STX5	0.269898	-0.876618	0	0.011	1
FERMT3	0.269898	-1.29166	0	0.011	1
CCDC85B	0.269898	-0.876618	0	0.011	1
YIF1A	0.269898	-0.876618	0	0.011	1
RBM4	0.269898	-1.29166	0	0.011	1
GRK2	0.269898	-1.29166	0	0.011	1
LAMTOR1	0.269898	-0.876618	0	0.011	1
C2CD3	0.269898	-0.876618	0	0.011	1
BIRC3	0.269898	-2.46158	0	0.011	1
NPAT	0.269898	-0.876618	0	0.011	1
CCND2	0.269898	-1.61358	0	0.011	1
LPCAT3	0.269898	-0.876618	0	0.011	1
FOXJ2	0.269898	-0.876618	0	0.011	1
M6PR	0.269898	-1.29166	0	0.011	1
SMIM10L1	0.269898	-1.29166	0	0.011	1
BORCS5	0.269898	-1.29166	0	0.011	1
GOLT1B	0.269898	-0.876618	0	0.011	1
ETFRF1	0.269898	-0.876618	0	0.011	1
TROAP	0.269898	-0.876618	0	0.011	1
EIF4B	0.269898	-1.29166	0	0.011	1
PYM1	0.269898	-0.876618	0	0.011	1
RAP1B	0.269898	-1.29166	0	0.011	1
CNOT2	0.269898	-1.61358	0	0.011	1
DUSP6	0.269898	-1.29166	0	0.011	1
RITA1	0.269898	-0.876618	0	0.011	1
SDSL	0.269898	-0.876618	0	0.011	1
ZCCHC8	0.269898	-0.876618	0	0.011	1
RNF6	0.269898	-0.876618	0	0.011	1
PAN3-AS1	0.269898	-0.876618	0	0.011	1
STK24	0.269898	-0.876618	0	0.011	1
BRMS1L	0.269898	-0.876618	0	0.011	1
DHRS7	0.269898	-1.29166	0	0.011	1
PNMA1	0.269898	-0.876618	0	0.011	1
TMED10	0.269898	-0.876618	0	0.011	1
GPR132	0.269898	-1.29166	0	0.011	1
CRIP1	0.269898	-2.29166	0	0.011	1
USP8	0.269898	-0.876618	0	0.011	1
TMOD3	0.269898	-0.876618	0	0.011	1
CIAO2A	0.269898	-0.876618	0	0.011	1
IMP3	0.269898	-0.876618	0	0.011	1
AKAP13	0.269898	-2.09901	0	0.011	1
TARSL2	0.269898	-0.876618	0	0.011	1
CLEC16A	0.269898	-0.876618	0	0.011	1
UQCRC2	0.269898	-0.876618	0	0.011	1
SPN	0.269898	-0.876618	0	0.011	1
CORO1A	0.269898	-1.87662	0	0.011	1
VKORC1	0.269898	-1.29166	0	0.011	1
NAE1	0.269898	-0.876618	0	0.011	1
CMC2	0.269898	-0.876618	0	0.011	1
CMIP	0.269898	-1.61358	0	0.011	1
ANKRD11	0.269898	-1.29166	0	0.011	1
CHMP1A	0.269898	-0.876618	0	0.011	1
DHRS7B	0.269898	-0.876618	0	0.011	1
TMEM97	0.269898	-0.876618	0	0.011	1
IFT20	0.269898	-0.876618	0	0.011	1
TOP2A	0.269898	-0.876618	0	0.011	1
NKIRAS2	0.269898	-0.876618	0	0.011	1
GRN	0.269898	-2.09901	0	0.011	1
LIMD2	0.269898	-1.61358	0	0.011	1
NPLOC4	0.269898	-0.876618	0	0.011	1
METTL4	0.269898	-0.876618	0	0.011	1
NAPG	0.269898	-0.876618	0	0.011	1
MYDGF	0.269898	-0.876618	0	0.011	1
ALKBH7	0.269898	-0.876618	0	0.011	1
DNMT1	0.269898	-1.61358	0	0.011	1
ADGRE2	0.269898	-1.29166	0	0.011	1
RAB8A	0.269898	-1.61358	0	0.011	1
ACTN4	0.269898	-1.29166	0	0.011	1
MRPS12	0.269898	-0.876618	0	0.011	1
GMFG	0.269898	-1.29166	0	0.011	1
B9D2	0.269898	-0.876618	0	0.011	1
HSPBP1	0.269898	-1.29166	0	0.011	1
EPN1	0.269898	-0.876618	0	0.011	1
MRPS26	0.269898	-0.876618	0	0.011	1
ITPA	0.269898	-1.29166	0	0.011	1
TM9SF4	0.269898	-0.876618	0	0.011	1
PXMP4	0.269898	-0.876618	0	0.011	1
RBM12	0.269898	-0.876618	0	0.011	1
PKIG	0.269898	-0.876618	0	0.011	1
IFNGR2	0.269898	-1.29166	0	0.011	1
XBP1	0.269898	-0.876618	0	0.011	1
IL2RB	0.269898	-0.876618	0	0.011	1
GTPBP1	0.269898	-0.876618	0	0.011	1
DESI1	0.269898	-0.876618	0	0.011	1
CYB5R3	0.269898	-0.876618	0	0.011	1
SMS	0.269898	-0.876618	0	0.011	1
TBC1D25	0.269898	-0.876618	0	0.011	1
MSN	0.269898	-1.29166	0	0.011	1
PIN4	0.269898	-0.876618	0	0.011	1
PGK1	0.269898	-1.61358	0	0.011	1
CETN2	0.269898	-0.876618	0	0.011	1
MT-ND6	0.269898	-0.876618	0	0.011	1
SLC2A1-AS1	0.269898	-0.876618	0	0.011	1
NAA80	0.269898	-0.876618	0	0.011	1
HIST1H4A	0.269898	-0.876618	0	0.011	1
HIST1H3H	0.269898	-0.876618	0	0.011	1
AL731577.1	0.269898	-0.876618	0	0.011	1
LINC02352	0.269898	-0.876618	0	0.011	1
MTHFSD	0.269898	-0.876618	0	0.011	1
TMEM220	0.269898	-0.876618	0	0.011	1
RHPN2	0.269898	-0.876618	0	0.011	1
LMTK2	0.269898	-0.876618	0	0.011	1
AP000787.1	0.269898	-0.876618	0	0.011	1
FXYD2	0.269898	-1.61358	0	0.011	1
AC005523.2	0.269898	-0.876618	0	0.011	1
ZIK1	0.269898	-0.876618	0	0.011	1
PTPRN	0.269898	-0.876618	0	0.011	1
AC103876.1	0.269898	-0.876618	0	0.011	1
ACKR2	0.269898	-0.876618	0	0.011	1
RSPH1	0.269898	-0.876618	0	0.011	1
PAGE2B	0.269898	-0.876618	0	0.011	1
GALNT5	0.269898	-0.876618	0	0.011	1
MXD4	0.271377	0.971379	0.045	0.022	1
SREK1IP1	0.271377	0.971379	0.045	0.022	1
HBS1L	0.271377	0.971379	0.045	0.022	1
CAPZA2	0.271377	0.971379	0.045	0.022	1
RMDN3	0.271377	0.971379	0.045	0.022	1
SNX22	0.271377	0.971379	0.045	0.022	1
UFD1	0.271377	0.971379	0.045	0.022	1
RPL37	0.272404	1.08031	0.045	0.022	1
RIPOR3	0.272597	0.833876	0.08	0.049	1
ARL6IP5	0.276975	-1.29166	0.009	0.027	1
GPR146	0.278309	0.437043	0.232	0.18	1
RNF115	0.279534	-0.876618	0.009	0.027	1
STX18	0.279534	-0.876618	0.009	0.027	1
CLN8	0.279534	-0.876618	0.009	0.027	1
NDST2	0.279534	-0.876618	0.009	0.027	1
CTBP2	0.279534	-0.876618	0.009	0.027	1
ABCC4	0.279534	-0.876618	0.009	0.027	1
NEDD4L	0.279534	-0.876618	0.009	0.027	1
ARID3A	0.279534	-0.876618	0.009	0.027	1
STXBP2	0.279534	-0.876618	0.009	0.027	1
LNX2	0.279534	-0.876618	0.009	0.027	1
HLA-A	0.279677	0.845848	0.045	0.022	1
PRKAR2B	0.281237	-0.613583	0.045	0.077	1
TMBIM6	0.281237	-0.613583	0.045	0.077	1
RPL7A	0.283908	-0.114777	0.045	0.022	1
ESPN	0.284018	-0.407132	0.089	0.131	1
RBM38	0.285724	-0.253985	0.598	0.612	1
RGS16	0.285959	-0.291655	0.009	0.027	1
CWC25	0.285959	-0.291655	0.009	0.027	1
H1F0	0.286125	-0.139652	0.125	0.082	1
SAT1	0.288444	1.27225	0.036	0.016	1
NARS	0.290722	-0.429159	0.071	0.109	1
RPL36A	0.290867	1.12338	0.036	0.016	1
TCP11L2	0.291682	-0.171361	0.161	0.213	1
BTG1	0.292088	1.44531	0.036	0.016	1
CLSPN	0.292095	1.03027	0.036	0.016	1
IK	0.292095	1.03027	0.036	0.016	1
CHMP5	0.292095	1.03027	0.036	0.016	1
MINPP1	0.292095	1.03027	0.036	0.016	1
CHID1	0.292095	1.03027	0.036	0.016	1
ATXN3	0.292095	1.03027	0.036	0.016	1
MARF1	0.292095	1.03027	0.036	0.016	1
CHD9	0.292095	1.03027	0.036	0.016	1
MIEN1	0.292095	1.03027	0.036	0.016	1
NDUFA7	0.292095	1.03027	0.036	0.016	1
USP9X	0.292095	1.03027	0.036	0.016	1
RGS6	0.292095	1.03027	0.036	0.016	1
RPS5	0.294541	0.90099	0.036	0.016	1
GPBP1	0.294542	0.930737	0.036	0.016	1
ABCB10	0.294589	0.412889	0.143	0.104	1
BIRC2	0.297412	0.408785	0.107	0.071	1
RPL24	0.298238	0.5157	0.036	0.016	1
RPL23	0.299478	0.485952	0.036	0.016	1
HLA-B	0.299484	0.485952	0.036	0.016	1
GHITM	0.301027	0.408785	0.205	0.158	1
RPL31	0.302138	1.93074	0.018	0.005	1
KIAA1109	0.302138	2.03027	0.018	0.005	1
ARID1B	0.302138	2.03027	0.018	0.005	1
CD81	0.302138	2.29331	0.018	0.005	1
NAA30	0.302138	2.03027	0.018	0.005	1
NGRN	0.302138	2.03027	0.018	0.005	1
DOT1L	0.302138	2.03027	0.018	0.005	1
HSPE1	0.302258	1.70834	0.027	0.011	1
LRRFIP1	0.302258	1.70834	0.027	0.011	1
EIF4A2	0.302258	1.70834	0.027	0.011	1
UQCRQ	0.302258	1.70834	0.027	0.011	1
CSTB	0.302258	2.12338	0.027	0.011	1
MT-ND4L	0.302634	0.708345	0.098	0.066	1
MYL12A	0.303738	1.70834	0.027	0.011	1
ATP5IF1	0.304036	1.70834	0.018	0.005	1
SRSF11	0.304036	2.29331	0.018	0.005	1
TPM3	0.304036	2.5157	0.018	0.005	1
ACBD3	0.304036	1.70834	0.018	0.005	1
ATL2	0.304036	1.70834	0.018	0.005	1
ACTR2	0.304036	2.03027	0.018	0.005	1
LINC00342	0.304036	1.70834	0.018	0.005	1
MBD5	0.304036	1.70834	0.018	0.005	1
KANSL1L	0.304036	1.70834	0.018	0.005	1
COPS9	0.304036	1.70834	0.018	0.005	1
SETD2	0.304036	1.70834	0.018	0.005	1
SLMAP	0.304036	1.70834	0.018	0.005	1
FXR1	0.304036	1.70834	0.018	0.005	1
PAIP1	0.304036	1.70834	0.018	0.005	1
EGR1	0.304036	1.70834	0.018	0.005	1
NEDD9	0.304036	1.70834	0.018	0.005	1
ZNF292	0.304036	2.03027	0.018	0.005	1
PLAGL1	0.304036	1.70834	0.018	0.005	1
UTRN	0.304036	2.03027	0.018	0.005	1
KMT2E-AS1	0.304036	1.70834	0.018	0.005	1
NAMPT	0.304036	2.12338	0.018	0.005	1
NDUFB2	0.304036	2.03027	0.018	0.005	1
NSD3	0.304036	1.70834	0.018	0.005	1
SURF4	0.304036	1.70834	0.018	0.005	1
MRPL41	0.304036	1.70834	0.018	0.005	1
CCNY	0.304036	1.70834	0.018	0.005	1
CTSC	0.304036	1.70834	0.018	0.005	1
TUBA1C	0.304036	1.70834	0.018	0.005	1
WSB2	0.304036	1.70834	0.018	0.005	1
SRSF9	0.304036	1.70834	0.018	0.005	1
PCNX4	0.304036	2.29331	0.018	0.005	1
NDUFB1	0.304036	1.70834	0.018	0.005	1
SNRPN	0.304036	1.70834	0.018	0.005	1
SEMA7A	0.304036	1.70834	0.018	0.005	1
NME3	0.304036	2.03027	0.018	0.005	1
SPNS1	0.304036	1.70834	0.018	0.005	1
SAT2	0.304036	1.70834	0.018	0.005	1
SUPT6H	0.304036	1.70834	0.018	0.005	1
AC060780.1	0.304036	1.70834	0.018	0.005	1
MRPS7	0.304036	1.70834	0.018	0.005	1
SAP30BP	0.304036	1.70834	0.018	0.005	1
GADD45B	0.304036	1.70834	0.018	0.005	1
NDUFB7	0.304036	1.70834	0.018	0.005	1
PSENEN	0.304036	1.70834	0.018	0.005	1
RRBP1	0.304036	1.70834	0.018	0.005	1
DYRK1A	0.304036	1.70834	0.018	0.005	1
DIP2A	0.304036	1.70834	0.018	0.005	1
PPP6R2	0.304036	1.70834	0.018	0.005	1
SLC25A6	0.304036	1.70834	0.018	0.005	1
PLP2	0.304036	1.70834	0.018	0.005	1
XIAP	0.304036	1.70834	0.018	0.005	1
EIF5B	0.305209	1.44531	0.027	0.011	1
UTP3	0.305209	1.44531	0.027	0.011	1
FAM133B	0.305209	1.44531	0.027	0.011	1
ARPC2	0.305218	1.87827	0.027	0.011	1
N4BP2L2	0.305218	1.5157	0.027	0.011	1
RPL38	0.305218	2.03027	0.027	0.011	1
NCL	0.305219	1.38642	0.027	0.011	1
SELENOK	0.305685	0.354708	0.152	0.109	1
SSU72	0.305946	1.29331	0.018	0.005	1
UBE4B	0.305946	1.29331	0.018	0.005	1
WDTC1	0.305946	1.29331	0.018	0.005	1
PSMB2	0.305946	1.29331	0.018	0.005	1
ANKRD13C	0.305946	1.29331	0.018	0.005	1
AC245407.2	0.305946	1.29331	0.018	0.005	1
RIT1	0.305946	1.29331	0.018	0.005	1
TMEM183A	0.305946	1.29331	0.018	0.005	1
CD46	0.305946	1.29331	0.018	0.005	1
TP53BP2	0.305946	1.29331	0.018	0.005	1
HIST3H2A	0.305946	1.29331	0.018	0.005	1
TSNAX	0.305946	1.29331	0.018	0.005	1
COX20	0.305946	1.29331	0.018	0.005	1
HADHA	0.305946	1.29331	0.018	0.005	1
BIRC6	0.305946	1.29331	0.018	0.005	1
COX7A2L	0.305946	1.29331	0.018	0.005	1
TSN	0.305946	1.29331	0.018	0.005	1
UBXN4	0.305946	1.29331	0.018	0.005	1
ANKZF1	0.305946	1.29331	0.018	0.005	1
PSMD1	0.305946	1.29331	0.018	0.005	1
CAPN7	0.305946	1.29331	0.018	0.005	1
CCDC12	0.305946	1.29331	0.018	0.005	1
APEH	0.305946	1.29331	0.018	0.005	1
TBL1XR1	0.305946	1.29331	0.018	0.005	1
LPP	0.305946	1.29331	0.018	0.005	1
SSBP2	0.305946	1.29331	0.018	0.005	1
TMEM167A	0.305946	1.29331	0.018	0.005	1
ETF1	0.305946	1.29331	0.018	0.005	1
ATOX1	0.305946	1.29331	0.018	0.005	1
KCTD20	0.305946	1.29331	0.018	0.005	1
HDAC2	0.305946	1.29331	0.018	0.005	1
ASF1A	0.305946	1.29331	0.018	0.005	1
SUN1	0.305946	1.29331	0.018	0.005	1
CCDC71L	0.305946	1.29331	0.018	0.005	1
AC068587.4	0.305946	1.29331	0.018	0.005	1
FAM160B2	0.305946	1.29331	0.018	0.005	1
ESCO2	0.305946	1.29331	0.018	0.005	1
NANS	0.305946	1.29331	0.018	0.005	1
SMC2	0.305946	1.29331	0.018	0.005	1
SURF1	0.305946	1.29331	0.018	0.005	1
KIF20B	0.305946	1.29331	0.018	0.005	1
BORCS7	0.305946	1.29331	0.018	0.005	1
TRIM44	0.305946	1.29331	0.018	0.005	1
DGKZ	0.305946	1.44531	0.018	0.005	1
SPCS2	0.305946	1.29331	0.018	0.005	1
CCDC90B	0.305946	1.29331	0.018	0.005	1
HIKESHI	0.305946	1.29331	0.018	0.005	1
MAML2	0.305946	1.29331	0.018	0.005	1
PTMS	0.305946	1.29331	0.018	0.005	1
DAZAP2	0.305946	1.29331	0.018	0.005	1
MBD6	0.305946	1.29331	0.018	0.005	1
CRY1	0.305946	1.29331	0.018	0.005	1
DDHD1	0.305946	1.29331	0.018	0.005	1
ZNF410	0.305946	1.29331	0.018	0.005	1
NPC2	0.305946	1.29331	0.018	0.005	1
SLIRP	0.305946	1.29331	0.018	0.005	1
MOAP1	0.305946	1.29331	0.018	0.005	1
VRK1	0.305946	1.29331	0.018	0.005	1
RAD51-AS1	0.305946	1.29331	0.018	0.005	1
SPSB3	0.305946	1.29331	0.018	0.005	1
NDUFAB1	0.305946	1.29331	0.018	0.005	1
DNAJA2	0.305946	1.29331	0.018	0.005	1
NUTF2	0.305946	1.29331	0.018	0.005	1
COX4I1	0.305946	1.29331	0.018	0.005	1
NCOR1	0.305946	1.70834	0.018	0.005	1
SNHG29	0.305946	1.44531	0.018	0.005	1
LRRC75A	0.305946	1.29331	0.018	0.005	1
TMUB2	0.305946	1.29331	0.018	0.005	1
ATP5F1D	0.305946	1.29331	0.018	0.005	1
CIRBP	0.305946	1.29331	0.018	0.005	1
SH3GL1	0.305946	1.29331	0.018	0.005	1
YIPF2	0.305946	1.29331	0.018	0.005	1
KANK2	0.305946	1.29331	0.018	0.005	1
ANKLE1	0.305946	1.29331	0.018	0.005	1
NOP53	0.305946	1.29331	0.018	0.005	1
FUZ	0.305946	1.29331	0.018	0.005	1
PET117	0.305946	1.29331	0.018	0.005	1
CST3	0.305946	1.29331	0.018	0.005	1
GUCD1	0.305946	1.29331	0.018	0.005	1
AC003681.1	0.305946	1.29331	0.018	0.005	1
SWT1	0.305946	1.29331	0.018	0.005	1
MAP1LC3B2	0.305946	1.29331	0.018	0.005	1
CTSE	0.305946	1.29331	0.018	0.005	1
NPM1	0.306705	1.29331	0.027	0.011	1
NOTCH2	0.307861	1.12338	0.018	0.005	1
CXCR4	0.307861	1.12338	0.018	0.005	1
THUMPD3-AS1	0.307861	1.12338	0.018	0.005	1
TRA2A	0.307861	1.12338	0.018	0.005	1
DYNC1H1	0.307861	1.03027	0.018	0.005	1
BNIP2	0.307861	1.12338	0.018	0.005	1
MBP	0.307861	1.12338	0.018	0.005	1
KMT2E	0.308192	1.19377	0.027	0.011	1
SDHB	0.308197	1.12338	0.027	0.011	1
CYTOR	0.308197	1.12338	0.027	0.011	1
ACTR3	0.308197	1.12338	0.027	0.011	1
ASNSD1	0.308197	1.12338	0.027	0.011	1
GMPPA	0.308197	1.12338	0.027	0.011	1
SNX4	0.308197	1.12338	0.027	0.011	1
OCIAD1	0.308197	1.12338	0.027	0.011	1
PANK3	0.308197	1.12338	0.027	0.011	1
POLR2J	0.308197	1.12338	0.027	0.011	1
RSU1	0.308197	1.12338	0.027	0.011	1
TM9SF3	0.308197	1.12338	0.027	0.011	1
ZNF143	0.308197	1.12338	0.027	0.011	1
EHBP1L1	0.308197	1.12338	0.027	0.011	1
CHORDC1	0.308197	1.12338	0.027	0.011	1
ULK1	0.308197	1.12338	0.027	0.011	1
TPM1	0.308197	1.12338	0.027	0.011	1
NME4	0.308197	1.12338	0.027	0.011	1
METTL9	0.308197	1.12338	0.027	0.011	1
NSRP1	0.308197	1.12338	0.027	0.011	1
SPOP	0.308197	1.12338	0.027	0.011	1
WIPI1	0.308197	1.12338	0.027	0.011	1
TPGS2	0.308197	1.12338	0.027	0.011	1
BCAM	0.308197	1.12338	0.027	0.011	1
AKT1S1	0.308197	1.12338	0.027	0.011	1
SMDT1	0.308197	1.12338	0.027	0.011	1
NDUFA1	0.308197	1.12338	0.027	0.011	1
AAK1	0.309688	0.971379	0.027	0.011	1
HNRNPH1	0.30969	0.971379	0.027	0.011	1
PCNP	0.309783	0.708345	0.018	0.005	1
CD47	0.309783	0.708345	0.018	0.005	1
HCG18	0.309783	0.708345	0.018	0.005	1
IER3	0.309783	0.293307	0.018	0.005	1
PTPN12	0.309783	0.708345	0.018	0.005	1
APLP2	0.309783	0.293307	0.018	0.005	1
NECAP1	0.309783	0.708345	0.018	0.005	1
SARNP	0.309783	0.708345	0.018	0.005	1
ANAPC7	0.309783	0.708345	0.018	0.005	1
CDKN3	0.309783	0.708345	0.018	0.005	1
RAB8B	0.309783	0.708345	0.018	0.005	1
TXNDC11	0.309783	0.708345	0.018	0.005	1
ANKRD12	0.309783	0.708345	0.018	0.005	1
APOBEC3A	0.309783	0.293307	0.018	0.005	1
TUT4	0.309785	0.386417	0.018	0.005	1
S100A6	0.309785	0.708345	0.018	0.005	1
XCL2	0.309785	0.971379	0.018	0.005	1
NDUFS6	0.309785	0.708345	0.018	0.005	1
MEG3	0.309785	0.930737	0.018	0.005	1
FUS	0.309785	0.708345	0.018	0.005	1
KDM6B	0.309785	0.123382	0.018	0.005	1
JMJD1C	0.311188	-0.139652	0.027	0.011	1
NR3C1	0.312686	0.123382	0.027	0.011	1
HMGB2	0.313957	0.5771	0.071	0.044	1
SLC6A8	0.314184	0.485952	0.143	0.104	1
ARPC3	0.314206	0.708345	0.027	0.011	1
ACP1	0.315032	0.411363	0.259	0.213	1
ASCC2	0.319877	0.485952	0.098	0.066	1
H2AFJ	0.320071	0.641231	0.152	0.115	1
CMAS	0.322096	0.236276	0.232	0.18	1
BROX	0.322628	-0.876618	0.018	0.038	1
EIF4E	0.322628	-1.51405	0.018	0.038	1
YY1AP1	0.324996	-0.706693	0.018	0.038	1
CYB5R1	0.324996	-0.706693	0.018	0.038	1
TRIM59	0.324996	-0.706693	0.018	0.038	1
RAD21	0.324996	-0.706693	0.018	0.038	1
RCL1	0.324996	-0.706693	0.018	0.038	1
CCDC91	0.324996	-0.706693	0.018	0.038	1
WDR83OS	0.324996	-0.706693	0.018	0.038	1
SUCO	0.330795	-0.46158	0.018	0.038	1
OSBP2	0.332765	-0.174298	0.223	0.273	1
TSPO2	0.334984	-0.224541	0.134	0.18	1
RPL41	0.336142	0.553622	0.196	0.158	1
ST6GALNAC4	0.342982	0.506711	0.152	0.115	1
CA8	0.343441	-0.751087	0.027	0.049	1
VTI1B	0.343768	0.708345	0.062	0.038	1
CHD2	0.343768	0.708345	0.062	0.038	1
LPIN2	0.34613	0.425945	0.223	0.175	1
PRR5	0.346322	0.582814	0.089	0.06	1
MRFAP1	0.346697	-0.613583	0.027	0.049	1
PSMD9	0.346697	-0.613583	0.027	0.049	1
SNHG10	0.346697	-0.613583	0.027	0.049	1
HECTD4	0.347673	-0.209193	0.107	0.148	1
SDE2	0.349239	-0.654225	0.054	0.082	1
TRIM10	0.350315	-0.539583	0.062	0.093	1
TPGS1	0.352634	-0.670167	0.036	0.06	1
ARL6IP1	0.35391	-0.501108	0.116	0.153	1
GPBP1L1	0.35615	-0.291655	0.027	0.049	1
KEL	0.35615	-0.291655	0.027	0.049	1
ASAP1	0.356653	-0.554689	0.036	0.06	1
GSKIP	0.356653	-0.554689	0.036	0.06	1
UBE2S	0.358489	0.293307	0.062	0.038	1
MED25	0.360026	-0.514048	0.045	0.071	1
CSDE1	0.362662	-0.166124	0.027	0.049	1
CREG1	0.369899	0.501894	0.107	0.077	1
GDE1	0.369899	0.501894	0.107	0.077	1
CCNI	0.371442	-0.291655	0.045	0.071	1
RPS27A	0.373642	1.29331	0.054	0.033	1
GTF2B	0.375408	0.708345	0.08	0.055	1
DAD1	0.375408	0.708345	0.08	0.055	1
FTH1	0.375606	-0.127679	0.893	0.896	1
RNF14	0.37576	0.90099	0.054	0.033	1
SEC14L1	0.37883	-0.198546	0.045	0.071	1
TMCC2	0.379503	0.335128	0.33	0.295	1
UBE2D3	0.38135	1.16778	0.054	0.033	1
SLC38A5	0.382547	0.708345	0.054	0.033	1
DPCD	0.385382	0.445311	0.125	0.093	1
ELOB	0.38591	0.377139	0.232	0.191	1
STRADB	0.392096	-0.129598	0.518	0.585	1
RAPGEF2	0.395585	0.485952	0.045	0.071	1
TFRC	0.396247	0.251138	0.25	0.208	1
ANXA7	0.398174	0.60143	0.098	0.071	1
GAPDH	0.401051	-1.46158	0.009	0.022	1
SF3B1	0.401052	-1.29166	0.009	0.022	1
RPS3	0.404155	-0.645292	0.054	0.033	1
AIDA	0.404579	-0.876618	0.009	0.022	1
PSMD7	0.404579	-0.876618	0.009	0.022	1
UBE2A	0.404579	-1.09901	0.009	0.022	1
LINC01128	0.406365	-0.613583	0.009	0.022	1
FAM20B	0.406365	-0.613583	0.009	0.022	1
SAR1B	0.406365	-0.613583	0.009	0.022	1
LSM1	0.406365	-0.613583	0.009	0.022	1
GOLGA7	0.406365	-0.613583	0.009	0.022	1
NCOA2	0.406365	-0.613583	0.009	0.022	1
ZER1	0.406365	-0.613583	0.009	0.022	1
USP20	0.406365	-0.613583	0.009	0.022	1
DNAJC9	0.406365	-0.613583	0.009	0.022	1
RRP8	0.406365	-0.613583	0.009	0.022	1
RESF1	0.406365	-0.613583	0.009	0.022	1
MED13L	0.406365	-0.613583	0.009	0.022	1
FBXL3	0.406365	-0.613583	0.009	0.022	1
POLR3K	0.406365	-0.613583	0.009	0.022	1
NUCB1	0.406365	-0.613583	0.009	0.022	1
CHMP4B	0.406365	-0.613583	0.009	0.022	1
OSER1	0.406365	-0.613583	0.009	0.022	1
TTPAL	0.406365	-0.613583	0.009	0.022	1
OTUD5	0.406365	-0.613583	0.009	0.022	1
ATG4A	0.406365	-0.613583	0.009	0.022	1
CCDC186	0.413502	0.386417	0.009	0.022	1
SRSF8	0.416833	0.485952	0.134	0.104	1
OST4	0.418923	0.845848	0.071	0.049	1
BTG2	0.419356	1.22292	0.045	0.027	1
ATG3	0.420614	0.930737	0.045	0.027	1
RICTOR	0.420614	0.930737	0.045	0.027	1
FUNDC2	0.420614	0.930737	0.045	0.027	1
MAN1A1	0.421241	0.708345	0.116	0.087	1
NUSAP1	0.424552	0.87827	0.045	0.027	1
TSG101	0.42718	0.708345	0.045	0.027	1
SNW1	0.42718	0.708345	0.045	0.027	1
MAN2A2	0.42718	0.708345	0.045	0.027	1
GCDH	0.42718	0.708345	0.045	0.027	1
PCMT1	0.428228	0.556342	0.071	0.049	1
ANP32B	0.430449	0.519311	0.277	0.246	1
FBXO7	0.432088	0.195895	0.482	0.443	1
LBR	0.433673	0.485952	0.045	0.027	1
MPC2	0.43467	0.345775	0.116	0.087	1
AP2B1	0.43617	0.418838	0.071	0.049	1
CPEB4	0.442891	-0.360368	0.214	0.235	1
MAFG	0.442894	-0.706693	0.018	0.033	1
DNAJB4	0.445909	-0.514048	0.018	0.033	1
GCC2	0.445909	-0.514048	0.018	0.033	1
CKS2	0.445909	-0.514048	0.018	0.033	1
MAST3	0.445909	-0.514048	0.018	0.033	1
CHMP2A	0.445909	-0.514048	0.018	0.033	1
TMEM230	0.445909	-0.514048	0.018	0.033	1
AMMECR1	0.445909	-0.514048	0.018	0.033	1
STK11	0.446087	-0.291655	0.116	0.148	1
GADD45GIP1	0.449176	-0.391191	0.054	0.077	1
SLC7A5	0.451027	-0.346103	0.107	0.137	1
LYL1	0.451478	0.332196	0.304	0.273	1
CTSL	0.45239	-0.827708	0.08	0.104	1
IBA57	0.455329	-0.670167	0.036	0.055	1
RMND5A	0.458551	-0.46158	0.027	0.044	1
SGMS1	0.458551	-0.46158	0.027	0.044	1
TRIM58	0.459224	-0.145523	0.491	0.519	1
MTURN	0.460095	-0.429159	0.036	0.055	1
AP2A1	0.460095	-0.429159	0.036	0.055	1
UBE2O	0.460293	0.467337	0.161	0.131	1
METTL7A	0.462514	-0.198546	0.054	0.077	1
MYL6	0.463205	0.267772	0.321	0.284	1
WIPI2	0.47163	-0.166124	0.036	0.055	1
CLK1	0.473172	0.971379	0.036	0.022	1
TMEM131L	0.473172	1.19377	0.036	0.022	1
DERL1	0.473172	1.19377	0.036	0.022	1
MED16	0.473172	0.971379	0.036	0.022	1
CNPPD1	0.473709	0.386417	0.125	0.098	1
MAP1LC3B	0.475436	-0.19544	0.241	0.279	1
EPB41	0.477191	0.254313	0.438	0.41	1
CYBRD1	0.479398	0.708345	0.036	0.022	1
PSMD2	0.479398	0.708345	0.036	0.022	1
BRD8	0.479398	0.708345	0.036	0.022	1
UIMC1	0.479398	0.708345	0.036	0.022	1
NUP153	0.479398	0.708345	0.036	0.022	1
TMEM9B	0.479398	0.708345	0.036	0.022	1
COPZ1	0.479398	0.708345	0.036	0.022	1
CORO1C	0.479398	0.708345	0.036	0.022	1
PRC1	0.479398	0.708345	0.036	0.022	1
CDIPT	0.479398	0.708345	0.036	0.022	1
AC002558.3	0.479398	0.708345	0.036	0.022	1
BIRC5	0.479398	0.708345	0.036	0.022	1
OGT	0.479398	0.708345	0.036	0.022	1
VBP1	0.479398	0.708345	0.036	0.022	1
MKRN1	0.479772	0.10568	0.438	0.519	1
RPS15A	0.481543	0.102624	0.062	0.044	1
ATP6V0C	0.481938	-0.261281	0.527	0.536	1
PIP4K2A	0.484609	-0.291655	0.161	0.191	1
FCHO2	0.485595	0.445311	0.036	0.022	1
ZBTB7A	0.485595	0.445311	0.036	0.022	1
TANK	0.48951	0.23886	0.107	0.082	1
PCGF5	0.490449	-0.270897	0.259	0.295	1
ARHGEF12	0.49516	0.786347	0.116	0.093	1
SMIM5	0.504074	0.37577	0.196	0.169	1
GMPR	0.504298	0.123382	0.527	0.486	1
GNAS	0.508897	1.5157	0.054	0.038	1
RILP	0.510706	0.40349	0.134	0.109	1
MAF1	0.514709	-0.369658	0.071	0.093	1
ISCU	0.520903	-0.12173	0.134	0.164	1
NATD1	0.525219	0.321322	0.098	0.077	1
MARCH2	0.528024	0.293307	0.152	0.126	1
COX6A1	0.530676	1.29331	0.027	0.016	1
OPA1	0.531437	-0.379118	0.062	0.082	1
GSTO1	0.53588	0.386417	0.054	0.038	1
ANKH	0.535963	0.5157	0.054	0.038	1
MICAL3	0.535963	0.5157	0.054	0.038	1
AKIRIN1	0.536339	1.03027	0.027	0.016	1
RORA	0.536339	1.29331	0.027	0.016	1
INO80C	0.536339	1.03027	0.027	0.016	1
SECISBP2	0.538172	0.708345	0.071	0.055	1
CALM1	0.538251	0.90099	0.027	0.016	1
MT-ND4	0.540973	1.00188	0.42	0.432	1
MOB1B	0.5419	0.708345	0.089	0.071	1
DNAJA1	0.542048	0.708345	0.027	0.016	1
EIF4A1	0.542056	0.708345	0.027	0.016	1
GOLPH3L	0.542056	0.708345	0.027	0.016	1
SLC20A1	0.542056	0.708345	0.027	0.016	1
MED28	0.542056	0.708345	0.027	0.016	1
C6orf89	0.542056	0.708345	0.027	0.016	1
KDM7A-DT	0.542056	0.708345	0.027	0.016	1
VCP	0.542056	0.708345	0.027	0.016	1
SH3GLB2	0.542056	0.708345	0.027	0.016	1
ASB8	0.542056	0.708345	0.027	0.016	1
BAZ2A	0.542056	0.708345	0.027	0.016	1
AHSA1	0.542056	0.708345	0.027	0.016	1
ROGDI	0.542056	0.708345	0.027	0.016	1
WDR81	0.542056	0.708345	0.027	0.016	1
FBXL20	0.542056	0.708345	0.027	0.016	1
GPX4	0.542056	0.708345	0.027	0.016	1
DEDD2	0.542056	0.708345	0.027	0.016	1
MAGED2	0.542056	0.708345	0.027	0.016	1
STAG2	0.542056	0.708345	0.027	0.016	1
AKAP9	0.543701	0.345775	0.054	0.038	1
PICALM	0.543956	0.445311	0.027	0.016	1
CYB5A	0.543956	0.293307	0.027	0.016	1
MPP1	0.545727	0.127884	0.67	0.65	1
NARF	0.546521	0.386417	0.277	0.262	1
PBX1	0.547772	0.386417	0.027	0.016	1
CDKN2D	0.548933	0.193772	0.366	0.344	1
ARF1	0.549388	0.570841	0.071	0.055	1
PIGQ	0.549388	0.570841	0.071	0.055	1
RACK1	0.553541	-0.291655	0.027	0.016	1
COX6B1	0.555187	-0.291655	0.054	0.071	1
SKP1	0.555838	-0.245851	0.134	0.158	1
B4GALT3	0.560974	0.418838	0.071	0.055	1
ITM2B	0.560974	0.418838	0.071	0.055	1
RHAG	0.564402	0.258542	0.205	0.175	1
SERTAD2	0.565045	-0.407132	0.045	0.06	1
NSUN3	0.571284	-0.291655	0.045	0.06	1
RGCC	0.571983	-0.362044	0.232	0.251	1
ODC1	0.572626	0.360422	0.089	0.071	1
MARK3	0.572796	0.123382	0.098	0.12	1
MARCH8	0.572799	-0.125645	0.161	0.186	1
NFIX	0.574186	0.242681	0.161	0.137	1
ARF4	0.577321	0.321322	0.107	0.087	1
NDEL1	0.582601	0.260886	0.089	0.071	1
UBA52	0.583183	0.130578	0.473	0.448	1
CALCOCO1	0.58552	0.167777	0.062	0.082	1
RAB10	0.586588	-0.291655	0.036	0.049	1
CFLAR	0.588787	-2.81522	0.009	0.016	1
LRRC58	0.588787	-0.876618	0.009	0.016	1
CMPK1	0.591206	-0.613583	0.009	0.016	1
PPP2R2A	0.591206	-0.613583	0.009	0.016	1
REXO1	0.591206	-0.613583	0.009	0.016	1
CTSA	0.591206	-0.613583	0.009	0.016	1
TUBA4A	0.593335	-0.166124	0.036	0.049	1
TPRG1L	0.593637	-0.291655	0.009	0.016	1
USP24	0.593637	-0.291655	0.009	0.016	1
SSX2IP	0.593637	-0.291655	0.009	0.016	1
POLR3C	0.593637	-0.291655	0.009	0.016	1
TRMT1L	0.593637	-0.291655	0.009	0.016	1
NEK7	0.593637	-0.291655	0.009	0.016	1
DSTYK	0.593637	-0.291655	0.009	0.016	1
SLC30A1	0.593637	-0.291655	0.009	0.016	1
MZT2B	0.593637	-0.291655	0.009	0.016	1
PPP4R2	0.593637	-0.291655	0.009	0.016	1
COPB2	0.593637	-0.291655	0.009	0.016	1
TAF7	0.593637	-0.291655	0.009	0.016	1
TMEM14C	0.593637	-0.291655	0.009	0.016	1
CCDC28A	0.593637	-0.291655	0.009	0.016	1
RRAGA	0.593637	-0.291655	0.009	0.016	1
AQP3	0.593637	-0.291655	0.009	0.016	1
GADD45G	0.593637	-0.291655	0.009	0.016	1
SLC43A1	0.593637	-0.291655	0.009	0.016	1
UBXN1	0.593637	-0.291655	0.009	0.016	1
EHD1	0.593637	-0.291655	0.009	0.016	1
ANKRD49	0.593637	-0.291655	0.009	0.016	1
MTIF3	0.593637	-0.291655	0.009	0.016	1
ZFYVE21	0.593637	-0.291655	0.009	0.016	1
METTL22	0.593637	-0.291655	0.009	0.016	1
C16orf58	0.593637	-0.291655	0.009	0.016	1
WDR59	0.593637	-0.291655	0.009	0.016	1
MTMR4	0.593637	-0.291655	0.009	0.016	1
PSMD12	0.593637	-0.291655	0.009	0.016	1
SIRT7	0.593637	-0.291655	0.009	0.016	1
NDUFV2	0.593637	-0.291655	0.009	0.016	1
NOSIP	0.593637	-0.291655	0.009	0.016	1
NDUFA3	0.593637	-0.291655	0.009	0.016	1
BRWD1	0.593637	-0.291655	0.009	0.016	1
HIRA	0.593637	-0.291655	0.009	0.016	1
TTLL12	0.593637	-0.291655	0.009	0.016	1
GPKOW	0.593637	-0.291655	0.009	0.016	1
PAQR3	0.593637	-0.291655	0.009	0.016	1
CASTOR2	0.593637	-0.291655	0.009	0.016	1
SLFN14	0.593637	-0.291655	0.009	0.016	1
MYT1	0.593637	-0.291655	0.009	0.016	1
NAPA	0.593695	1.00791	0.08	0.066	1
CREBRF	0.594955	-0.46158	0.027	0.038	1
ORMDL3	0.594955	-0.46158	0.027	0.038	1
HSPA13	0.594955	-0.46158	0.027	0.038	1
SQSTM1	0.595152	0.90099	0.045	0.033	1
SH3BGRL3	0.595572	-1.02862	0.018	0.027	1
HSPA5	0.596068	-0.291655	0.009	0.016	1
ATF4	0.596068	-0.514048	0.009	0.016	1
PHOSPHO1	0.596978	0.196446	0.411	0.393	1
ENDOD1	0.599677	-0.291655	0.027	0.038	1
CUL4A	0.599677	-0.291655	0.027	0.038	1
PET100	0.599677	-0.291655	0.027	0.038	1
KIAA0355	0.599677	-0.291655	0.027	0.038	1
AGPAT3	0.599677	-0.291655	0.027	0.038	1
ZC3H15	0.600941	1.03027	0.009	0.016	1
MORC2	0.600941	0.293307	0.009	0.016	1
TAGLN2	0.600944	0.386417	0.009	0.016	1
RAB5A	0.602972	-0.514048	0.018	0.027	1
GDF15	0.602972	-0.514048	0.018	0.027	1
DCAF6	0.604154	0.485952	0.045	0.033	1
MAT2B	0.604154	0.485952	0.045	0.033	1
DNAJA4	0.604154	0.485952	0.045	0.033	1
ZFAND4	0.604154	0.485952	0.045	0.033	1
ANP32E	0.606716	-0.291655	0.018	0.027	1
KAT2B	0.606716	-0.291655	0.018	0.027	1
NDUFAF3	0.606716	-0.291655	0.018	0.027	1
YIPF3	0.606716	-0.291655	0.018	0.027	1
AUH	0.606716	-0.291655	0.018	0.027	1
SSNA1	0.606716	-0.291655	0.018	0.027	1
C11orf21	0.606716	-0.291655	0.018	0.027	1
COPS2	0.606716	-0.291655	0.018	0.027	1
EZH1	0.606716	-0.291655	0.018	0.027	1
EIF1B	0.608793	-0.108791	0.161	0.186	1
EEF1G	0.613214	1.29331	0.018	0.011	1
ARMCX3	0.613214	1.29331	0.018	0.011	1
UBR4	0.615678	1.12338	0.018	0.011	1
PDIA6	0.615678	1.12338	0.018	0.011	1
XRCC5	0.615678	1.12338	0.018	0.011	1
SLC22A23	0.615678	1.12338	0.018	0.011	1
CLIC1	0.615678	1.12338	0.018	0.011	1
NDUFB8	0.615678	1.12338	0.018	0.011	1
NDUFC2	0.615678	1.12338	0.018	0.011	1
TXNDC16	0.615678	1.12338	0.018	0.011	1
BTBD7	0.615678	1.12338	0.018	0.011	1
SYNGR2	0.615678	1.12338	0.018	0.011	1
C18orf32	0.615678	1.12338	0.018	0.011	1
REX1BD	0.615678	1.12338	0.018	0.011	1
TUG1	0.615678	1.70834	0.018	0.011	1
ELF1	0.615682	1.03027	0.018	0.011	1
OAZ2	0.616047	0.123382	0.018	0.027	1
MAPK1	0.616047	0.123382	0.018	0.027	1
YWHAH	0.616047	0.123382	0.018	0.027	1
SCAF11	0.618152	1.03027	0.018	0.011	1
RPS26	0.618152	1.44531	0.018	0.011	1
AC020916.1	0.618152	1.29331	0.018	0.011	1
FURIN	0.618886	-0.291655	0.071	0.087	1
FAM214B	0.620097	0.467337	0.08	0.066	1
PSMA2	0.620628	0.708345	0.018	0.011	1
ADIPOR2	0.620628	0.708345	0.018	0.011	1
A2M	0.620628	0.708345	0.018	0.011	1
SRSF2	0.620628	0.708345	0.018	0.011	1
CNN2	0.620628	0.708345	0.018	0.011	1
FCGRT	0.620628	0.708345	0.018	0.011	1
CDC20	0.620629	0.708345	0.018	0.011	1
ASPM	0.620629	0.708345	0.018	0.011	1
PYCR2	0.620629	0.708345	0.018	0.011	1
INO80B	0.620629	0.708345	0.018	0.011	1
THOC7	0.620629	0.708345	0.018	0.011	1
PCCB	0.620629	0.708345	0.018	0.011	1
AK6	0.620629	0.708345	0.018	0.011	1
DCP2	0.620629	0.708345	0.018	0.011	1
CSNK1A1	0.620629	0.708345	0.018	0.011	1
JARID2	0.620629	0.708345	0.018	0.011	1
SRSF3	0.620629	0.708345	0.018	0.011	1
MTCH1	0.620629	0.708345	0.018	0.011	1
TSPYL1	0.620629	0.708345	0.018	0.011	1
WTAP	0.620629	0.708345	0.018	0.011	1
SEPTIN7	0.620629	0.708345	0.018	0.011	1
CHPF2	0.620629	0.708345	0.018	0.011	1
FBH1	0.620629	0.708345	0.018	0.011	1
HNRNPH3	0.620629	0.708345	0.018	0.011	1
MOB2	0.620629	0.708345	0.018	0.011	1
TAF10	0.620629	0.708345	0.018	0.011	1
MDK	0.620629	0.708345	0.018	0.011	1
SLC3A2	0.620629	0.708345	0.018	0.011	1
ATG2A	0.620629	0.708345	0.018	0.011	1
RAB5B	0.620629	0.708345	0.018	0.011	1
SPART	0.620629	0.708345	0.018	0.011	1
TOX4	0.620629	0.708345	0.018	0.011	1
CHP1	0.620629	0.708345	0.018	0.011	1
OIP5-AS1	0.620629	0.708345	0.018	0.011	1
UBFD1	0.620629	0.708345	0.018	0.011	1
SP2	0.620629	0.708345	0.018	0.011	1
SLC66A2	0.620629	0.708345	0.018	0.011	1
DNM2	0.620629	0.708345	0.018	0.011	1
VRK3	0.620629	0.708345	0.018	0.011	1
AC010642.2	0.620629	0.708345	0.018	0.011	1
SRSF6	0.620629	0.708345	0.018	0.011	1
ZNF217	0.620629	0.708345	0.018	0.011	1
CCDC117	0.620629	0.708345	0.018	0.011	1
NDUFB11	0.620629	0.708345	0.018	0.011	1
MBNL3	0.620629	0.708345	0.018	0.011	1
OTUD7B	0.620629	0.708345	0.018	0.011	1
NHLRC4	0.620629	0.708345	0.018	0.011	1
NECAP2	0.62559	0.293307	0.018	0.011	1
USP48	0.62559	0.293307	0.018	0.011	1
SFPQ	0.62559	0.293307	0.018	0.011	1
SMC4	0.62559	0.293307	0.018	0.011	1
SEC61B	0.62559	0.293307	0.018	0.011	1
CTSD	0.62559	0.293307	0.018	0.011	1
DNAJC15	0.62559	0.293307	0.018	0.011	1
PSMC1	0.62559	0.293307	0.018	0.011	1
QPRT	0.62559	0.293307	0.018	0.011	1
PSMD11	0.62559	0.293307	0.018	0.011	1
P4HB	0.62559	0.293307	0.018	0.011	1
LSM7	0.62559	0.293307	0.018	0.011	1
ECH1	0.62559	0.293307	0.018	0.011	1
ZEB2	0.625594	0.123382	0.018	0.011	1
ZFAS1	0.625594	0.386417	0.018	0.011	1
SLC22A4	0.626026	0.386417	0.062	0.049	1
CLU	0.630574	-1.61358	0.018	0.011	1
BMP2K	0.631688	0.316027	0.071	0.087	1
RPIA	0.633793	0.329833	0.08	0.066	1
SERF2	0.63447	0.393472	0.259	0.24	1
ARG1	0.642695	0.428237	0.08	0.066	1
PA2G4	0.647046	0.21358	0.179	0.158	1
SLC16A1	0.647178	-0.139652	0.062	0.077	1
MICAL2	0.659718	-0.166124	0.098	0.115	1
GCLC	0.661174	0.477019	0.143	0.126	1
UBXN6	0.662885	0.167777	0.179	0.158	1
RSRC2	0.674374	1.22292	0.036	0.027	1
NAP1L4	0.675693	0.582814	0.071	0.06	1
ITSN1	0.677661	0.5157	0.089	0.077	1
CHIC2	0.677807	0.708345	0.036	0.027	1
USP32	0.677807	0.708345	0.036	0.027	1
SPTA1	0.679704	0.415563	0.196	0.18	1
GALNT4	0.684742	0.485952	0.036	0.027	1
RNF187	0.686499	0.445311	0.036	0.027	1
ABCC5	0.686499	0.445311	0.036	0.027	1
VPS28	0.686499	0.445311	0.036	0.027	1
KLF13	0.686499	0.445311	0.036	0.027	1
UBL7	0.686499	0.445311	0.036	0.027	1
SUPT4H1	0.686499	0.445311	0.036	0.027	1
IFT52	0.686499	0.445311	0.036	0.027	1
SRRD	0.686499	0.445311	0.036	0.027	1
MTMR3	0.686499	0.445311	0.036	0.027	1
FAM104B	0.686499	0.445311	0.036	0.027	1
TFDP2	0.687783	0.123382	0.161	0.142	1
PSMF1	0.688095	0.151952	0.143	0.126	1
PPME1	0.688925	-0.251013	0.143	0.158	1
RSAD2	0.689011	0.582814	0.071	0.06	1
RALBP1	0.689852	0.53842	0.054	0.044	1
MACO1	0.69317	0.293307	0.062	0.077	1
MKI67	0.693451	0.248913	0.036	0.027	1
WDR26	0.693676	0.496841	0.116	0.104	1
WASF2	0.69483	-0.291655	0.134	0.148	1
UQCRB	0.696919	0.556342	0.054	0.044	1
LGALS3	0.699341	-0.291655	0.045	0.055	1
RPL36AL	0.699745	0.248913	0.054	0.044	1
TUBA1B	0.699783	0.582814	0.054	0.044	1
LEPROT	0.70123	0.345775	0.054	0.044	1
PFDN4	0.70123	0.345775	0.054	0.044	1
DCAF12	0.702295	0.222918	0.607	0.628	1
CCS	0.702633	0.293307	0.071	0.06	1
EP300	0.706298	-0.166124	0.045	0.055	1
ZMYND8	0.706845	0.248913	0.054	0.044	1
RRM2	0.707434	-0.670167	0.036	0.027	1
ATP5MF	0.712293	0.17783	0.071	0.06	1
PCMTD1	0.712293	0.17783	0.071	0.06	1
LMO2	0.712293	0.17783	0.071	0.06	1
TSPAN5	0.715878	-0.204192	0.25	0.262	1
AFF1	0.719975	0.248913	0.045	0.055	1
RAP1GAP	0.72529	-0.429159	0.036	0.044	1
FAM117A	0.725501	0.386417	0.116	0.104	1
OPTN	0.726568	-0.369658	0.071	0.082	1
TMEM14B	0.731068	0.248913	0.161	0.148	1
GFI1B	0.73145	-0.291655	0.036	0.044	1
PDCD10	0.734687	-0.117626	0.17	0.186	1
ANK1	0.735172	0.439856	0.232	0.219	1
ABTB1	0.737698	-0.139652	0.036	0.044	1
MLLT3	0.737698	-0.139652	0.036	0.044	1
TUBB4B	0.737698	-0.139652	0.036	0.044	1
UBALD2	0.737698	-0.139652	0.036	0.044	1
GYPE	0.750612	0.123382	0.08	0.093	1
TGM2	0.750612	0.123382	0.08	0.093	1
ZMAT2	0.757057	0.123382	0.116	0.104	1
SERPINI1	0.765656	-0.13119	0.152	0.164	1
CENPF	0.767314	0.570841	0.036	0.044	1
ACKR1	0.767941	-0.46158	0.027	0.033	1
ADD1	0.767941	-0.46158	0.027	0.033	1
DDX6	0.767941	-0.291655	0.027	0.033	1
LARP1	0.768909	-0.209193	0.062	0.071	1
CD63	0.777386	1.29331	0.027	0.022	1
AP2M1	0.77972	0.123382	0.08	0.071	1
CIR1	0.780563	0.248913	0.062	0.055	1
THRAP3	0.78147	0.708345	0.027	0.022	1
CENPE	0.78147	0.708345	0.027	0.022	1
PRDX6	0.782108	-0.111083	0.125	0.137	1
ZNF778	0.78422	0.222918	0.027	0.033	1
PNRC1	0.784237	0.123382	0.027	0.033	1
XRN1	0.789392	0.293307	0.045	0.038	1
AK1	0.789392	0.293307	0.045	0.038	1
PRDX5	0.789392	0.293307	0.045	0.038	1
TMEM9	0.789686	0.386417	0.027	0.022	1
UPF2	0.789686	0.386417	0.027	0.022	1
PRPF18	0.789686	0.386417	0.027	0.022	1
CASC3	0.789686	0.386417	0.027	0.022	1
TBC1D20	0.789686	0.386417	0.027	0.022	1
SHLD1	0.789686	0.386417	0.027	0.022	1
TPX2	0.789686	0.386417	0.027	0.022	1
STAU1	0.789686	0.386417	0.027	0.022	1
ST8SIA1	0.789686	0.386417	0.027	0.022	1
CTSB	0.792706	-0.13119	0.143	0.153	1
DHX29	0.797268	0.123382	0.045	0.038	1
NR1H2	0.797268	0.123382	0.045	0.038	1
TAL1	0.799266	0.360422	0.214	0.208	1
TLN1	0.802032	-0.969727	0.027	0.022	1
RPL7	0.806873	-0.514048	0.018	0.022	1
CD44	0.806876	-0.613583	0.018	0.022	1
COPE	0.811326	-0.291655	0.018	0.022	1
TESC	0.819285	-0.148291	0.277	0.284	1
STK17B	0.820263	0.123382	0.018	0.022	1
PPP1R15A	0.822464	-0.230255	0.08	0.087	1
COPS5	0.824735	0.386417	0.018	0.022	1
ATP6V0A1	0.824735	0.386417	0.018	0.022	1
DYNLRB1	0.824735	0.386417	0.018	0.022	1
CALR	0.833707	0.708345	0.018	0.022	1
HDGF	0.8338	0.123382	0.089	0.082	1
BAG1	0.8338	0.123382	0.089	0.082	1
RUNDC3A	0.839814	0.10568	0.196	0.191	1
ANKRD9	0.841659	-0.18474	0.393	0.344	1
AC100810.1	0.844117	0.345775	0.098	0.093	1
DHRS13	0.851965	0.418838	0.054	0.049	1
ARRDC2	0.856294	0.971379	0.054	0.049	1
HPS1	0.859245	0.123382	0.116	0.109	1
PABPC1	0.860035	-0.274781	0.295	0.29	1
EMP3	0.865047	-2.09901	0.009	0.011	1
YWHAB	0.865047	-0.613583	0.009	0.011	1
EPHX1	0.86823	-0.876618	0.009	0.011	1
DBI	0.86823	-0.291655	0.009	0.011	1
GOLGB1	0.86823	-0.291655	0.009	0.011	1
RAP2B	0.86823	-0.876618	0.009	0.011	1
CXXC5	0.86823	-0.291655	0.009	0.011	1
CLINT1	0.86823	-0.291655	0.009	0.011	1
DDAH2	0.86823	-0.291655	0.009	0.011	1
HMGN3	0.86823	-0.291655	0.009	0.011	1
FYN	0.86823	-0.291655	0.009	0.011	1
AHR	0.86823	-0.291655	0.009	0.011	1
TUT7	0.86823	-0.613583	0.009	0.011	1
ATP5MC2	0.86823	-0.613583	0.009	0.011	1
RNASE1	0.86823	-1.99209	0.009	0.011	1
SNX1	0.86823	-0.291655	0.009	0.011	1
ZFAND6	0.86823	-0.291655	0.009	0.011	1
PSMB3	0.86823	-0.291655	0.009	0.011	1
CYTH1	0.86823	-0.291655	0.009	0.011	1
RNF213	0.86823	-0.291655	0.009	0.011	1
SLC16A3	0.86823	-0.291655	0.009	0.011	1
SMAD2	0.86823	-0.291655	0.009	0.011	1
TRIR	0.86823	-0.291655	0.009	0.011	1
SPINT2	0.86823	-0.613583	0.009	0.011	1
MYH9	0.86823	-0.291655	0.009	0.011	1
DCAF11	0.869523	0.123382	0.134	0.142	1
STK40	0.871416	0.123382	0.009	0.011	1
ELOVL1	0.871416	0.123382	0.009	0.011	1
MED8	0.871416	0.123382	0.009	0.011	1
DRAM2	0.871416	0.123382	0.009	0.011	1
NUF2	0.871416	0.123382	0.009	0.011	1
TOR1AIP2	0.871416	0.123382	0.009	0.011	1
RO60	0.871416	0.123382	0.009	0.011	1
TATDN3	0.871416	0.123382	0.009	0.011	1
FKBP1B	0.871416	0.123382	0.009	0.011	1
USP34	0.871416	0.123382	0.009	0.011	1
PNO1	0.871416	0.123382	0.009	0.011	1
PCBP1	0.871416	0.123382	0.009	0.011	1
STEAP3	0.871416	0.123382	0.009	0.011	1
PLEKHB2	0.871416	0.123382	0.009	0.011	1
PECR	0.871416	0.123382	0.009	0.011	1
PNKD	0.871416	0.123382	0.009	0.011	1
MLH1	0.871416	0.123382	0.009	0.011	1
GOLGA4	0.871416	0.123382	0.009	0.011	1
ZDHHC3	0.871416	0.123382	0.009	0.011	1
TNFSF10	0.871416	0.123382	0.009	0.011	1
LRPAP1	0.871416	0.123382	0.009	0.011	1
NCAPG	0.871416	0.123382	0.009	0.011	1
SEPSECS-AS1	0.871416	0.123382	0.009	0.011	1
RNF145	0.871416	0.123382	0.009	0.011	1
PDLIM7	0.871416	0.123382	0.009	0.011	1
HIST1H2AC	0.871416	0.123382	0.009	0.011	1
ABCF1	0.871416	0.123382	0.009	0.011	1
STK38	0.871416	0.123382	0.009	0.011	1
SLC22A16	0.871416	0.123382	0.009	0.011	1
SNX8	0.871416	0.123382	0.009	0.011	1
RAC1	0.871416	0.123382	0.009	0.011	1
CNOT4	0.871416	0.123382	0.009	0.011	1
DNAJB6	0.871416	0.123382	0.009	0.011	1
CA2	0.871416	0.123382	0.009	0.011	1
PPP1R16A	0.871416	0.123382	0.009	0.011	1
MIGA2	0.871416	0.123382	0.009	0.011	1
ABL1	0.871416	0.123382	0.009	0.011	1
GBGT1	0.871416	0.123382	0.009	0.011	1
RPP38	0.871416	0.123382	0.009	0.011	1
BBIP1	0.871416	0.123382	0.009	0.011	1
ATG13	0.871416	0.123382	0.009	0.011	1
DNAJC4	0.871416	0.123382	0.009	0.011	1
VPS51	0.871416	0.123382	0.009	0.011	1
H2AFX	0.871416	0.123382	0.009	0.011	1
ATF7IP	0.871416	0.123382	0.009	0.011	1
C12orf10	0.871416	0.123382	0.009	0.011	1
ORMDL2	0.871416	0.123382	0.009	0.011	1
ACIN1	0.871416	0.123382	0.009	0.011	1
NEDD8	0.871416	0.123382	0.009	0.011	1
EIF2S1	0.871416	0.123382	0.009	0.011	1
GABPB1-IT1	0.871416	0.123382	0.009	0.011	1
GTF2A2	0.871416	0.123382	0.009	0.011	1
FAHD1	0.871416	0.123382	0.009	0.011	1
[truncated: 148 more rows]

## Sheet: 3
gene	p_val	avg_log2FC	pct.1	pct.2	p_val_adj
ZFP36	1.11372e-08	-1.01282	0.572	0.832	0.00016503
JUNB	2.12386e-08	-0.909024	0.667	0.858	0.000314714
SLC25A5	2.39666e-08	-0.708741	0.591	0.894	0.000355137
SLC25A6	7.51082e-08	-0.725903	0.673	0.876	0.00111295
CCL3L1	5.43296e-07	-2.27981	0.195	0.46	0.00805056
SUB1	1.43193e-06	-0.742424	0.591	0.85	0.0212184
RNASET2	1.95543e-06	-0.80429	0.484	0.779	0.0289755
CD48	2.16782e-06	-0.886046	0.365	0.637	0.0321228
RPS10	5.33651e-06	-0.499307	0.78	0.947	0.0790764
GLIPR1	5.50234e-06	-0.796485	0.321	0.637	0.0815337
RACK1	9.08887e-06	-0.349869	0.956	1	0.134679
PSMA7	1.66144e-05	-0.698173	0.509	0.77	0.246193
IL1B	2.07263e-05	-1.46602	0.491	0.699	0.307122
HLA-DQA2	2.45722e-05	1.09226	0.61	0.354	0.364111
FOS	3.13598e-05	-0.743572	0.572	0.796	0.464689
RNF130	4.26698e-05	-0.652182	0.428	0.69	0.632282
IER2	4.76184e-05	-0.897688	0.384	0.619	0.70561
RPSA	5.5141e-05	-0.327314	0.95	0.991	0.817079
RPL5	5.96601e-05	-0.268449	1	1	0.884044
EIF3E	6.16315e-05	-0.702627	0.44	0.69	0.913255
CORO1B	7.35174e-05	-1.21969	0.17	0.381	1
BTF3	7.89813e-05	-0.378305	0.843	0.973	1
DDIT4	9.14102e-05	-0.995204	0.22	0.451	1
CSTB	9.31232e-05	0.820454	0.686	0.522	1
ACTG1	9.91009e-05	-0.364696	0.962	0.982	1
COTL1	9.97997e-05	-0.466987	0.786	0.929	1
SAMHD1	0.000102057	-0.527638	0.692	0.876	1
AP1S2	0.000109128	-0.623949	0.409	0.664	1
RAB32	0.000110031	-0.739619	0.415	0.628	1
DUSP1	0.000118328	-0.587514	0.66	0.814	1
AC007952.4	0.000127588	-1.25454	0.094	0.274	1
CLEC7A	0.000134726	-0.762165	0.522	0.69	1
ATP2B1-AS1	0.000146534	-1.39959	0.17	0.363	1
PDXK	0.000149977	2.78031	0.157	0.018	1
RPL12	0.000163349	-0.247328	0.994	1	1
CNPY3	0.00017821	-0.730396	0.377	0.602	1
C12orf75	0.000237274	-1.4927	0.057	0.204	1
EVI2B	0.000255073	-1.07767	0.138	0.327	1
TNFAIP3	0.000277888	-0.998889	0.176	0.381	1
GADD45B	0.000283119	-0.948587	0.453	0.602	1
HSP90AA1	0.000283178	0.775536	0.899	0.92	1
CD1C	0.000303093	-0.740632	0.497	0.69	1
AIMP2	0.000307223	-3.81463	0	0.08	1
ITGB2	0.000316697	0.7009	0.767	0.646	1
CD69	0.000333703	-2.20891	0.025	0.142	1
MIS18BP1	0.000399219	-1.27031	0.113	0.283	1
SIGLEC6	0.000408189	-2.07767	0.031	0.15	1
STK17B	0.000420213	-0.733712	0.289	0.504	1
NFKBIZ	0.000450155	-1.05119	0.239	0.425	1
BTG2	0.00048105	-0.896601	0.27	0.46	1
AC103591.3	0.000496331	-1.35944	0.063	0.204	1
DOCK8	0.000537657	-0.890039	0.245	0.442	1
CX3CR1	0.000550823	-0.863072	0.208	0.407	1
PABPC1	0.000567527	-0.325853	0.887	0.938	1
MORF4L2	0.000578937	3.03086	0.119	0.009	1
CLEC12A	0.000584128	-2.7151	0.013	0.106	1
PLEKHO1	0.000587009	-0.567472	0.484	0.699	1
EGR3	0.000595797	-2.60818	0.013	0.106	1
ATP5PB	0.00061815	-1.0029	0.195	0.381	1
YWHAB	0.000677358	-0.459281	0.623	0.814	1
SUMO2	0.000679191	-0.598057	0.371	0.584	1
NOD2	0.000683505	-3.66263	0	0.071	1
CD33	0.00069572	-0.930825	0.176	0.363	1
RFC1	0.000711348	-3.07767	0.006	0.088	1
GLRX	0.000718273	-0.835592	0.208	0.407	1
CALHM6	0.000719569	-0.703471	0.434	0.637	1
ARPC5	0.000757591	-0.505879	0.566	0.761	1
ARL5A	0.00080234	-0.835592	0.239	0.434	1
CSF2RA	0.000837284	-0.628766	0.428	0.637	1
RPS8	0.000894613	-0.16773	1	1	1
CDK2AP1	0.000914963	-1.07767	0.157	0.327	1
NFKBIE	0.000990656	1.92233	0.176	0.044	1
ZFP36L2	0.00100636	-0.690005	0.459	0.628	1
APEX1	0.00102112	-0.671674	0.302	0.504	1
CCL4L2	0.00104958	-2.0397	0.145	0.301	1
RPS27A	0.00106867	-0.185021	0.981	1	1
JAML	0.00107468	-0.471171	0.616	0.752	1
ARPC1B	0.0011444	-0.346054	0.887	0.92	1
ARHGDIB	0.00119611	-0.349746	0.673	0.885	1
HMGB1	0.0012108	-0.568835	0.742	0.841	1
RBBP4	0.00126895	2.5073	0.126	0.018	1
CEBPD	0.001279	-0.695283	0.616	0.743	1
C20orf27	0.00133527	-0.569666	0.371	0.593	1
CLEC4A	0.00135596	-1.01877	0.138	0.301	1
RPS4Y1	0.0014338	-1.04019	0.132	0.292	1
RPS7	0.00143423	-0.172212	0.994	0.991	1
ATF4	0.00148972	1.02667	0.258	0.097	1
CD74	0.00163395	0.270769	1	1	1
SLC25A3	0.00165014	-0.540401	0.604	0.726	1
DNAJA2	0.00167563	2.09226	0.138	0.027	1
EEF1A1	0.00169798	-0.197621	1	1	1
MTDH	0.00173442	-0.478629	0.509	0.708	1
GAPT	0.00183318	-1.39317	0.088	0.221	1
IARS2	0.00189741	3.31465	0.082	0	1
AFG3L2	0.00189741	3.31465	0.082	0	1
TMEM14C	0.0019327	-0.531698	0.384	0.593	1
HMGA1	0.00194877	-0.755738	0.308	0.487	1
DUSP23	0.0019562	-1.19897	0.113	0.257	1
ROMO1	0.00197612	1.94026	0.151	0.035	1
DOCK2	0.00214412	-1.28625	0.088	0.221	1
FTH1	0.00220757	0.374577	1	1	1
ARPC2	0.00226401	-0.334913	0.811	0.947	1
SQSTM1	0.00234792	0.92876	0.34	0.168	1
RPS23	0.00242656	-0.134883	1	1	1
CENPF	0.00243033	-1.81463	0.044	0.15	1
IL1A	0.00247245	-3.60818	0.013	0.088	1
MT-ND4L	0.00252132	0.916102	0.396	0.23	1
RGS18	0.00255264	-0.956651	0.157	0.31	1
RPL26	0.00264596	-0.150063	0.994	1	1
RRBP1	0.00267318	1.4333	0.214	0.08	1
RHOG	0.00269084	-0.566705	0.415	0.602	1
TBCA	0.00276507	-0.635662	0.258	0.442	1
IFI16	0.0027743	-0.544234	0.277	0.478	1
AP2B1	0.00289161	3.31465	0.075	0	1
CDYL	0.0028989	3.20774	0.075	0	1
TOPORS	0.0028989	3.20774	0.075	0	1
UQCRH	0.00292474	-0.443235	0.465	0.681	1
OTULIN	0.00303691	2.17026	0.113	0.018	1
ATP5F1B	0.00305998	-0.593633	0.377	0.558	1
ENHO	0.00307559	-1.17551	0.157	0.301	1
CCDC112	0.00313328	-1.43612	0.075	0.195	1
C9orf72	0.00316166	-1.4313	0.063	0.177	1
MARCKS	0.00317901	-0.501474	0.522	0.681	1
IER5L	0.00318956	3.09226	0.094	0.009	1
NR4A2	0.00326328	-0.351841	0.34	0.54	1
FGL2	0.00329362	-0.361459	0.591	0.779	1
PITPNM1	0.00339546	-3.30006	0	0.053	1
SDS	0.00341643	2.77033	0.126	0.027	1
RNH1	0.00344517	-0.492704	0.459	0.646	1
RPL14	0.00352316	-0.166512	1	1	1
HLA-DMA	0.00362504	-0.310288	0.824	0.903	1
ZMIZ1	0.00377532	1.96673	0.126	0.027	1
EIF4E	0.00387452	1.89961	0.126	0.027	1
IL13RA1	0.00389204	-0.779008	0.226	0.389	1
AC253572.2	0.00395457	-2.12074	0.057	0.159	1
MNDA	0.00414152	-0.470845	0.591	0.726	1
MEF2C	0.00430215	-0.317262	0.566	0.788	1
AFF1	0.00441936	3.20774	0.069	0	1
DEDD2	0.00441936	3.20774	0.069	0	1
FCGR3A	0.00442593	3.59476	0.069	0	1
SLC8B1	0.00445344	2.24426	0.107	0.018	1
ANXA1	0.00445992	-0.492704	0.629	0.735	1
DNAJA4	0.00449851	2.17026	0.107	0.018	1
CCDC50	0.00451488	-0.561967	0.296	0.478	1
PTGS2	0.00456568	-1.05213	0.201	0.345	1
FOXP1	0.00475196	1.72969	0.151	0.044	1
SGK1	0.00482048	-0.662629	0.384	0.54	1
HLA-DQB2	0.00485954	2.59476	0.088	0.009	1
RPS3A	0.00493419	-0.152793	1	0.991	1
SP3	0.00493465	2.41419	0.088	0.009	1
HP1BP3	0.00494498	-1.56309	0.057	0.159	1
NDUFA4	0.00499238	-0.403067	0.434	0.637	1
BIRC5	0.00501377	-2.07767	0.025	0.106	1
RPL6	0.00516317	-0.126751	0.994	1	1
COX6C	0.0053283	-0.56546	0.308	0.487	1
SOD1	0.00533373	1.46665	0.189	0.071	1
PYCARD	0.00533753	-0.318937	0.642	0.814	1
HINT1	0.00558722	-0.353998	0.56	0.77	1
DCK	0.00560836	-1.3552	0.057	0.159	1
TMEM165	0.00563258	1.89961	0.119	0.027	1
CSRNP1	0.00565772	-1.3407	0.088	0.204	1
HIF1A	0.00567462	1.35529	0.189	0.071	1
TBL1XR1	0.00576898	1.82922	0.119	0.027	1
PGLS	0.00577699	-0.404348	0.503	0.708	1
SMAP2	0.00584312	-0.755738	0.245	0.398	1
HSPE1	0.00594041	0.757074	0.642	0.522	1
UPK3A	0.00594534	-1.30006	0.063	0.168	1
RPL19	0.00603379	-0.175264	1	1	1
C1orf43	0.00621869	-1.19314	0.088	0.204	1
RPS27L	0.00632219	1.88581	0.132	0.035	1
SRSF7	0.00633789	-0.571776	0.321	0.504	1
ZNF467	0.00644607	-1.7151	0.031	0.115	1
RBM3	0.0066817	-0.492704	0.377	0.558	1
NECTIN2	0.00670514	2.17026	0.101	0.018	1
GNL1	0.00675451	3.09226	0.063	0	1
FOXK2	0.00675451	3.09226	0.063	0	1
RRP1	0.00675451	3.09226	0.063	0	1
FRMD8	0.00676379	2.96673	0.063	0	1
GLTP	0.00676379	2.96673	0.063	0	1
MARK3	0.00676379	2.96673	0.063	0	1
SELL	0.00680279	-1.93328	0.038	0.124	1
MDH1	0.00684482	-1.10938	0.082	0.195	1
SCIMP	0.00684482	-1.10938	0.082	0.195	1
PPIA	0.00708997	-0.257903	0.805	0.973	1
CYBB	0.00713105	-0.657763	0.308	0.469	1
VPS29	0.00731632	-0.647982	0.258	0.416	1
POLR2J3	0.00735644	1.5073	0.17	0.062	1
HSPA1A	0.00740762	0.676762	0.711	0.566	1
LARP1	0.00743452	2.41419	0.082	0.009	1
WASHC1	0.00743452	2.41419	0.082	0.009	1
SNX8	0.0075021	2.31465	0.082	0.009	1
PIK3AP1	0.0075021	2.31465	0.082	0.009	1
DICER1	0.0075021	2.31465	0.082	0.009	1
A1BG	0.0075021	2.31465	0.082	0.009	1
BRCA1	0.00760033	-2.4927	0.006	0.062	1
NCAPG2	0.00761245	-3.30006	0	0.044	1
SNRNP48	0.00761412	-3.07767	0	0.044	1
C18orf21	0.00761412	-3.07767	0	0.044	1
GNA13	0.00765942	1.04073	0.283	0.15	1
ATP5PO	0.00776934	0.541243	0.491	0.327	1
CEP55	0.00796718	-2.07767	0.006	0.062	1
DDX5	0.0080044	-0.281556	0.805	0.92	1
BNIP3L	0.00802087	1.3438	0.145	0.044	1
AC020656.1	0.00802285	2.03086	0.113	0.027	1
SMIM19	0.00817834	-1.95214	0.019	0.088	1
RPL3	0.00820084	-0.165308	0.987	1	1
EIF1B	0.00825255	1.89961	0.113	0.027	1
SDF4	0.00836837	1.82922	0.113	0.027	1
HSP90AB1	0.00850176	0.561744	0.868	0.92	1
HNRNPR	0.00851153	-0.987469	0.132	0.257	1
ELOB	0.00853451	0.78483	0.403	0.265	1
MZT2B	0.00855103	-0.492704	0.377	0.549	1
KCTD12	0.00873227	-0.580167	0.252	0.407	1
KMT2E	0.00879466	0.957957	0.233	0.106	1
IL4I1	0.00880057	2.27283	0.126	0.035	1
HIGD2A	0.00885629	-0.437562	0.415	0.593	1
SMC1A	0.0091588	-1.18076	0.101	0.212	1
POLR2A	0.00915945	1.5073	0.113	0.027	1
NDUFA3	0.00940688	1.12878	0.226	0.106	1
EEF2	0.009659	-0.325247	0.654	0.814	1
SNX10	0.00971676	-1.07767	0.107	0.221	1
LY86	0.00991277	-0.514399	0.358	0.522	1
ACTR2	0.0100229	-0.421151	0.629	0.743	1
ST13	0.0100364	0.959808	0.289	0.159	1
ETFB	0.010141	-1.2517	0.075	0.177	1
RALGDS	0.0101667	2.0098	0.094	0.018	1
CREBBP	0.0103206	1.92233	0.094	0.018	1
ANKH	0.0103299	3.20774	0.057	0	1
TMED3	0.0103299	2.96673	0.057	0	1
AKAP8	0.0103299	2.96673	0.057	0	1
BSDC1	0.0103399	2.82922	0.057	0	1
PPP3R1	0.0103399	2.82922	0.057	0	1
DPM2	0.0103399	2.82922	0.057	0	1
FBXO33	0.0103399	2.82922	0.057	0	1
INO80	0.0103399	2.82922	0.057	0	1
RBL2	0.0103399	2.82922	0.057	0	1
DSTN	0.0103399	2.82922	0.057	0	1
EEF1B2	0.0104575	-0.163868	0.962	0.956	1
RPL41	0.0106641	-0.100292	1	1	1
HNRNPA2B1	0.0108922	-0.293032	0.61	0.779	1
SH3KBP1	0.0108962	-0.587861	0.239	0.389	1
MARCH1	0.0109597	-0.667791	0.157	0.292	1
PCLAF	0.011061	-1.22967	0.075	0.177	1
CAPN2	0.0110989	-1.07767	0.088	0.195	1
CHCHD2	0.0111161	-0.413992	0.572	0.708	1
VSIG4	0.011238	2.41419	0.075	0.009	1
GPATCH2L	0.0113002	2.31465	0.075	0.009	1
RNF216	0.0113942	2.20774	0.075	0.009	1
ANKRD10	0.0113942	2.20774	0.075	0.009	1
HSD17B10	0.011512	1.3438	0.151	0.053	1
DDT	0.0117406	-0.599619	0.283	0.434	1
DUSP2	0.0118505	-0.382731	0.333	0.496	1
FGD2	0.011867	-0.855274	0.157	0.283	1
UQCRB	0.0119872	-0.312132	0.597	0.761	1
AL592295.5	0.0120057	-2.22967	0.013	0.071	1
NRIP1	0.0120133	1.18537	0.176	0.071	1
UBE2J2	0.0121845	-2.07767	0.013	0.071	1
SIDT1	0.0121845	-2.07767	0.013	0.071	1
RGS2	0.0123246	-0.747125	0.428	0.549	1
C16orf72	0.0126352	1.67722	0.107	0.027	1
COX4I1	0.0127274	-0.225482	0.811	0.92	1
GRASP	0.0130906	-0.943365	0.164	0.283	1
UCP2	0.0132913	-0.450884	0.333	0.504	1
CD63	0.0133462	0.707829	0.503	0.372	1
STK38L	0.0134084	-1.00728	0.126	0.239	1
DTYMK	0.0135503	-1.59224	0.038	0.115	1
AC245014.3	0.0135792	-1.66263	0.038	0.115	1
ERICH1	0.014025	1.57769	0.119	0.035	1
ICOSLG	0.014025	1.57769	0.119	0.035	1
AL355881.1	0.0140289	-1.4927	0.038	0.115	1
SRSF9	0.0142442	-0.551598	0.264	0.407	1
HSPA8	0.0143241	0.488017	0.736	0.664	1
CACUL1	0.014391	1.5073	0.119	0.035	1
H3F3B	0.0144572	0.394085	0.956	0.973	1
XIST	0.0145326	1.2235	0.289	0.177	1
FLT1	0.0147378	1.46665	0.157	0.062	1
TYMS	0.0149511	-1.44024	0.057	0.142	1
TIPARP	0.0151396	-1.0583	0.145	0.257	1
ARID5A	0.0151774	1.33737	0.17	0.071	1
MEF2D	0.0152147	1.92233	0.088	0.018	1
TMEM259	0.0152147	1.92233	0.088	0.018	1
BAG3	0.0152901	1.31465	0.119	0.035	1
PMVK	0.0153858	-1.39959	0.044	0.124	1
PHF20L1	0.0153858	-1.39959	0.044	0.124	1
SEC16A	0.015428	1.82922	0.088	0.018	1
CCNY	0.015428	1.82922	0.088	0.018	1
PPFIA1	0.015428	1.82922	0.088	0.018	1
SMARCA4	0.015428	1.82922	0.088	0.018	1
IDI1	0.0155234	1.12878	0.195	0.088	1
RNMT	0.0156206	1.38177	0.132	0.044	1
PTGER3	0.0158298	2.67722	0.05	0	1
CEP68	0.0158298	2.67722	0.05	0	1
ZNF622	0.0158298	2.67722	0.05	0	1
MAPK14	0.0158298	2.67722	0.05	0	1
KAT6A	0.0158298	2.67722	0.05	0	1
NCKAP5L	0.0158298	2.67722	0.05	0	1
TNFRSF12A	0.0158298	2.67722	0.05	0	1
SYNRG	0.0158298	2.67722	0.05	0	1
RASAL3	0.0158298	2.67722	0.05	0	1
U2AF1L4	0.0158298	2.67722	0.05	0	1
HSPA13	0.0158298	2.67722	0.05	0	1
SMARCC1	0.0158533	-1.4187	0.057	0.142	1
CDKN3	0.0158805	-2.07767	0.019	0.08	1
ASPM	0.0160854	-2.17078	0.019	0.08	1
TUBA1C	0.0161598	0.47077	0.226	0.106	1
TRAPPC5	0.0162011	-0.575166	0.302	0.442	1
COA4	0.0162265	1.59476	0.088	0.018	1
ZNF706	0.0163393	-0.685349	0.189	0.319	1
TMEM50A	0.0163908	1.2849	0.145	0.053	1
PRKCD	0.0164695	-1.30006	0.069	0.159	1
KIF15	0.016484	-2.4927	0.006	0.053	1
TTC3	0.0164847	0.936139	0.208	0.097	1
HMGN2	0.0164901	-0.531178	0.396	0.549	1
IGSF6	0.016582	-0.363069	0.597	0.726	1
YME1L1	0.0166518	0.894319	0.195	0.088	1
GUK1	0.0168766	0.933561	0.239	0.124	1
DNAJB1	0.0169252	1.08316	0.39	0.257	1
CDC73	0.0170666	2.41419	0.069	0.009	1
PLK1	0.0171421	-2.07767	0.006	0.053	1
PCGF5	0.0171617	2.20774	0.069	0.009	1
ARFGAP2	0.0171617	2.20774	0.069	0.009	1
C1QBP	0.0171639	-0.608181	0.258	0.389	1
SSR3	0.017179	-0.43042	0.428	0.575	1
EFCAB2	0.0172275	-2.81463	0	0.035	1
TMEM43	0.0172275	-2.81463	0	0.035	1
RYK	0.0172275	-2.81463	0	0.035	1
OSTM1	0.0172275	-2.81463	0	0.035	1
DLD	0.0172275	-2.81463	0	0.035	1
AC016831.7	0.0172275	-2.81463	0	0.035	1
RAD51AP1	0.0172275	-2.81463	0	0.035	1
ZC3H14	0.0172275	-2.81463	0	0.035	1
CHRNE	0.0172275	-2.81463	0	0.035	1
SNHG15	0.0172538	-0.570707	0.264	0.407	1
GNAS	0.017258	-0.284899	0.748	0.867	1
UBE2M	0.0172745	1.14473	0.157	0.062	1
LYPLA2	0.0172934	2.09226	0.069	0.009	1
PPP4R2	0.0172934	2.09226	0.069	0.009	1
CREBRF	0.0172934	2.09226	0.069	0.009	1
FMNL3	0.0172934	2.09226	0.069	0.009	1
PSMB7	0.0173441	1.15115	0.145	0.053	1
TRAPPC3	0.0174486	-1.17078	0.05	0.133	1
UBXN1	0.0176662	-0.755738	0.17	0.292	1
KDELR2	0.017753	1.04335	0.17	0.071	1
GATM	0.017768	-1.13013	0.157	0.265	1
CD1E	0.0178156	1.94787	0.138	0.053	1
UGP2	0.0179831	1.82922	0.101	0.027	1
FRMD4A	0.0179831	1.75522	0.101	0.027	1
RRP7A	0.0179831	1.75522	0.101	0.027	1
DYNC1LI1	0.0180322	-1.01627	0.094	0.195	1
HADHA	0.0180333	-0.602328	0.201	0.336	1
LIMD2	0.018217	-0.470678	0.346	0.504	1
YBEY	0.0184311	1.5073	0.069	0.009	1
TCOF1	0.0184986	-1.00728	0.094	0.195	1
MTRNR2L12	0.0192346	-0.200253	0.415	0.584	1
ANKRD28	0.0193149	-1.97813	0.025	0.088	1
TFRC	0.0196824	1.6448	0.113	0.035	1
EZR	0.0197835	0.618804	0.465	0.345	1
IFI6	0.0198642	-1.90774	0.025	0.088	1
MKI67	0.0199382	-0.997939	0.063	0.15	1
ACSL3	0.0200174	1.70893	0.113	0.035	1
CAMK2D	0.0200174	1.6448	0.113	0.035	1
CCDC174	0.0202127	-1.63021	0.025	0.088	1
EFCAB14	0.0203557	1.5073	0.113	0.035	1
MKNK1	0.020848	1.4333	0.113	0.035	1
RSBN1L	0.020848	1.4333	0.113	0.035	1
RAN	0.0212114	-0.421445	0.434	0.575	1
MRPS24	0.0212379	-0.648823	0.201	0.327	1
C1orf162	0.0213782	-0.466472	0.535	0.637	1
MSLN	0.0214707	-0.846341	0.088	0.186	1
TMSB10	0.0215092	0.193267	1	1	1
SOCS3	0.0216949	-1.03702	0.239	0.345	1
RPL27	0.0218676	0.194509	0.975	0.982	1
DNM2	0.0219197	1.3438	0.138	0.053	1
FCER1G	0.0220175	-0.232641	0.824	0.903	1
MCM4	0.0220874	-1.7151	0.031	0.097	1
LSP1	0.0223079	-0.311591	0.667	0.788	1
TPP1	0.0223187	-0.527469	0.226	0.363	1
CLK1	0.0224141	1.2849	0.138	0.053	1
DPY30	0.0224758	1.92233	0.082	0.018	1
SRPK2	0.0224758	1.92233	0.082	0.018	1
ELMO1	0.0226082	1.20774	0.151	0.062	1
ATP5F1C	0.0226363	-0.653169	0.195	0.319	1
ATF6	0.0226985	1.82922	0.082	0.018	1
RPS17	0.0229477	-0.286762	0.78	0.885	1
ELOVL1	0.0229943	1.72969	0.082	0.018	1
POM121	0.0229943	1.72969	0.082	0.018	1
RNF41	0.0229943	1.72969	0.082	0.018	1
MLXIP	0.0229943	1.72969	0.082	0.018	1
PLXDC2	0.0230208	1.04335	0.176	0.08	1
COX5A	0.0230294	-0.492704	0.39	0.549	1
TNFSF9	0.0230331	-0.492704	0.069	0.159	1
RAB1A	0.0231854	1.2235	0.138	0.053	1
CHML	0.0232187	-1.5371	0.088	0.177	1
SDF2L1	0.0236196	0.539717	0.252	0.133	1
MAP3K8	0.0238858	-0.677129	0.252	0.372	1
CCNI	0.0240152	-0.330151	0.61	0.735	1
STX11	0.0240283	-0.612998	0.233	0.354	1
ODC1	0.0240486	1.5073	0.082	0.018	1
RETN	0.0240997	-0.564854	0.352	0.478	1
SF1	0.0241147	1.05749	0.208	0.106	1
RGS10	0.0241847	-0.268739	0.673	0.779	1
DPYD	0.0242844	2.67722	0.044	0	1
DNAJC13	0.0242887	2.96673	0.044	0	1
TLK1	0.0242943	2.5073	0.044	0	1
FBXL5	0.0242943	2.5073	0.044	0	1
LIAS	0.0242943	2.5073	0.044	0	1
GNA12	0.0242943	2.5073	0.044	0	1
PHTF2	0.0242943	2.5073	0.044	0	1
AC007384.1	0.0242943	2.5073	0.044	0	1
CALU	0.0242943	2.5073	0.044	0	1
UBAP1	0.0242943	2.5073	0.044	0	1
STOM	0.0242943	2.5073	0.044	0	1
COQ4	0.0242943	2.5073	0.044	0	1
PNPLA2	0.0242943	2.5073	0.044	0	1
NUDT4	0.0242943	2.5073	0.044	0	1
ZNF688	0.0242943	2.5073	0.044	0	1
GIT1	0.0242943	2.5073	0.044	0	1
LINC00667	0.0242943	2.5073	0.044	0	1
SERTAD1	0.0242943	2.5073	0.044	0	1
MIR99AHG	0.0242943	2.5073	0.044	0	1
OTUD5	0.0242943	2.5073	0.044	0	1
MTRNR2L1	0.0242943	2.5073	0.044	0	1
EHD4	0.024525	1.31465	0.082	0.018	1
HLA-DQA1	0.0246697	-0.34499	0.811	0.885	1
CHCHD10	0.0247689	-0.466232	0.308	0.451	1
MCM3	0.0249041	-1.4927	0.038	0.106	1
CLN3	0.0249041	-1.4927	0.038	0.106	1
VRK1	0.0249945	-2.07767	0.013	0.062	1
RPS16	0.0250386	0.131465	0.981	1	1
SART1	0.0253421	-1.90774	0.013	0.062	1
BRCA2	0.0253421	-1.90774	0.013	0.062	1
PFDN4	0.0253421	-1.90774	0.013	0.062	1
PPP1R12A	0.0253424	-0.765722	0.126	0.23	1
RPS14	0.0254002	-0.107344	0.987	1	1
PTRHD1	0.025756	-0.722186	0.176	0.292	1
AGTRAP	0.0259059	2.20774	0.063	0.009	1
RBMX2	0.0259059	2.20774	0.063	0.009	1
LMNA	0.0259642	0.773576	0.258	0.142	1
TOMM5	0.0260156	1.27283	0.17	0.08	1
CAB39	0.0260507	2.09226	0.063	0.009	1
ARHGAP21	0.0260507	2.09226	0.063	0.009	1
RASGRP2	0.0260507	2.09226	0.063	0.009	1
CDC34	0.0260507	2.09226	0.063	0.009	1
LMO2	0.0261068	-0.568653	0.201	0.327	1
PLEKHA3	0.0262364	1.96673	0.063	0.009	1
HIGD1A	0.0262364	1.96673	0.063	0.009	1
NDUFA5	0.0262364	1.96673	0.063	0.009	1
IARS	0.0262364	1.96673	0.063	0.009	1
R3HDM2	0.0262364	1.96673	0.063	0.009	1
MAPKAPK5	0.0262364	1.96673	0.063	0.009	1
MAX	0.0262364	1.96673	0.063	0.009	1
MGA	0.0262364	1.96673	0.063	0.009	1
GLG1	0.0262364	1.96673	0.063	0.009	1
TNF	0.026614	-1.74646	0.05	0.124	1
SLC9A3R1	0.0267158	1.59476	0.094	0.027	1
LRRC8C	0.0271922	1.5073	0.094	0.027	1
PLXNB2	0.0271922	1.5073	0.094	0.027	1
PRDM1	0.027316	-0.844176	0.239	0.345	1
CD302	0.0273287	-0.583852	0.264	0.389	1
CIRBP	0.027559	0.966728	0.195	0.097	1
AGPS	0.0277896	1.38177	0.063	0.009	1
DUSP5	0.0279695	-0.437562	0.252	0.398	1
HES1	0.0280144	-1.27698	0.069	0.15	1
AP2S1	0.0280337	-0.361459	0.585	0.69	1
DHRS9	0.0282416	-1.2812	0.057	0.133	1
CDKN2D	0.0282786	1.35529	0.094	0.027	1
TOP2A	0.0282812	-1.53223	0.044	0.115	1
CLEC10A	0.0284002	-0.334875	0.862	0.858	1
ACSL4	0.0288876	-1.22967	0.05	0.124	1
NUTF2	0.0288924	1.5073	0.107	0.035	1
ZBTB7A	0.0289328	1.04786	0.182	0.088	1
GABARAP	0.0289757	-0.183832	0.893	0.973	1
ARRDC1	0.028981	-1.22967	0.069	0.15	1
BIRC3	0.0290565	-1.19314	0.075	0.159	1
PNPLA6	0.0293707	1.4333	0.107	0.035	1
MRPS6	0.0294104	1.24426	0.157	0.071	1
RESF1	0.0299314	-0.907741	0.094	0.186	1
KBTBD8	0.0300297	1.35529	0.107	0.035	1
PHF3	0.0302079	1.14473	0.157	0.071	1
PTPN12	0.0303214	1.38177	0.119	0.044	1
CBX6	0.0304729	0.629287	0.22	0.115	1
VAMP8	0.0306398	-0.306291	0.667	0.761	1
RPLP0	0.0306592	-0.127618	0.981	1	1
AHNAK	0.0306919	-0.375665	0.403	0.549	1
MANF	0.0307952	1.20774	0.145	0.062	1
HDLBP	0.0308879	1.2849	0.132	0.053	1
MRPS34	0.0308879	1.2849	0.132	0.053	1
ARPC5L	0.0309087	1.31465	0.119	0.044	1
SNHG1	0.0309087	1.38177	0.119	0.044	1
AGPAT3	0.0310217	1.09226	0.157	0.071	1
CENPM	0.0310467	-2.07767	0.019	0.071	1
UXT	0.0312628	-0.460283	0.239	0.363	1
RPLP2	0.0316301	0.155178	1	0.991	1
NUCB1	0.0317451	1.24426	0.119	0.044	1
ATP5PF	0.0319704	0.7188	0.421	0.31	1
RPL15	0.031987	-0.11238	0.994	1	1
DECR1	0.0321814	-0.962189	0.069	0.15	1
KCTD20	0.0326046	1.2235	0.119	0.044	1
PTPN6	0.0327541	-0.690643	0.208	0.319	1
FKBP4	0.032881	1.09226	0.107	0.035	1
SPI1	0.0331062	-0.2812	0.616	0.743	1
KDM5A	0.0334895	1.03781	0.145	0.062	1
GSTP1	0.0335677	-0.237203	0.742	0.832	1
CFL1	0.0336799	-0.219545	0.981	0.991	1
ANKLE2	0.0337545	1.72969	0.075	0.018	1
SH3BP5	0.0338596	0.940255	0.157	0.071	1
ATF3	0.0339767	-0.392177	0.352	0.487	1
RNASE6	0.0340495	-0.492704	0.314	0.442	1
NDUFS1	0.0341648	1.62277	0.075	0.018	1
MRPS10	0.0341648	1.62277	0.075	0.018	1
PLEKHA2	0.0341648	1.62277	0.075	0.018	1
UBE2L6	0.0341648	1.62277	0.075	0.018	1
STT3A	0.0341648	1.62277	0.075	0.018	1
ATP2A2	0.0341648	1.62277	0.075	0.018	1
AC090617.10	0.0341648	1.62277	0.075	0.018	1
CDK12	0.0341648	1.62277	0.075	0.018	1
C19orf25	0.0341648	1.62277	0.075	0.018	1
HMGB2	0.0342312	-1.60818	0.101	0.186	1
TSPYL2	0.0344884	-0.864673	0.082	0.168	1
CDC20	0.0347152	-2.25824	0.025	0.08	1
BIN1	0.0351775	-0.855274	0.126	0.221	1
HMGN4	0.0351994	-1.22967	0.019	0.071	1
KIF11	0.0354418	-1.97813	0.025	0.08	1
SON	0.0356143	0.531143	0.56	0.46	1
EIF3K	0.0356303	-0.198419	0.748	0.903	1
G0S2	0.0357374	1.46949	0.132	0.053	1
PMAIP1	0.0357511	-0.492704	0.164	0.274	1
RPS15A	0.0358283	-0.13698	0.981	0.991	1
FCGBP	0.0359619	2.36528	0.088	0.027	1
SERPINF1	0.0360259	0.699941	0.277	0.168	1
CNIH4	0.0360358	-2.30006	0.006	0.044	1
PTGER2	0.0360358	-2.30006	0.006	0.044	1
KIF14	0.0363176	-2.07767	0.006	0.044	1
RABIF	0.0363176	-2.07767	0.006	0.044	1
MDFIC	0.0363176	-2.07767	0.006	0.044	1
DDX23	0.0363176	-2.07767	0.006	0.044	1
MTHFD1	0.0363176	-2.07767	0.006	0.044	1
COQ7	0.0363176	-2.07767	0.006	0.044	1
AC005332.1	0.0363176	-2.07767	0.006	0.044	1
SLC35C2	0.0363176	-2.07767	0.006	0.044	1
KIF4A	0.0363176	-2.07767	0.006	0.044	1
FNBP1	0.0365238	-0.945216	0.113	0.204	1
HSPA6	0.0365864	0.215115	0.145	0.062	1
SAMD1	0.0369266	-1.75574	0.025	0.08	1
ARL6IP1	0.0372414	0.324432	0.208	0.106	1
PTMA	0.0373207	-0.193144	0.987	1	1
RPL13A	0.0373251	0.211164	0.987	0.991	1
C1orf50	0.0374199	2.5073	0.038	0	1
TTL	0.0374199	2.5073	0.038	0	1
METTL2B	0.0374199	2.5073	0.038	0	1
ERCC6L2	0.0374199	2.5073	0.038	0	1
SH3GL1	0.0374199	2.5073	0.038	0	1
PITHD1	0.0374286	2.31465	0.038	0	1
AGO3	0.0374286	2.31465	0.038	0	1
POU2F1	0.0374286	2.31465	0.038	0	1
MCFD2	0.0374286	2.31465	0.038	0	1
SETD5	0.0374286	2.31465	0.038	0	1
XRN1	0.0374286	2.31465	0.038	0	1
RUBCN	0.0374286	2.31465	0.038	0	1
FAM13B	0.0374286	2.31465	0.038	0	1
HMGXB3	0.0374286	2.31465	0.038	0	1
NOP16	0.0374286	2.31465	0.038	0	1
MAP3K7	0.0374286	2.31465	0.038	0	1
GOPC	0.0374286	2.31465	0.038	0	1
PPP1R35	0.0374286	2.31465	0.038	0	1
FBXW2	0.0374286	2.31465	0.038	0	1
SPTAN1	0.0374286	2.31465	0.038	0	1
CAMSAP1	0.0374286	2.31465	0.038	0	1
WBP1L	0.0374286	2.31465	0.038	0	1
WDR11	0.0374286	2.31465	0.038	0	1
FAM168A	0.0374286	2.31465	0.038	0	1
ZBTB44	0.0374286	2.31465	0.038	0	1
SCARB1	0.0374286	2.31465	0.038	0	1
NUP58	0.0374286	2.31465	0.038	0	1
CDK8	0.0374286	2.31465	0.038	0	1
SLC46A3	0.0374286	2.31465	0.038	0	1
CKB	0.0374286	2.31465	0.038	0	1
FAHD1	0.0374286	2.31465	0.038	0	1
PELP1	0.0374286	2.31465	0.038	0	1
MLLT6	0.0374286	2.31465	0.038	0	1
COA3	0.0374286	2.31465	0.038	0	1
NFATC1	0.0374286	2.31465	0.038	0	1
TBC1D17	0.0374286	2.31465	0.038	0	1
TMEM189	0.0374286	2.31465	0.038	0	1
TRMT2A	0.0374286	2.31465	0.038	0	1
TMEM154	0.0376855	-1.63021	0.025	0.08	1
PARP4	0.0376855	-1.63021	0.025	0.08	1
EEF1AKMT2	0.0377021	-1.4927	0.006	0.044	1
UPP1	0.0379437	1.75522	0.088	0.027	1
GPS2	0.0384476	1.59476	0.088	0.027	1
MIIP	0.0385322	-1.4927	0.025	0.08	1
RUNX2	0.0385322	-1.4927	0.025	0.08	1
PIGP	0.0385322	-1.4927	0.025	0.08	1
PPP1R15A	0.0386081	-0.656203	0.333	0.442	1
HNRNPA1	0.0386223	-0.272016	0.597	0.735	1
RALA	0.0387425	0.864848	0.22	0.124	1
SLC25A33	0.0389546	1.5073	0.088	0.027	1
SEC13	0.0389546	1.5073	0.088	0.027	1
BIRC2	0.0389546	1.5073	0.088	0.027	1
USP10	0.0389546	1.5073	0.088	0.027	1
ARFGAP3	0.0389546	1.5073	0.088	0.027	1
APBB1IP	0.0390322	-0.575166	0.189	0.301	1
GAS5	0.0390522	0.588216	0.327	0.212	1
CD2BP2	0.0393202	2.09226	0.057	0.009	1
XPC	0.0395398	1.96673	0.057	0.009	1
PARP9	0.0395398	1.96673	0.057	0.009	1
MON1B	0.0395398	1.96673	0.057	0.009	1
MTF2	0.0396012	1.41419	0.088	0.027	1
PIK3CG	0.0396012	1.41419	0.088	0.027	1
NDUFA8	0.0396012	1.41419	0.088	0.027	1
FPR3	0.0396012	1.41419	0.088	0.027	1
NUF2	0.0396057	-2.81463	0	0.027	1
MXD3	0.0396057	-2.81463	0	0.027	1
CDCA5	0.0396057	-2.81463	0	0.027	1
SGSH	0.0396057	-2.81463	0	0.027	1
AC239799.2	0.0396057	-2.81463	0	0.027	1
INTS9	0.0396057	-2.81463	0	0.027	1
ST7L	0.0396066	-2.4927	0	0.027	1
B4GALT3	0.0396066	-2.4927	0	0.027	1
NTPCR	0.0396066	-2.4927	0	0.027	1
CENPA	0.0396066	-2.4927	0	0.027	1
SPC25	0.0396066	-2.4927	0	0.027	1
CDCA7	0.0396066	-2.4927	0	0.027	1
BLOC1S4	0.0396066	-2.4927	0	0.027	1
WAKMAR2	0.0396066	-2.4927	0	0.027	1
TNFRSF10A	0.0396066	-2.4927	0	0.027	1
MTERF3	0.0396066	-2.4927	0	0.027	1
PRPF18	0.0396066	-2.4927	0	0.027	1
FAM53B	0.0396066	-2.4927	0	0.027	1
TMEM41B	0.0396066	-2.4927	0	0.027	1
CEP295	0.0396066	-2.4927	0	0.027	1
BORA	0.0396066	-2.4927	0	0.027	1
CDCA4	0.0396066	-2.4927	0	0.027	1
ANKDD1A	0.0396066	-2.4927	0	0.027	1
KIF23	0.0396066	-2.4927	0	0.027	1
MYO9A	0.0396066	-2.4927	0	0.027	1
C17orf67	0.0396066	-2.4927	0	0.027	1
BCAT2	0.0396066	-2.4927	0	0.027	1
FIZ1	0.0396066	-2.4927	0	0.027	1
CST7	0.0396066	-2.4927	0	0.027	1
PPARA	0.0396066	-2.4927	0	0.027	1
MAGEH1	0.0396066	-2.4927	0	0.027	1
EFNB1	0.0396066	-2.4927	0	0.027	1
INTS6L	0.0396066	-2.4927	0	0.027	1
CMC4	0.0396066	-2.4927	0	0.027	1
AL109615.2	0.0396066	-2.4927	0	0.027	1
Z94721.3	0.0396066	-2.4927	0	0.027	1
LINC01970	0.0396066	-2.4927	0	0.027	1
RGS13	0.0396066	-2.4927	0	0.027	1
SPAG9	0.0396087	0.741761	0.214	0.115	1
SEC11A	0.0396584	-0.353301	0.44	0.575	1
EMC3	0.0398038	1.82922	0.057	0.009	1
SATB1	0.0398038	1.82922	0.057	0.009	1
TNPO1	0.0398038	1.82922	0.057	0.009	1
VARS	0.0398038	1.82922	0.057	0.009	1
RPF2	0.0398038	1.82922	0.057	0.009	1
SMIM30	0.0398038	1.82922	0.057	0.009	1
ARCN1	0.0398038	1.82922	0.057	0.009	1
LATS2	0.0398038	1.82922	0.057	0.009	1
DMAC2L	0.0398038	1.82922	0.057	0.009	1
FURIN	0.0398038	1.82922	0.057	0.009	1
PIGS	0.0398038	1.82922	0.057	0.009	1
SRP68	0.0398038	1.82922	0.057	0.009	1
ARRDC2	0.0398038	1.82922	0.057	0.009	1
JOSD2	0.0398038	1.82922	0.057	0.009	1
PMEPA1	0.0398038	1.82922	0.057	0.009	1
HDAC10	0.0398038	1.82922	0.057	0.009	1
HCFC1	0.0398038	1.82922	0.057	0.009	1
CTNND1	0.0399753	1.04335	0.164	0.08	1
DNAJC8	0.0404132	-0.685349	0.17	0.274	1
MSL3	0.0407805	1.5073	0.101	0.035	1
PTPRC	0.0407868	-0.187849	0.579	0.726	1
NDUFV3	0.0412518	0.905845	0.176	0.088	1
MTPN	0.0412616	0.561744	0.327	0.212	1
PLBD1	0.0414162	-0.814632	0.113	0.204	1
TMED9	0.0416915	0.87653	0.176	0.088	1
CKS1B	0.0417239	-1.5516	0.057	0.124	1
EVI2A	0.0417873	-0.928803	0.101	0.186	1
LILRA5	0.041831	-1.4927	0.031	0.088	1
ZEB2	0.041844	-0.385789	0.264	0.389	1
COPS5	0.0421131	1.35529	0.101	0.035	1
SURF1	0.0421131	1.35529	0.101	0.035	1
UFM1	0.0421131	1.35529	0.101	0.035	1
HAUS4	0.0421131	1.35529	0.101	0.035	1
NEMF	0.0421131	1.35529	0.101	0.035	1
ADI1	0.0427094	-0.733712	0.119	0.212	1
MALT1	0.0427094	-0.733712	0.119	0.212	1
CFP	0.0427721	-0.549288	0.258	0.372	1
GAPDH	0.0429737	-0.19055	0.937	0.982	1
FCGR2A	0.0431419	0.541243	0.403	0.283	1
IDH2	0.0431556	-0.556834	0.22	0.336	1
PRC1	0.0434634	-1.4927	0.038	0.097	1
RABAC1	0.0436901	1.09226	0.138	0.062	1
SSR1	0.0436923	-0.390824	0.233	0.354	1
CMIP	0.0437062	1.24426	0.113	0.044	1
CACNA2D3	0.0440889	-0.662629	0.126	0.221	1
BTBD7	0.0441456	1.09226	0.138	0.062	1
CCL3	0.0442335	-1.03927	0.258	0.363	1
MT-ND2	0.0444708	0.494357	0.868	0.876	1
OSM	0.0447447	-1.54715	0.057	0.124	1
TSPO	0.0447601	-0.459914	0.428	0.54	1
ARHGEF2	0.0448023	1.17026	0.113	0.044	1
MYH9	0.0449528	0.909394	0.195	0.106	1
RPN1	0.0451773	1.03086	0.138	0.062	1
SRSF3	0.0458916	-0.253238	0.421	0.566	1
XPO1	0.0459891	-1.15567	0.069	0.142	1
EDEM1	0.0460213	0.802752	0.164	0.08	1
MYO1G	0.0460966	-1.27031	0.038	0.097	1
H2AFY	0.046318	-0.274799	0.547	0.681	1
SPN	0.0463732	-0.928803	0.088	0.168	1
CALR	0.0465657	0.48868	0.572	0.478	1
TMSB4X	0.0466622	-0.150823	1	1	1
ARRDC3	0.0466992	1.2235	0.113	0.044	1
LTC4S	0.0468587	0.879265	0.226	0.133	1
CCNB2	0.0468633	-1.22967	0.038	0.097	1
STIP1	0.0468785	1.02187	0.113	0.044	1
RPS26	0.0469137	0.252831	0.937	0.912	1
NUP42	0.0470801	-0.952136	0.031	0.088	1
MAZ	0.0476192	-0.885021	0.088	0.168	1
JAK2	0.0478279	-1.22967	0.05	0.115	1
BEX4	0.0478279	-1.22967	0.05	0.115	1
CPVL	0.0480152	-0.263222	0.591	0.708	1
SEC62	0.0480973	0.829224	0.195	0.106	1
TUFM	0.0481613	-0.618235	0.189	0.292	1
AIMP1	0.0483011	-1.17078	0.057	0.124	1
GTF2I	0.0488511	-0.907741	0.082	0.159	1
SMDT1	0.0492858	-0.558292	0.264	0.372	1
SDHD	0.0495831	-1.13013	0.05	0.115	1
EIF3M	0.0496486	-0.465737	0.308	0.425	1
ATP5MD	0.0498026	-0.367173	0.327	0.46	1
ARHGAP25	0.0500257	1.62277	0.069	0.018	1
MYLIP	0.0500257	1.62277	0.069	0.018	1
SMARCE1	0.0500257	1.62277	0.069	0.018	1
PPP2R1A	0.0500257	1.62277	0.069	0.018	1
BRWD1	0.0500257	1.62277	0.069	0.018	1
DBI	0.0504727	-0.461677	0.478	0.566	1
VPS35	0.0505528	-0.434988	0.296	0.416	1
MAP4	0.0505948	1.5073	0.069	0.018	1
MKRN1	0.0505948	1.5073	0.069	0.018	1
CARD19	0.0505948	1.5073	0.069	0.018	1
INIP	0.0505948	1.5073	0.069	0.018	1
HMG20B	0.0505948	1.5073	0.069	0.018	1
NCAPG	0.050778	-2.07767	0.013	0.053	1
OCIAD1	0.0513898	0.954755	0.17	0.088	1
RAB2A	0.0513898	0.954755	0.17	0.088	1
MGLL	0.0514057	-1.90774	0.013	0.053	1
LACTB2	0.0514057	-1.90774	0.013	0.053	1
GTSE1	0.0514057	-1.90774	0.013	0.053	1
NRGN	0.0516483	-0.978131	0.044	0.106	1
COX7B	0.0518125	-0.368969	0.39	0.513	1
PYROXD1	0.0520713	-1.7151	0.013	0.053	1
ICAM1	0.0521693	-0.804648	0.132	0.221	1
PSMC4	0.0522269	-0.648823	0.201	0.301	1
DLGAP5	0.0523867	-1.81463	0.013	0.053	1
USB1	0.052828	1.20774	0.069	0.018	1
CALM3	0.0528585	-0.907741	0.063	0.133	1
EFHD2	0.0529085	-0.333505	0.333	0.46	1
CTNNB1	0.053127	0.800078	0.252	0.159	1
HSPH1	0.0537511	0.823324	0.428	0.345	1
RSF1	0.0538603	1.14473	0.145	0.071	1
C5orf15	0.0540171	-1.30006	0.013	0.053	1
DNAJA1	0.0546532	0.62411	0.61	0.593	1
MAF	0.0550143	-0.422315	0.145	0.239	1
EIF3F	0.0557491	-0.295667	0.516	0.628	1
SERF2	0.0559943	0.18131	0.987	0.991	1
MT-CO3	0.0564812	0.255912	0.981	0.973	1
TM6SF1	0.0564889	1.41419	0.082	0.027	1
TUG1	0.0564889	1.41419	0.082	0.027	1
NXF1	0.0573631	1.31465	0.082	0.027	1
CORO1C	0.0573631	1.31465	0.082	0.027	1
HLA-B	0.0575989	0.362422	0.868	0.814	1
CNST	0.0579976	2.31465	0.031	0	1
PSME4	0.0579976	2.31465	0.031	0	1
WDPCP	0.0579976	2.31465	0.031	0	1
FNDC3B	0.0579976	2.31465	0.031	0	1
HARS	0.0579976	2.31465	0.031	0	1
TRAPPC9	0.0579976	2.31465	0.031	0	1
MPHOSPH9	0.0579976	2.31465	0.031	0	1
CTNS	0.0579976	2.31465	0.031	0	1
SNAPC2	0.0579976	2.31465	0.031	0	1
CBR1	0.0579976	2.31465	0.031	0	1
PSMB8-AS1	0.0580017	2.5073	0.031	0	1
BRWD3	0.0580017	2.5073	0.031	0	1
NBPF9	0.0580045	2.09226	0.031	0	1
ADAM15	0.0580045	2.09226	0.031	0	1
KHDC4	0.0580045	2.09226	0.031	0	1
ETAA1	0.0580045	2.09226	0.031	0	1
CHMP3	0.0580045	2.09226	0.031	0	1
TMEM127	0.0580045	2.09226	0.031	0	1
EPC2	0.0580045	2.09226	0.031	0	1
ING5	0.0580045	2.09226	0.031	0	1
GFM1	0.0580045	2.09226	0.031	0	1
RAB28	0.0580045	2.09226	0.031	0	1
EXOSC9	0.0580045	2.09226	0.031	0	1
NSUN2	0.0580045	2.09226	0.031	0	1
GTF2H2	0.0580045	2.09226	0.031	0	1
SMIM3	0.0580045	2.09226	0.031	0	1
ADAT2	0.0580045	2.09226	0.031	0	1
TMEM242	0.0580045	2.09226	0.031	0	1
MTURN	0.0580045	2.09226	0.031	0	1
PDK4	0.0580045	2.09226	0.031	0	1
AL158152.1	0.0580045	2.09226	0.031	0	1
MAPK8	0.0580045	2.09226	0.031	0	1
DPCD	0.0580045	2.09226	0.031	0	1
MICAL2	0.0580045	2.09226	0.031	0	1
ACP2	0.0580045	2.09226	0.031	0	1
PLAAT4	0.0580045	2.09226	0.031	0	1
CLPB	0.0580045	2.09226	0.031	0	1
ALG8	0.0580045	2.09226	0.031	0	1
TSPAN31	0.0580045	2.09226	0.031	0	1
ZNF410	0.0580045	2.09226	0.031	0	1
MAPK8IP3	0.0580045	2.09226	0.031	0	1
SGF29	0.0580045	2.09226	0.031	0	1
TBC1D10B	0.0580045	2.09226	0.031	0	1
AMFR	0.0580045	2.09226	0.031	0	1
VAC14	0.0580045	2.09226	0.031	0	1
WDR59	0.0580045	2.09226	0.031	0	1
VPS53	0.0580045	2.09226	0.031	0	1
SCO1	0.0580045	2.09226	0.031	0	1
IGFBP4	0.0580045	2.09226	0.031	0	1
CANT1	0.0580045	2.09226	0.031	0	1
HDHD2	0.0580045	2.09226	0.031	0	1
MEX3C	0.0580045	2.09226	0.031	0	1
CHERP	0.0580045	2.09226	0.031	0	1
ABHD8	0.0580045	2.09226	0.031	0	1
IL12RB1	0.0580045	2.09226	0.031	0	1
ZFP14	0.0580045	2.09226	0.031	0	1
TBC1D20	0.0580045	2.09226	0.031	0	1
MAVS	0.0580045	2.09226	0.031	0	1
CDS2	0.0580045	2.09226	0.031	0	1
NDRG3	0.0580045	2.09226	0.031	0	1
MCM3AP	0.0580045	2.09226	0.031	0	1
APOL2	0.0580045	2.09226	0.031	0	1
STARD8	0.0580045	2.09226	0.031	0	1
SOWAHD	0.0580045	2.09226	0.031	0	1
ATP11C	0.0580045	2.09226	0.031	0	1
MRPL11	0.0581658	-0.72403	0.126	0.212	1
SELENOF	0.058736	1.2235	0.119	0.053	1
MECP2	0.058736	1.2235	0.119	0.053	1
INTS6	0.0590508	1.4333	0.094	0.035	1
NDUFS2	0.0590891	-0.829739	0.113	0.195	1
NBEAL1	0.0597044	2.20774	0.05	0.009	1
TASOR	0.0597044	1.96673	0.05	0.009	1
ZNF451	0.0597044	1.96673	0.05	0.009	1
TRAPPC4	0.0597044	1.96673	0.05	0.009	1
TM9SF1	0.0597044	1.96673	0.05	0.009	1
IST1	0.0597044	1.96673	0.05	0.009	1
PMP22	0.0597044	1.96673	0.05	0.009	1
CNOT9	0.0599786	1.27283	0.094	0.035	1
SBNO1	0.0599786	1.27283	0.094	0.035	1
CHD9	0.0600135	1.03086	0.132	0.062	1
DHRS3	0.0600362	1.82922	0.05	0.009	1
RABGAP1L	0.0600362	1.82922	0.05	0.009	1
HK2	0.0600362	1.96673	0.05	0.009	1
PPIL3	0.0600362	1.82922	0.05	0.009	1
ATIC	0.0600362	1.82922	0.05	0.009	1
ALAS1	0.0600362	1.82922	0.05	0.009	1
SMIM15	0.0600362	1.82922	0.05	0.009	1
MEA1	0.0600362	1.82922	0.05	0.009	1
SAMD8	0.0600362	1.82922	0.05	0.009	1
HEXIM1	0.0600362	1.96673	0.05	0.009	1
LMAN1	0.0600362	1.82922	0.05	0.009	1
S100A4	0.0603321	-0.279501	0.849	0.92	1
CLIC4	0.0604142	1.67722	0.05	0.009	1
CCDC18-AS1	0.0604142	1.67722	0.05	0.009	1
LOXL3	0.0604142	1.67722	0.05	0.009	1
RNF4	0.0604142	1.67722	0.05	0.009	1
CCNC	0.0604142	1.67722	0.05	0.009	1
CLEC5A	0.0604142	1.67722	0.05	0.009	1
ARFGEF1	0.0604142	1.67722	0.05	0.009	1
FAM91A1	0.0604142	1.67722	0.05	0.009	1
VTI1A	0.0604142	1.67722	0.05	0.009	1
SCYL2	0.0604142	1.67722	0.05	0.009	1
TRIM13	0.0604142	1.67722	0.05	0.009	1
DHRS7	0.0604142	1.67722	0.05	0.009	1
TVP23A	0.0604142	1.67722	0.05	0.009	1
ABR	0.0604142	1.67722	0.05	0.009	1
PSME3	0.0604142	1.67722	0.05	0.009	1
ESCO1	0.0604142	1.67722	0.05	0.009	1
USP25	0.0604142	1.67722	0.05	0.009	1
APP	0.0604142	1.67722	0.05	0.009	1
PKIB	0.0604865	-0.658714	0.214	0.31	1
NDUFB5	0.0606632	-0.570707	0.201	0.301	1
EIF3B	0.0611403	1.18537	0.094	0.035	1
DGKZ	0.0611403	1.18537	0.094	0.035	1
SPRED1	0.0611403	1.18537	0.094	0.035	1
SLC7A5	0.0611403	1.18537	0.094	0.035	1
ERP29	0.0611419	-0.381673	0.44	0.54	1
SERINC5	0.0612055	1.09226	0.119	0.053	1
WIPI2	0.0612055	1.09226	0.119	0.053	1
CCDC57	0.0612055	1.09226	0.119	0.053	1
LTB	0.0612944	1.15937	0.094	0.035	1
MCTS1	0.0613432	1.17026	0.107	0.044	1
GAS6	0.0618861	-0.846341	0.107	0.186	1
HSPA1B	0.0620174	0.383813	0.528	0.398	1
RPIA	0.0625022	1.38177	0.05	0.009	1
CAP1	0.0626737	-0.333714	0.597	0.699	1
CHMP2B	0.0627695	1.09226	0.107	0.044	1
CSNK1D	0.0628731	1.02187	0.119	0.053	1
GPBP1	0.0631584	0.848333	0.208	0.124	1
ZNF143	0.063196	1.09226	0.05	0.009	1
VCAN	0.0635186	0.632827	0.119	0.053	1
PALLD	0.0636992	-1.4927	0.019	0.062	1
ELP2	0.0636992	-1.4927	0.019	0.062	1
TNFRSF13C	0.0636992	-1.4927	0.019	0.062	1
FAM32A	0.0637152	1.0098	0.094	0.035	1
GDI2	0.0637468	-0.24309	0.528	0.681	1
PARK7	0.0645212	-0.239585	0.44	0.602	1
UVRAG	0.0648055	-0.612998	0.126	0.212	1
CCNA2	0.0650519	-1.3407	0.019	0.062	1
AGR2	0.0651402	-1.25824	0.101	0.168	1
EIF3D	0.0651974	-0.492704	0.296	0.398	1
ZNF385A	0.065288	-0.533346	0.201	0.301	1
REX1BD	0.0658902	-0.650245	0.157	0.248	1
PRAM1	0.0662764	-0.694338	0.113	0.195	1
RUNX1	0.0663029	0.654137	0.327	0.23	1
HCK	0.0663287	-0.492704	0.233	0.336	1
CD83	0.0665734	-0.207083	0.56	0.717	1
GRN	0.0668164	-0.22542	0.635	0.761	1
UBB	0.0669885	0.610919	0.44	0.345	1
ANP32E	0.0670344	-0.966635	0.088	0.159	1
LSM3	0.0671296	-0.978131	0.088	0.159	1
YWHAZ	0.0674901	0.47077	0.415	0.31	1
KLF4	0.0676114	-0.589566	0.327	0.416	1
FYB1	0.0676829	-0.29107	0.302	0.425	1
YBX1	0.0680024	-0.135293	0.893	0.965	1
GPSM3	0.0695651	-0.466232	0.314	0.425	1
NDUFB11	0.0697187	0.440182	0.365	0.257	1
DEK	0.0698598	-0.576362	0.321	0.425	1
POLR2E	0.0699149	0.761053	0.176	0.097	1
AZIN1-AS1	0.0703882	-1.4927	0.025	0.071	1
CLEC9A	0.0703882	-1.4927	0.025	0.071	1
ATXN7L3B	0.0703882	-1.4927	0.025	0.071	1
KNL1	0.0703882	-1.4927	0.025	0.071	1
AHSA1	0.0708875	0.992723	0.151	0.08	1
DNAJB14	0.071838	-1.3407	0.025	0.071	1
KDM3B	0.071838	-1.3407	0.025	0.071	1
MRM2	0.071838	-1.3407	0.025	0.071	1
SCRN1	0.071838	-1.3407	0.025	0.071	1
ANKRD26	0.071838	-1.3407	0.025	0.071	1
GNG2	0.071838	-1.3407	0.025	0.071	1
DDX39B	0.0720526	0.713747	0.176	0.097	1
VEGFA	0.0721234	0.677221	0.189	0.106	1
BSG	0.0724943	1.72969	0.063	0.018	1
CCL4	0.0731146	-1.79756	0.138	0.212	1
FLYWCH2	0.0731811	-1.22967	0.025	0.071	1
NDUFB8	0.0738384	0.729688	0.264	0.177	1
SRSF11	0.0738643	0.589758	0.22	0.133	1
NOC2L	0.0738698	1.5073	0.063	0.018	1
SMIM20	0.0738698	1.5073	0.063	0.018	1
ZNF292	0.0738698	1.5073	0.063	0.018	1
HNRNPUL2	0.0738698	1.5073	0.063	0.018	1
ISCU	0.0738698	1.5073	0.063	0.018	1
ICAM3	0.0741267	-0.611348	0.201	0.292	1
COX6A1	0.0744906	-0.345863	0.327	0.442	1
EGR2	0.0746357	-0.990204	0.075	0.142	1
AAK1	0.074658	1.38177	0.063	0.018	1
ANKRD17	0.074658	1.38177	0.063	0.018	1
NAA15	0.074658	1.38177	0.063	0.018	1
PPP1R11	0.074658	1.38177	0.063	0.018	1
OGDH	0.074658	1.38177	0.063	0.018	1
ALG2	0.074658	1.38177	0.063	0.018	1
CSGALNACT2	0.074658	1.38177	0.063	0.018	1
EMC8	0.074658	1.38177	0.063	0.018	1
SBNO2	0.074658	1.38177	0.063	0.018	1
HUWE1	0.074658	1.38177	0.063	0.018	1
CALM2	0.0749182	-0.250134	0.673	0.77	1
GPX4	0.0749355	-0.296307	0.541	0.681	1
OGFRL1	0.075249	-0.195722	0.396	0.54	1
BRI3	0.0757176	-0.289171	0.597	0.699	1
H2AFZ	0.075903	-0.541067	0.308	0.398	1
LYL1	0.0759991	-1.12074	0.063	0.124	1
RPS11	0.0761827	0.162407	0.969	0.973	1
TCERG1	0.0763107	-0.637094	0.101	0.177	1
TBC1D9	0.0763606	-0.662629	0.138	0.221	1
NDUFA10	0.0769373	-0.995204	0.069	0.133	1
STMP1	0.0769373	-0.995204	0.069	0.133	1
ZBTB10	0.0772613	-1.22967	0.031	0.08	1
LPXN	0.0773376	-0.630208	0.101	0.177	1
MTRNR2L8	0.077491	-1.46671	0.145	0.212	1
CFDP1	0.0775102	1.09226	0.063	0.018	1
ETS2	0.0779047	0.522246	0.421	0.336	1
LITAF	0.0780178	0.625477	0.352	0.257	1
DPH3	0.0781986	1.09226	0.126	0.062	1
SDE2	0.0782323	0.966728	0.063	0.018	1
DDX49	0.0782323	0.966728	0.063	0.018	1
DAD1	0.0783072	0.802752	0.151	0.08	1
RTN4	0.0783541	0.47815	0.472	0.389	1
CALHM2	0.078553	-1.14478	0.031	0.08	1
FKBP1A	0.0786594	-0.22967	0.384	0.513	1
FCGRT	0.0787341	-0.237985	0.748	0.814	1
CERS2	0.0787633	-2.07767	0.006	0.035	1
RAB3A	0.0787633	-2.07767	0.006	0.035	1
DDX3X	0.0791193	-0.437209	0.27	0.372	1
PTAFR	0.0793177	0.622773	0.208	0.124	1
FCMR	0.0793453	-1.81463	0.006	0.035	1
RBKS	0.0793453	-1.81463	0.006	0.035	1
DTX3L	0.0793453	-1.81463	0.006	0.035	1
MYL5	0.0793453	-1.81463	0.006	0.035	1
MND1	0.0793453	-1.81463	0.006	0.035	1
YIPF5	0.0793453	-1.81463	0.006	0.035	1
FIG4	0.0793453	-1.81463	0.006	0.035	1
TBRG4	0.0793453	-1.81463	0.006	0.035	1
TBL2	0.0793453	-1.81463	0.006	0.035	1
SAMD9	0.0793453	-1.81463	0.006	0.035	1
TPK1	0.0793453	-1.81463	0.006	0.035	1
CEMIP2	0.0793453	-1.81463	0.006	0.035	1
FAM76B	0.0793453	-1.81463	0.006	0.035	1
NEK3	0.0793453	-1.81463	0.006	0.035	1
ARHGAP11A	0.0793453	-1.81463	0.006	0.035	1
TRIP4	0.0793453	-1.81463	0.006	0.035	1
HACD3	0.0793453	-1.81463	0.006	0.035	1
BTBD1	0.0793453	-1.81463	0.006	0.035	1
NF1	0.0793453	-1.81463	0.006	0.035	1
GRWD1	0.0793453	-1.81463	0.006	0.035	1
SPATC1L	0.0793453	-1.81463	0.006	0.035	1
CDC45	0.0793453	-1.81463	0.006	0.035	1
FFAR2	0.0793453	-1.81463	0.006	0.035	1
SIGLEC5	0.0793453	-1.81463	0.006	0.035	1
MRPL43	0.07942	1.5073	0.075	0.027	1
EIF5A	0.0794599	0.529664	0.327	0.23	1
NFKBID	0.0794971	-0.38308	0.208	0.31	1
ARL6IP4	0.0798275	-0.441174	0.321	0.425	1
RAB4A	0.0799937	-1.19314	0.044	0.097	1
NUDCD2	0.0799937	-1.19314	0.044	0.097	1
NOP53	0.0801019	0.507296	0.346	0.248	1
OSGEP	0.0802794	-1.00728	0.031	0.08	1
LILRB1	0.0803378	-1.13013	0.05	0.106	1
RBM4	0.0803715	0.748304	0.151	0.08	1
SUGT1	0.0803715	0.748304	0.151	0.08	1
TSNAX	0.0804192	1.5073	0.075	0.027	1
ABCA1	0.0804192	1.41419	0.075	0.027	1
DPP9	0.0804192	1.5073	0.075	0.027	1
FARSA	0.0804192	1.41419	0.075	0.027	1
TKT	0.0804811	-0.344605	0.421	0.531	1
GHITM	0.0805723	-0.669582	0.132	0.212	1
COPB2	0.0806182	-1.14478	0.038	0.088	1
CD180	0.0806182	-1.14478	0.038	0.088	1
SMAP1	0.0806182	-1.14478	0.038	0.088	1
TATDN1	0.0806182	-1.14478	0.038	0.088	1
ANXA7	0.0806182	-1.14478	0.038	0.088	1
PHF11	0.0806182	-1.14478	0.038	0.088	1
RAB4B	0.0806182	-1.14478	0.038	0.088	1
LILRB4	0.0806182	-1.14478	0.038	0.088	1
FNTA	0.0808326	-0.740632	0.082	0.15	1
SMC2	0.0808326	-0.740632	0.082	0.15	1
PGP	0.0808515	-0.800826	0.119	0.195	1
TSTD1	0.081425	1.31465	0.075	0.027	1
ATAD2B	0.081425	1.31465	0.075	0.027	1
BCL2	0.081425	1.31465	0.075	0.027	1
C11orf21	0.0816658	-1.22967	0.006	0.035	1
LAMTOR5	0.0816899	0.761053	0.182	0.106	1
FRMD4B	0.0816899	0.761053	0.182	0.106	1
ARF4	0.0817343	0.966728	0.126	0.062	1
SNHG32	0.0817343	0.966728	0.126	0.062	1
USP16	0.0817343	0.966728	0.126	0.062	1
TMEM230	0.0820923	0.829224	0.138	0.071	1
GPR183	0.0822869	-0.223799	0.698	0.779	1
AC104695.4	0.08241	-1.07767	0.044	0.097	1
IAH1	0.0824591	1.24426	0.101	0.044	1
HMOX1	0.0825295	1.15937	0.113	0.053	1
WTAP	0.0825677	0.87653	0.17	0.097	1
NAP1L4	0.0826008	1.20774	0.075	0.027	1
SNAP29	0.0826008	1.20774	0.075	0.027	1
NUSAP1	0.0826784	-1.18076	0.057	0.115	1
CCDC115	0.0830155	-1.02322	0.05	0.106	1
PIP4P2	0.0830155	-1.02322	0.05	0.106	1
FUNDC2	0.0835309	-1.02322	0.044	0.097	1
RBM6	0.0835309	1.27283	0.088	0.035	1
RANBP1	0.083724	-0.662629	0.164	0.248	1
MAML3	0.0838448	-0.952136	0.038	0.088	1
IFITM3	0.0838619	0.537043	0.245	0.159	1
SVBP	0.0839266	1.17026	0.101	0.044	1
PCMT1	0.0839266	1.17026	0.101	0.044	1
OTUD1	0.0840738	-0.67615	0.252	0.345	1
AKNA	0.084107	0.899613	0.126	0.062	1
NDEL1	0.084107	0.899613	0.126	0.062	1
STUB1	0.0841828	1.02187	0.113	0.053	1
BCL7C	0.0841828	1.02187	0.113	0.053	1
UBALD2	0.0841828	1.02187	0.113	0.053	1
VCL	0.0844568	-0.829739	0.113	0.186	1
TK1	0.0846443	-0.978131	0.038	0.088	1
DAP	0.0848016	1.18537	0.088	0.035	1
RAB18	0.0848016	1.18537	0.088	0.035	1
YIF1B	0.0849862	-0.612998	0.132	0.212	1
IFNGR2	0.0853657	0.812151	0.22	0.142	1
AFF4	0.0854114	1.09226	0.101	0.044	1
SELENOS	0.0854114	1.09226	0.101	0.044	1
SUZ12	0.0854114	1.09226	0.101	0.044	1
PDE4A	0.0854114	1.09226	0.101	0.044	1
CIR1	0.0856883	0.992723	0.075	0.027	1
DHX9	0.0861061	0.70893	0.138	0.071	1
CACYBP	0.0862443	0.539717	0.245	0.159	1
OSER1	0.0863043	0.947869	0.113	0.053	1
FBXW7	0.0863284	1.09226	0.088	0.035	1
CNOT7	0.0863284	1.09226	0.088	0.035	1
GMFG	0.0863498	-0.253238	0.421	0.531	1
HLA-A	0.0864867	0.393125	0.667	0.575	1
ANP32B	0.0866487	-0.400782	0.415	0.504	1
SAMD4B	0.0867476	0.885808	0.075	0.027	1
PKM	0.0870397	-0.248778	0.434	0.54	1
NUDT1	0.0870625	-0.492704	0.208	0.301	1
HADHB	0.0872276	0.796803	0.126	0.062	1
FAM89B	0.0872276	0.796803	0.126	0.062	1
MRPL55	0.0872522	1.0098	0.101	0.044	1
TGFBR2	0.0872522	1.0098	0.101	0.044	1
RASSF3	0.0872522	1.0098	0.101	0.044	1
TTC19	0.0872522	1.0098	0.101	0.044	1
MFSD12	0.0872522	1.0098	0.101	0.044	1
UBE2G2	0.0872522	1.0098	0.101	0.044	1
USP9X	0.0872522	1.0098	0.101	0.044	1
RASSF5	0.0875875	0.780315	0.17	0.097	1
CLTB	0.0875875	0.780315	0.17	0.097	1
TXNL1	0.0877652	0.899613	0.113	0.053	1
MOB3A	0.0877652	0.899613	0.113	0.053	1
ZC3HAV1	0.087821	0.614211	0.258	0.168	1
FOSB	0.0880691	-0.111614	0.503	0.664	1
CD44	0.088357	0.558826	0.484	0.407	1
NDUFV2	0.0883884	-0.308279	0.258	0.372	1
LST1	0.088483	-0.188923	0.83	0.92	1
NIPSNAP3A	0.0886316	-0.575166	0.082	0.15	1
CRELD2	0.0891407	0.729688	0.126	0.062	1
CNTRL	0.0893534	-0.685349	0.119	0.195	1
CYTOR	0.0894346	0.829224	0.189	0.115	1
SRSF4	0.0895076	0.829224	0.113	0.053	1
HNRNPF	0.0898003	-0.352526	0.283	0.389	1
EIF5B	0.09037	-0.662629	0.182	0.265	1
DYNLL1	0.0904541	-0.242726	0.447	0.566	1
GBP1	0.0907079	2.09226	0.025	0	1
QPCT	0.0907079	2.09226	0.025	0	1
ELMOD2	0.0907079	2.09226	0.025	0	1
KLHL2	0.0907079	2.31465	0.025	0	1
HLA-F	0.0907079	2.09226	0.025	0	1
FOXK1	0.0907079	2.09226	0.025	0	1
AC069185.1	0.0907079	2.31465	0.025	0	1
CPSF1	0.0907079	2.09226	0.025	0	1
RRAGA	0.0907079	2.09226	0.025	0	1
CWF19L1	0.0907079	2.09226	0.025	0	1
GBF1	0.0907079	2.09226	0.025	0	1
INTS5	0.0907079	2.09226	0.025	0	1
BHLHE41	0.0907079	2.09226	0.025	0	1
SLC35E3	0.0907079	2.09226	0.025	0	1
FGD6	0.0907079	2.09226	0.025	0	1
BLM	0.0907079	2.09226	0.025	0	1
GTF3C1	0.0907079	2.09226	0.025	0	1
CD7	0.0907079	2.09226	0.025	0	1
SS18	0.0907079	2.09226	0.025	0	1
MGME1	0.0907079	2.09226	0.025	0	1
PLCXD1	0.0907079	2.09226	0.025	0	1
FAM104B	0.0907079	2.09226	0.025	0	1
RAB33A	0.0907079	2.09226	0.025	0	1
SLC10A3	0.0907079	2.09226	0.025	0	1
CXCL10	0.0907112	3.41419	0.025	0	1
GAR1	0.0907112	2.31465	0.025	0	1
DVL2	0.0907112	2.31465	0.025	0	1
NFKBIB	0.0907112	2.31465	0.025	0	1
ATAD3A	0.0907123	1.82922	0.025	0	1
UBE4B	0.0907123	1.82922	0.025	0	1
ATP13A2	0.0907123	1.82922	0.025	0	1
LINC00339	0.0907123	1.82922	0.025	0	1
SELENON	0.0907123	1.82922	0.025	0	1
SLC16A1-AS1	0.0907123	1.82922	0.025	0	1
DCLRE1B	0.0907123	1.82922	0.025	0	1
ARNT	0.0907123	1.82922	0.025	0	1
GALNT2	0.0907123	1.82922	0.025	0	1
CAD	0.0907123	1.82922	0.025	0	1
CNNM3	0.0907123	1.82922	0.025	0	1
INPP4A	0.0907123	1.82922	0.025	0	1
ERCC3	0.0907123	1.82922	0.025	0	1
ATG4B	0.0907123	1.82922	0.025	0	1
CAPN7	0.0907123	1.82922	0.025	0	1
IP6K1	0.0907123	1.82922	0.025	0	1
RASSF1	0.0907123	1.82922	0.025	0	1
USF3	0.0907123	1.82922	0.025	0	1
PIK3R4	0.0907123	1.82922	0.025	0	1
ST6GAL1	0.0907123	1.82922	0.025	0	1
PCYT1A	0.0907123	1.82922	0.025	0	1
IGFBP7	0.0907123	1.82922	0.025	0	1
ARHGAP24	0.0907123	1.82922	0.025	0	1
CTSO	0.0907123	1.82922	0.025	0	1
LINC01184	0.0907123	1.82922	0.025	0	1
CNOT6	0.0907123	1.82922	0.025	0	1
HIST1H2BG	0.0907123	1.82922	0.025	0	1
NFYA	0.0907123	1.82922	0.025	0	1
AL035587.2	0.0907123	1.82922	0.025	0	1
GCLC	0.0907123	1.82922	0.025	0	1
RARS2	0.0907123	1.82922	0.025	0	1
ZBTB24	0.0907123	1.82922	0.025	0	1
CDK19	0.0907123	1.82922	0.025	0	1
USP42	0.0907123	1.82922	0.025	0	1
COA1	0.0907123	1.82922	0.025	0	1
AC027644.3	0.0907123	1.82922	0.025	0	1
TRIM4	0.0907123	1.82922	0.025	0	1
POP7	0.0907123	1.82922	0.025	0	1
PDP1	0.0907123	1.82922	0.025	0	1
FBXL6	0.0907123	1.82922	0.025	0	1
SMIM27	0.0907123	1.82922	0.025	0	1
FGD3	0.0907123	1.82922	0.025	0	1
SUSD1	0.0907123	1.82922	0.025	0	1
TMEM141	0.0907123	1.82922	0.025	0	1
SVIL	0.0907123	1.82922	0.025	0	1
WASHC2A	0.0907123	1.82922	0.025	0	1
TSPAN14	0.0907123	1.82922	0.025	0	1
MMS19	0.0907123	1.82922	0.025	0	1
MARVELD1	0.0907123	1.82922	0.025	0	1
SLC22A18AS	0.0907123	1.82922	0.025	0	1
LIN7C	0.0907123	1.82922	0.025	0	1
GAB2	0.0907123	1.82922	0.025	0	1
UBASH3B	0.0907123	1.82922	0.025	0	1
ITFG2	0.0907123	1.82922	0.025	0	1
CD9	0.0907123	1.82922	0.025	0	1
PLEKHA5	0.0907123	1.82922	0.025	0	1
MARCH9	0.0907123	1.82922	0.025	0	1
IGF1	0.0907123	1.82922	0.025	0	1
RNF34	0.0907123	1.82922	0.025	0	1
DDX55	0.0907123	1.82922	0.025	0	1
RFC3	0.0907123	1.82922	0.025	0	1
RCBTB1	0.0907123	1.82922	0.025	0	1
ZFHX2-AS1	0.0907123	1.82922	0.025	0	1
SDR39U1	0.0907123	1.82922	0.025	0	1
EIF2B2	0.0907123	1.82922	0.025	0	1
MOAP1	0.0907123	1.82922	0.025	0	1
TUBGCP5	0.0907123	1.82922	0.025	0	1
NDUFAF1	0.0907123	1.82922	0.025	0	1
PATL2	0.0907123	1.82922	0.025	0	1
TRPM7	0.0907123	1.82922	0.025	0	1
PMM2	0.0907123	1.82922	0.025	0	1
ABCC1	0.0907123	1.82922	0.025	0	1
C16orf54	0.0907123	1.82922	0.025	0	1
TIMM22	0.0907123	1.82922	0.025	0	1
MYO1C	0.0907123	1.82922	0.025	0	1
TSR1	0.0907123	1.82922	0.025	0	1
TVP23B	0.0907123	1.82922	0.025	0	1
AKAP10	0.0907123	1.82922	0.025	0	1
SNHG30	0.0907123	1.82922	0.025	0	1
AARSD1	0.0907123	1.82922	0.025	0	1
KANSL1-AS1	0.0907123	1.82922	0.025	0	1
ACOX1	0.0907123	1.82922	0.025	0	1
ENGASE	0.0907123	1.82922	0.025	0	1
TBCD	0.0907123	1.82922	0.025	0	1
KIAA1328	0.0907123	1.82922	0.025	0	1
EID2	0.0907123	1.82922	0.025	0	1
ZNF83	0.0907123	1.82922	0.025	0	1
FO393401.1	0.0907123	1.82922	0.025	0	1
NFS1	0.0907123	1.82922	0.025	0	1
CRYZL1	0.0907123	1.82922	0.025	0	1
HIC2	0.0907123	1.82922	0.025	0	1
ZMAT5	0.0907123	1.82922	0.025	0	1
TCF20	0.0907123	1.82922	0.025	0	1
SLC9A7	0.0907123	1.82922	0.025	0	1
ZNF41	0.0907123	1.82922	0.025	0	1
GSPT2	0.0907123	1.82922	0.025	0	1
SLC9A6	0.0907123	1.82922	0.025	0	1
MAP7D3	0.0907123	1.82922	0.025	0	1
MAP3K6	0.0907123	1.82922	0.025	0	1
NRIP3	0.0907123	1.82922	0.025	0	1
MB21D2	0.0907123	1.82922	0.025	0	1
N4BP2L1	0.0907454	1.82922	0.044	0.009	1
UBE2Z	0.0907454	1.82922	0.044	0.009	1
GRK2	0.0908103	0.677221	0.101	0.044	1
FRG1	0.0908767	0.829224	0.088	0.035	1
GGA2	0.0908767	0.829224	0.088	0.035	1
CLN8	0.0910078	0.855219	0.157	0.088	1
KDM1A	0.0912446	1.67722	0.044	0.009	1
HADH	0.0912446	1.67722	0.044	0.009	1
TMEM192	0.0912446	1.67722	0.044	0.009	1
ZNF277	0.0912446	1.67722	0.044	0.009	1
ATF1	0.0912446	1.67722	0.044	0.009	1
LRRK1	0.0912446	1.82922	0.044	0.009	1
NUDT16L1	0.0912446	1.67722	0.044	0.009	1
ERF	0.0912446	1.67722	0.044	0.009	1
PLTP	0.0912446	2.31465	0.044	0.009	1
HIVEP3	0.0917897	1.5073	0.044	0.009	1
LRRC8D	0.0917897	1.5073	0.044	0.009	1
PIP5K1A	0.0917897	1.5073	0.044	0.009	1
ABHD14B	0.0917897	1.5073	0.044	0.009	1
KIAA1109	0.0917897	1.5073	0.044	0.009	1
CDKN2AIP	0.0917897	1.5073	0.044	0.009	1
SLC35A4	0.0917897	1.5073	0.044	0.009	1
TP53TG1	0.0917897	1.5073	0.044	0.009	1
DCTN6	0.0917897	1.5073	0.044	0.009	1
TLR4	0.0917897	1.5073	0.044	0.009	1
GAPVD1	0.0917897	1.5073	0.044	0.009	1
CD59	0.0917897	1.5073	0.044	0.009	1
ANKRD49	0.0917897	1.5073	0.044	0.009	1
CLEC2B	0.0917897	1.5073	0.044	0.009	1
AEBP2	0.0917897	1.5073	0.044	0.009	1
SMARCD1	0.0917897	1.5073	0.044	0.009	1
DLEU2	0.0917897	1.5073	0.044	0.009	1
ZBTB1	0.0917897	1.5073	0.044	0.009	1
PCNX1	0.0917897	1.5073	0.044	0.009	1
AQR	0.0917897	1.5073	0.044	0.009	1
TLNRD1	0.0917897	1.5073	0.044	0.009	1
ANKFY1	0.0917897	1.5073	0.044	0.009	1
CCDC43	0.0917897	1.5073	0.044	0.009	1
ZNF652	0.0917897	1.5073	0.044	0.009	1
DGKE	0.0917897	1.5073	0.044	0.009	1
COIL	0.0917897	1.5073	0.044	0.009	1
NARF	0.0917897	1.5073	0.044	0.009	1
DTNA	0.0917897	1.5073	0.044	0.009	1
PWWP3A	0.0917897	1.5073	0.044	0.009	1
KLF16	0.0917897	1.5073	0.044	0.009	1
KCNN4	0.0917897	1.5073	0.044	0.009	1
RBX1	0.0919929	-0.456178	0.233	0.327	1
TFG	0.0920663	0.787404	0.101	0.044	1
RAPGEF1	0.0925188	0.829224	0.157	0.088	1
ANXA5	0.0926711	-0.263678	0.572	0.681	1
SRSF5	0.0935106	-0.251696	0.415	0.54	1
RHOQ	0.0935338	0.802752	0.157	0.088	1
TRIR	0.0938416	-0.304259	0.264	0.372	1
CPT2	0.093865	-2.07767	0	0.018	1
DEPDC1	0.093865	-2.07767	0	0.018	1
GBP3	0.093865	-2.07767	0	0.018	1
TLR5	0.093865	-2.07767	0	0.018	1
FAM89A	0.093865	-2.07767	0	0.018	1
NID1	0.093865	-2.07767	0	0.018	1
ASXL2	0.093865	-2.07767	0	0.018	1
ASNSD1	0.093865	-2.07767	0	0.018	1
CAPN10	0.093865	-2.07767	0	0.018	1
SGO1	0.093865	-2.07767	0	0.018	1
TCTA	0.093865	-2.07767	0	0.018	1
RRP9	0.093865	-2.4927	0	0.018	1
CIP2A	0.093865	-2.07767	0	0.018	1
B4GALT4	0.093865	-2.07767	0	0.018	1
RPL39L	0.093865	-2.07767	0	0.018	1
IPO11	0.093865	-2.07767	0	0.018	1
SCAMP1	0.093865	-2.07767	0	0.018	1
MATR3.1	0.093865	-2.07767	0	0.018	1
CYFIP2	0.093865	-2.07767	0	0.018	1
SLC35B3	0.093865	-2.07767	0	0.018	1
HIST1H3B	0.093865	-2.4927	0	0.018	1
ZBTB22	0.093865	-2.07767	0	0.018	1
TTK	0.093865	-2.07767	0	0.018	1
MMS22L	0.093865	-2.07767	0	0.018	1
MTRES1	0.093865	-2.4927	0	0.018	1
L3MBTL3	0.093865	-2.07767	0	0.018	1
AC006001.2	0.093865	-2.07767	0	0.018	1
DNAJC30	0.093865	-2.07767	0	0.018	1
NDUFAF6	0.093865	-2.4927	0	0.018	1
ANKS6	0.093865	-2.07767	0	0.018	1
MRPL50	0.093865	-2.07767	0	0.018	1
PDCL	0.093865	-2.07767	0	0.018	1
TRUB2	0.093865	-2.07767	0	0.018	1
MCM10	0.093865	-2.07767	0	0.018	1
COMTD1	0.093865	-2.07767	0	0.018	1
ATE1	0.093865	-2.07767	0	0.018	1
ELP4	0.093865	-2.07767	0	0.018	1
AP003717.4	0.093865	-2.07767	0	0.018	1
SLC36A4	0.093865	-2.07767	0	0.018	1
MPZL3	0.093865	-2.07767	0	0.018	1
HMBS	0.093865	-2.07767	0	0.018	1
CHEK1	0.093865	-2.07767	0	0.018	1
TMEM106C	0.093865	-2.07767	0	0.018	1
NAB2	0.093865	-2.07767	0	0.018	1
SLC16A7	0.093865	-2.07767	0	0.018	1
AC025159.1	0.093865	-2.07767	0	0.018	1
CEP83	0.093865	-2.4927	0	0.018	1
CAMKK2	0.093865	-2.07767	0	0.018	1
DIAPH3	0.093865	-2.07767	0	0.018	1
GPR180	0.093865	-2.07767	0	0.018	1
GOLGA5	0.093865	-2.07767	0	0.018	1
XRCC3	0.093865	-2.07767	0	0.018	1
TEDC1	0.093865	-2.07767	0	0.018	1
RPP25	0.093865	-2.07767	0	0.018	1
EEF2KMT	0.093865	-2.07767	0	0.018	1
CHRNB1	0.093865	-2.07767	0	0.018	1
SMCR5	0.093865	-2.4927	0	0.018	1
RAB11FIP4	0.093865	-2.07767	0	0.018	1
ZNF830	0.093865	-2.4927	0	0.018	1
AC006449.6	0.093865	-2.4927	0	0.018	1
NAGLU	0.093865	-2.07767	0	0.018	1
FZR1	0.093865	-2.07767	0	0.018	1
PIAS4	0.093865	-2.07767	0	0.018	1
ZNF426	0.093865	-2.07767	0	0.018	1
ECSIT	0.093865	-2.07767	0	0.018	1
HOMER3	0.093865	-2.07767	0	0.018	1
MZF1-AS1	0.093865	-2.07767	0	0.018	1
CENPB	0.093865	-2.07767	0	0.018	1
CDC25B	0.093865	-2.4927	0	0.018	1
HIRA	0.093865	-2.07767	0	0.018	1
AL034397.3	0.093865	-2.07767	0	0.018	1
HMGN5	0.093865	-2.4927	0	0.018	1
NBPF10	0.093865	-2.07767	0	0.018	1
NBPF12	0.093865	-2.07767	0	0.018	1
HIST2H2AA4	0.093865	-2.07767	0	0.018	1
DNAJC27	0.093865	-2.07767	0	0.018	1
AC079305.1	0.093865	-2.07767	0	0.018	1
FASTKD3	0.093865	-2.07767	0	0.018	1
UBR5-AS1	0.093865	-2.07767	0	0.018	1
KIF27	0.093865	-2.07767	0	0.018	1
HTR3A	0.093865	-2.07767	0	0.018	1
AC008083.3	0.093865	-2.07767	0	0.018	1
AC067852.2	0.093865	-2.07767	0	0.018	1
SPC24	0.093865	-2.07767	0	0.018	1
APOC1	0.093865	-3.4927	0	0.018	1
AL162458.1	0.093865	-2.07767	0	0.018	1
CABLES2	0.093865	-2.07767	0	0.018	1
GNB1L	0.093865	-2.07767	0	0.018	1
CXCR3	0.093865	-2.07767	0	0.018	1
ZFY	0.093865	-2.07767	0	0.018	1
TMSB4Y	0.093865	-2.07767	0	0.018	1
AC004556.3	0.093865	-2.07767	0	0.018	1
AC023590.1	0.093865	-2.07767	0	0.018	1
AL451123.1	0.093865	-2.07767	0	0.018	1
FUT7	0.093865	-2.07767	0	0.018	1
UTF1	0.093865	-2.07767	0	0.018	1
AC135050.3	0.093865	-2.07767	0	0.018	1
GIPR	0.093865	-2.07767	0	0.018	1
LILRA4	0.093865	-2.07767	0	0.018	1
AC096733.2	0.093865	-2.07767	0	0.018	1
AC090527.3	0.093865	-2.07767	0	0.018	1
AC134312.5	0.093865	-2.07767	0	0.018	1
SPIB	0.0947043	-0.720114	0.182	0.265	1
RPS27	0.0950985	0.152314	1	1	1
RAD23A	0.0954661	0.744335	0.189	0.115	1
ATP5MC1	0.0959707	0.468822	0.226	0.142	1
CHORDC1	0.0961547	0.763636	0.22	0.142	1
PTPN1	0.0966177	0.659299	0.22	0.142	1
CTSS	0.0966529	-0.157837	0.579	0.699	1
ATP6V1B2	0.0974442	0.780315	0.157	0.088	1
NPM1	0.098781	-0.110088	0.686	0.814	1
PTPRE	0.0992469	-0.284117	0.629	0.726	1
MOB1A	0.0997959	-0.308279	0.264	0.363	1
LDHB	0.100276	-0.418703	0.189	0.274	1
TOMM22	0.100292	0.981227	0.132	0.071	1
COX5B	0.101004	-0.188698	0.516	0.637	1
INHBA	0.102901	-2.22967	0.013	0.044	1
SOD2	0.103072	0.578681	0.459	0.363	1
PLK2	0.1041	-1.7151	0.013	0.044	1
KRIT1	0.1041	-1.7151	0.013	0.044	1
MTA2	0.1041	-1.7151	0.013	0.044	1
SOCS1	0.1041	-1.7151	0.013	0.044	1
C11orf58	0.104111	-0.492704	0.189	0.274	1
PTGER4	0.104984	-0.367173	0.208	0.301	1
NCF4	0.105026	1.0098	0.164	0.097	1
SERPINA1	0.10509	0.860933	0.132	0.071	1
FAM76A	0.105344	-1.4927	0.013	0.044	1
LINC00884	0.105344	-1.4927	0.013	0.044	1
ANTXR2	0.105344	-1.4927	0.013	0.044	1
FAM20C	0.105344	-1.4927	0.013	0.044	1
SAMD9L	0.105344	-1.4927	0.013	0.044	1
WDFY4	0.105344	-1.4927	0.013	0.044	1
ACY3	0.105344	-1.4927	0.013	0.044	1
MON2	0.105344	-1.4927	0.013	0.044	1
TRIAP1	0.105344	-1.4927	0.013	0.044	1
GABPB1	0.105344	-1.4927	0.013	0.044	1
DPP8	0.105344	-1.4927	0.013	0.044	1
PRR11	0.105344	-1.4927	0.013	0.044	1
SSB	0.105491	-0.418703	0.22	0.31	1
PLCG2	0.105719	1.5073	0.119	0.062	1
DYNC1H1	0.106003	0.809859	0.195	0.124	1
AC091271.1	0.10667	1.82922	0.057	0.018	1
CCDC86	0.107182	-1.30006	0.013	0.044	1
GNAI2	0.107398	-0.125587	0.799	0.92	1
ERI3	0.108638	1.38177	0.057	0.018	1
IDH1	0.108638	1.38177	0.057	0.018	1
ACSL1	0.108638	1.38177	0.057	0.018	1
ELL2	0.108638	1.38177	0.057	0.018	1
NEK6	0.108638	1.38177	0.057	0.018	1
KCNQ1OT1	0.108638	1.5073	0.057	0.018	1
SELPLG	0.108638	1.38177	0.057	0.018	1
PHKG2	0.108638	1.5073	0.057	0.018	1
SF3A2	0.108638	1.38177	0.057	0.018	1
PHAX	0.109727	1.24426	0.057	0.018	1
RRP12	0.109727	1.24426	0.057	0.018	1
MED19	0.109727	1.24426	0.057	0.018	1
HEBP1	0.109727	1.24426	0.057	0.018	1
CPSF2	0.109727	1.24426	0.057	0.018	1
MTFMT	0.109727	1.24426	0.057	0.018	1
TRPV2	0.109727	1.24426	0.057	0.018	1
PHF12	0.109727	1.24426	0.057	0.018	1
RNF135	0.109727	1.24426	0.057	0.018	1
PLEKHM1	0.109727	1.24426	0.057	0.018	1
MAPRE2	0.109727	1.24426	0.057	0.018	1
DYRK1A	0.109727	1.24426	0.057	0.018	1
HSCB	0.109727	1.24426	0.057	0.018	1
NUP50	0.109727	1.24426	0.057	0.018	1
PIM2	0.109727	1.24426	0.057	0.018	1
KRT10	0.110315	0.966728	0.119	0.062	1
PRMT9	0.110538	-0.563093	0.201	0.283	1
IL10RB	0.111099	0.664837	0.176	0.106	1
LSM10	0.112396	-0.755738	0.088	0.15	1
KYNU	0.112396	-0.755738	0.088	0.15	1
PPP1R10	0.112472	-0.653169	0.094	0.159	1
HDAC9	0.112472	-0.653169	0.094	0.159	1
DCTN3	0.112587	1.02187	0.107	0.053	1
MMP9	0.112774	0.440182	0.057	0.018	1
PNP	0.113269	0.829224	0.119	0.062	1
MYDGF	0.113359	0.507296	0.296	0.212	1
CD99	0.113585	-0.492704	0.101	0.168	1
ECH1	0.113752	-0.727169	0.088	0.15	1
SLC35E1	0.113813	1.41419	0.069	0.027	1
ARRB2	0.113945	-0.319372	0.296	0.398	1
SRP19	0.114252	0.860933	0.119	0.062	1
PCNX4	0.114305	0.829224	0.057	0.018	1
RNPS1	0.114604	0.796803	0.119	0.062	1
EIF2S2	0.114704	-0.348314	0.226	0.319	1
LRRC59	0.114756	0.947869	0.107	0.053	1
TMPO	0.115124	-0.933277	0.132	0.204	1
MRPL28	0.115196	1.31465	0.069	0.027	1
RNF144B	0.115927	1.09226	0.094	0.044	1
STX16	0.115927	1.09226	0.094	0.044	1
TMEM173	0.116389	-0.879727	0.075	0.133	1
NANS	0.116489	-0.650245	0.157	0.23	1
KCNAB2	0.116588	1.20774	0.069	0.027	1
TP53BP2	0.116588	1.20774	0.069	0.027	1
EML4	0.116588	1.20774	0.069	0.027	1
DCP1A	0.116588	1.20774	0.069	0.027	1
POLR2H	0.116588	1.20774	0.069	0.027	1
GANAB	0.116588	1.20774	0.069	0.027	1
WAS	0.11665	-0.308279	0.277	0.372	1
LMO4	0.11674	-0.995204	0.069	0.124	1
NIPSNAP2	0.11674	-0.995204	0.069	0.124	1
SLC5A3	0.116913	0.940255	0.107	0.053	1
RELT	0.117145	-0.662629	0.088	0.15	1
LTA4H	0.117294	-0.755738	0.082	0.142	1
RBMS1	0.117429	0.869866	0.107	0.053	1
IL6ST	0.117429	0.869866	0.107	0.053	1
TMED2	0.117429	0.869866	0.107	0.053	1
DPYSL2	0.117576	-0.31338	0.428	0.522	1
ABT1	0.117598	-1.66263	0.019	0.053	1
MRPL52	0.117796	-0.492704	0.201	0.283	1
HBP1	0.118069	0.6448	0.057	0.018	1
HNRNPU	0.118147	-0.257601	0.547	0.646	1
ADAMTSL4	0.118159	1.09226	0.069	0.027	1
PSMC2	0.118159	1.09226	0.069	0.027	1
PLEC	0.118159	1.09226	0.069	0.027	1
NUDT14	0.118159	1.09226	0.069	0.027	1
ABHD17A	0.118159	1.09226	0.069	0.027	1
PCNT	0.118159	1.09226	0.069	0.027	1
ARHGEF6	0.118159	1.09226	0.069	0.027	1
FAM162A	0.118304	-0.570707	0.094	0.159	1
HACD4	0.118659	-0.452062	0.208	0.292	1
PUM1	0.118943	1.09226	0.082	0.035	1
YIPF4	0.118943	1.09226	0.082	0.035	1
LRP10	0.118943	1.09226	0.082	0.035	1
SKAP2	0.119041	-0.453176	0.208	0.292	1
MLEC	0.119234	0.744335	0.182	0.115	1
SGO2	0.119368	-1.4927	0.019	0.053	1
DERL1	0.119368	-1.4927	0.019	0.053	1
RAB8B	0.119368	-1.4927	0.019	0.053	1
CD300E	0.119368	-1.66263	0.019	0.053	1
ACTR3	0.120042	-0.222056	0.396	0.504	1
POMC	0.120253	0.922334	0.094	0.044	1
MRPL21	0.120253	0.922334	0.094	0.044	1
TM9SF2	0.120253	0.922334	0.094	0.044	1
ARPP19	0.120253	0.922334	0.094	0.044	1
VAMP2	0.120253	0.922334	0.094	0.044	1
CDC42	0.120455	-0.18076	0.541	0.655	1
NKTR	0.120933	0.992723	0.082	0.035	1
CTBP1	0.120933	0.992723	0.082	0.035	1
MIR22HG	0.120933	0.992723	0.082	0.035	1
LZIC	0.121224	-1.30006	0.019	0.053	1
ZMPSTE24	0.121224	-1.30006	0.019	0.053	1
SP140	0.121224	-1.30006	0.019	0.053	1
YTHDC2	0.121224	-1.30006	0.019	0.053	1
PGGT1B	0.121224	-1.30006	0.019	0.053	1
SLC43A3	0.121224	-1.30006	0.019	0.053	1
SCFD1	0.121224	-1.30006	0.019	0.053	1
NEK9	0.121224	-1.30006	0.019	0.053	1
SLC12A6	0.121224	-1.30006	0.019	0.053	1
CXorf40A	0.121224	-1.30006	0.019	0.053	1
SARS	0.121296	0.755224	0.107	0.053	1
IFRD1	0.121296	0.755224	0.107	0.053	1
PAFAH1B2	0.121296	0.755224	0.107	0.053	1
PFKL	0.122567	0.614211	0.164	0.097	1
SYF2	0.123019	0.699941	0.182	0.115	1
SNAPIN	0.123402	0.77033	0.069	0.027	1
STX6	0.123402	0.77033	0.069	0.027	1
TIMM50	0.123402	0.77033	0.069	0.027	1
SERPINB9	0.124185	0.359197	0.327	0.23	1
PDCD2	0.124788	-0.940163	0.063	0.115	1
KIFC1	0.124916	-1.4927	0.038	0.08	1
CBL	0.125427	-0.814632	0.069	0.124	1
SUSD3	0.125857	-0.492704	0.195	0.274	1
ABCE1	0.12625	0.699941	0.094	0.044	1
CELF1	0.12625	0.699941	0.094	0.044	1
CRK	0.12625	0.699941	0.094	0.044	1
SELENOW	0.12625	0.699941	0.094	0.044	1
TLE4	0.126632	0.729688	0.082	0.035	1
MT-CO1	0.12664	0.281167	0.994	0.973	1
ACOT9	0.127531	0.677221	0.151	0.088	1
CTSH	0.127681	-0.258239	0.597	0.673	1
ACADM	0.12805	-1.3407	0.025	0.062	1
PAICS	0.12805	-1.3407	0.025	0.062	1
KLC1	0.12805	-1.3407	0.025	0.062	1
BRD4	0.128168	0.6448	0.182	0.115	1
DIPK2A	0.128377	-0.978131	0.057	0.106	1
ADIPOR1	0.129001	0.507296	0.069	0.027	1
CLTA	0.129116	-0.329205	0.321	0.416	1
BCL10	0.129258	-0.840627	0.063	0.115	1
MICAL1	0.129258	-0.840627	0.063	0.115	1
KIF20B	0.129836	-1.01627	0.094	0.15	1
PSMD2	0.12996	-0.704208	0.113	0.177	1
QARS	0.130379	-0.699155	0.069	0.124	1
DANCR	0.130379	-0.59224	0.069	0.124	1
RIN2	0.130379	-0.699155	0.069	0.124	1
PSMD8	0.130409	-0.43612	0.138	0.212	1
SCLT1	0.130445	-1.17078	0.025	0.062	1
PLAGL1	0.130445	-1.17078	0.025	0.062	1
HCAR2	0.130445	-1.17078	0.025	0.062	1
ZMYND8	0.130445	-1.17078	0.025	0.062	1
ARL6IP5	0.130834	-0.296307	0.289	0.389	1
EHBP1L1	0.131031	0.77033	0.138	0.08	1
TACC3	0.131296	-1.02322	0.05	0.097	1
METTL7A	0.131296	-1.02322	0.05	0.097	1
IL10	0.131595	-0.755738	0.025	0.062	1
IRF5	0.132394	-1.22967	0.031	0.071	1
NCAPD2	0.132394	-1.22967	0.031	0.071	1
RAB5B	0.132394	-1.22967	0.031	0.071	1
PPP6R1	0.132394	-1.22967	0.031	0.071	1
APH1A	0.132602	-0.871216	0.057	0.106	1
ARMCX3	0.132602	-0.871216	0.057	0.106	1
CES1	0.132602	-0.871216	0.057	0.106	1
MGAT1	0.132979	0.475587	0.264	0.186	1
TMEM120B	0.133251	-1.07767	0.044	0.088	1
PPA2	0.133821	-1.14478	0.038	0.08	1
DERA	0.133821	-1.14478	0.038	0.08	1
DDX39A	0.133941	-0.846341	0.101	0.159	1
CKAP2	0.134086	-1.14478	0.031	0.071	1
BCL6	0.134221	-0.715096	0.063	0.115	1
GIMAP1	0.135245	-0.907741	0.05	0.097	1
TMEM70	0.135245	-0.907741	0.05	0.097	1
RBCK1	0.135245	-0.907741	0.05	0.097	1
TSPYL1	0.135259	-1.07767	0.031	0.071	1
ZWINT	0.135259	-1.07767	0.031	0.071	1
NOB1	0.135259	-1.07767	0.031	0.071	1
DDX3Y	0.135259	-1.07767	0.031	0.071	1
NSL1	0.136097	-0.59224	0.069	0.124	1
MRPL34	0.136097	-0.59224	0.069	0.124	1
ACBD3	0.136299	0.860933	0.126	0.071	1
SNRNP70	0.136299	0.860933	0.126	0.071	1
FAM133B	0.1364	0.557922	0.314	0.239	1
C1QA	0.136448	0.400381	0.365	0.283	1
MRPL32	0.136663	1.96673	0.038	0.009	1
RBM42	0.136833	-1.00728	0.031	0.071	1
KRCC1	0.136885	-0.952136	0.044	0.088	1
RAE1	0.137096	-1.00728	0.038	0.08	1
NAMPT	0.137366	-0.16086	0.497	0.619	1
UBE3A	0.137539	-0.733712	0.057	0.106	1
IKBKG	0.13816	1.67722	0.038	0.009	1
NRP2	0.13818	-0.907741	0.044	0.088	1
LRRC25	0.138378	-0.556834	0.113	0.177	1
HEXA	0.138556	-0.618235	0.113	0.177	1
ID3	0.138907	1.5073	0.038	0.009	1
GDAP2	0.138907	1.5073	0.038	0.009	1
UBA5	0.138907	1.5073	0.038	0.009	1
LYAR	0.138907	1.5073	0.038	0.009	1
CCDC167	0.138907	1.5073	0.038	0.009	1
NUS1	0.138907	1.5073	0.038	0.009	1
DOCK4	0.138907	1.5073	0.038	0.009	1
TSPAN32	0.138907	1.5073	0.038	0.009	1
ZCCHC8	0.138907	1.5073	0.038	0.009	1
LINC00662	0.138907	1.5073	0.038	0.009	1
ASXL1	0.138907	1.5073	0.038	0.009	1
RCBTB2	0.138988	-0.715096	0.057	0.106	1
HNRNPH3	0.139279	0.632827	0.138	0.08	1
PSMD7	0.139377	0.796803	0.126	0.071	1
MZT1	0.139618	-0.855274	0.031	0.071	1
YRDC	0.139698	1.31465	0.038	0.009	1
MYSM1	0.139698	1.31465	0.038	0.009	1
DENND1B	0.139698	1.31465	0.038	0.009	1
IQSEC1	0.139698	1.31465	0.038	0.009	1
HACD2	0.139698	1.31465	0.038	0.009	1
STAG1	0.139698	1.31465	0.038	0.009	1
TMEM41A	0.139698	1.31465	0.038	0.009	1
OPA1	0.139698	1.31465	0.038	0.009	1
ADH5	0.139698	1.31465	0.038	0.009	1
USP38	0.139698	1.31465	0.038	0.009	1
OTUD4	0.139698	1.31465	0.038	0.009	1
TRIO	0.139698	1.31465	0.038	0.009	1
C6orf89	0.139698	1.31465	0.038	0.009	1
DDX56	0.139698	1.31465	0.038	0.009	1
FASTK	0.139698	1.31465	0.038	0.009	1
YTHDF3	0.139698	1.31465	0.038	0.009	1
SLC25A32	0.139698	1.31465	0.038	0.009	1
ST3GAL1	0.139698	1.31465	0.038	0.009	1
EXOSC4	0.139698	1.31465	0.038	0.009	1
CDK5RAP2	0.139698	1.31465	0.038	0.009	1
ZNF33A	0.139698	1.31465	0.038	0.009	1
IDE	0.139698	1.31465	0.038	0.009	1
MS4A4E	0.139698	1.31465	0.038	0.009	1
EIF1AD	0.139698	1.31465	0.038	0.009	1
SLC15A4	0.139698	1.31465	0.038	0.009	1
SRP54	0.139698	1.31465	0.038	0.009	1
HYPK	0.139698	1.31465	0.038	0.009	1
CCPG1	0.139698	1.31465	0.038	0.009	1
UNC45A	0.139698	1.31465	0.038	0.009	1
AC005632.3	0.139698	1.31465	0.038	0.009	1
CES2	0.139698	1.31465	0.038	0.009	1
MPHOSPH6	0.139698	1.31465	0.038	0.009	1
VMO1	0.139698	1.31465	0.038	0.009	1
PHF23	0.139698	1.31465	0.038	0.009	1
ELAC2	0.139698	1.31465	0.038	0.009	1
SREBF1	0.139698	1.31465	0.038	0.009	1
PRPSAP2	0.139698	1.31465	0.038	0.009	1
TMEM101	0.139698	1.31465	0.038	0.009	1
GGA3	0.139698	1.31465	0.038	0.009	1
TTC39C	0.139698	1.31465	0.038	0.009	1
RAVER1	0.139698	1.31465	0.038	0.009	1
BABAM1	0.139698	1.31465	0.038	0.009	1
FCHO1	0.139698	1.31465	0.038	0.009	1
LYPD3	0.139698	1.31465	0.038	0.009	1
IRF3	0.139698	1.31465	0.038	0.009	1
TMX4	0.139698	1.31465	0.038	0.009	1
PRR14L	0.139698	1.31465	0.038	0.009	1
SREBF2	0.139698	1.31465	0.038	0.009	1
ASMTL	0.139698	1.31465	0.038	0.009	1
PDK3	0.139698	1.31465	0.038	0.009	1
YJU2	0.139698	1.31465	0.038	0.009	1
IMPDH1	0.139739	-0.871216	0.044	0.088	1
RNF166	0.140116	-0.755738	0.05	0.097	1
EIF3L	0.142225	-0.241896	0.503	0.602	1
PSMB1	0.142608	-0.367173	0.277	0.363	1
SRRM2	0.142809	-0.289887	0.327	0.434	1
PAIP2	0.14298	-0.563093	0.113	0.177	1
LAP3	0.143162	0.487118	0.377	0.301	1
PRKAR2A	0.143289	0.729688	0.126	0.071	1
LARS	0.143289	0.729688	0.126	0.071	1
KDM2A	0.143289	0.729688	0.126	0.071	1
TUBA1B	0.143332	-0.440752	0.786	0.796	1
NME2	0.143501	-0.141029	0.843	0.956	1
CTDSPL2	0.143544	0.922334	0.038	0.009	1
PNRC1	0.143909	-0.369556	0.497	0.549	1
RUSC1	0.14395	1.82922	0.019	0	1
SUCLG2	0.14395	1.82922	0.019	0	1
PAPSS1	0.14395	1.82922	0.019	0	1
UST	0.14395	1.82922	0.019	0	1
AVL9	0.14395	1.82922	0.019	0	1
GNG11	0.14395	1.82922	0.019	0	1
AVPI1	0.14395	1.82922	0.019	0	1
RASSF7	0.14395	1.82922	0.019	0	1
TRAF6	0.14395	1.82922	0.019	0	1
INCENP	0.14395	1.82922	0.019	0	1
RNF26	0.14395	1.82922	0.019	0	1
RNASE1	0.14395	2.67722	0.019	0	1
GSKIP	0.14395	1.82922	0.019	0	1
FAM214A	0.14395	1.82922	0.019	0	1
HIRIP3	0.14395	1.82922	0.019	0	1
SETD1A	0.14395	1.82922	0.019	0	1
OGFOD1	0.14395	1.82922	0.019	0	1
HSDL1	0.14395	1.82922	0.019	0	1
RNFT1	0.14395	1.82922	0.019	0	1
SNHG20	0.14395	1.82922	0.019	0	1
PRDX2	0.14395	1.82922	0.019	0	1
ZNF780A	0.14395	1.82922	0.019	0	1
SAE1	0.14395	1.82922	0.019	0	1
PNPLA4	0.14395	1.82922	0.019	0	1
RENBP	0.14395	1.82922	0.019	0	1
AC008969.1	0.14395	1.82922	0.019	0	1
RDH5	0.14395	1.82922	0.019	0	1
CLCN6	0.143952	1.5073	0.019	0	1
C1orf216	0.143952	1.5073	0.019	0	1
KDM4A	0.143952	1.5073	0.019	0	1
RNF11	0.143952	1.5073	0.019	0	1
GPX7	0.143952	1.5073	0.019	0	1
LINC02812	0.143952	1.5073	0.019	0	1
RAB13	0.143952	1.5073	0.019	0	1
SHC1	0.143952	1.5073	0.019	0	1
SMG5	0.143952	1.5073	0.019	0	1
PPOX	0.143952	1.5073	0.019	0	1
TOMM40L	0.143952	1.5073	0.019	0	1
UAP1	0.143952	1.5073	0.019	0	1
XPR1	0.143952	1.5073	0.019	0	1
EIF2D	0.143952	1.5073	0.019	0	1
RAB3GAP2	0.143952	1.5073	0.019	0	1
FBXO28	0.143952	1.5073	0.019	0	1
ITPKB	0.143952	1.5073	0.019	0	1
TAF5L	0.143952	1.5073	0.019	0	1
SELENOI	0.143952	1.5073	0.019	0	1
SLC5A6	0.143952	1.5073	0.019	0	1
SUPT7L	0.143952	1.5073	0.019	0	1
AL133243.3	0.143952	1.5073	0.019	0	1
VPS54	0.143952	1.5073	0.019	0	1
POLR1A	0.143952	1.5073	0.019	0	1
KDM3A	0.143952	1.5073	0.019	0	1
LINC00342	0.143952	1.5073	0.019	0	1
MERTK	0.143952	1.5073	0.019	0	1
FAM168B	0.143952	1.5073	0.019	0	1
FASTKD2	0.143952	1.5073	0.019	0	1
KLF7	0.143952	1.5073	0.019	0	1
BCS1L	0.143952	1.5073	0.019	0	1
STK11IP	0.143952	1.5073	0.019	0	1
TRAF3IP1	0.143952	1.5073	0.019	0	1
KAT2B	0.143952	1.5073	0.019	0	1
AZI2	0.143952	1.5073	0.019	0	1
GMPPB	0.143952	1.5073	0.019	0	1
MON1A	0.143952	1.5073	0.019	0	1
NXPE3	0.143952	1.5073	0.019	0	1
CCDC58	0.143952	1.5073	0.019	0	1
AC083798.2	0.143952	1.5073	0.019	0	1
ACPP	0.143952	1.5073	0.019	0	1
FAIM	0.143952	2.09226	0.019	0	1
CHST2	0.143952	1.5073	0.019	0	1
ABCC5	0.143952	1.5073	0.019	0	1
AC147067.1	0.143952	1.5073	0.019	0	1
SCARB2	0.143952	1.5073	0.019	0	1
SPP1	0.143952	5.93356	0.019	0	1
JADE1	0.143952	1.5073	0.019	0	1
CLCN3	0.143952	1.5073	0.019	0	1
CCDC127	0.143952	1.5073	0.019	0	1
ARL15	0.143952	1.5073	0.019	0	1
ANKRA2	0.143952	1.5073	0.019	0	1
CSNK1G3	0.143952	1.5073	0.019	0	1
ALDH7A1	0.143952	1.5073	0.019	0	1
PCYOX1L	0.143952	1.5073	0.019	0	1
GALNT10	0.143952	1.5073	0.019	0	1
SFXN1	0.143952	1.5073	0.019	0	1
WRNIP1	0.143952	1.5073	0.019	0	1
TUBB2A	0.143952	1.5073	0.019	0	1
ZSCAN9	0.143952	1.5073	0.019	0	1
TRIM39	0.143952	1.5073	0.019	0	1
PRR3	0.143952	1.5073	0.019	0	1
RXRB	0.143952	1.5073	0.019	0	1
LEMD2	0.143952	1.5073	0.019	0	1
TNFRSF21	0.143952	1.5073	0.019	0	1
MDN1	0.143952	1.5073	0.019	0	1
ZUP1	0.143952	1.5073	0.019	0	1
REPS1	0.143952	1.5073	0.019	0	1
AGPAT4	0.143952	1.5073	0.019	0	1
UMAD1	0.143952	1.5073	0.019	0	1
CDCA7L	0.143952	1.5073	0.019	0	1
FKBP14	0.143952	1.5073	0.019	0	1
GARS-DT	0.143952	1.5073	0.019	0	1
EEPD1	0.143952	1.5073	0.019	0	1
TRG-AS1	0.143952	1.5073	0.019	0	1
YKT6	0.143952	1.5073	0.019	0	1
TNS3	0.143952	1.5073	0.019	0	1
STEAP4	0.143952	1.5073	0.019	0	1
SAP25	0.143952	1.5073	0.019	0	1
MOSPD3	0.143952	1.5073	0.019	0	1
PRKAR2B	0.143952	1.5073	0.019	0	1
WDR91	0.143952	1.5073	0.019	0	1
ZNF282	0.143952	1.5073	0.019	0	1
LMBR1	0.143952	1.5073	0.019	0	1
PINX1	0.143952	1.5073	0.019	0	1
XPO7	0.143952	1.5073	0.019	0	1
KCTD9	0.143952	1.5073	0.019	0	1
UBXN8	0.143952	1.5073	0.019	0	1
THAP1	0.143952	1.5073	0.019	0	1
AC040970.1	0.143952	1.5073	0.019	0	1
DENND4C	0.143952	1.5073	0.019	0	1
RGP1	0.143952	1.5073	0.019	0	1
RNF38	0.143952	1.5073	0.019	0	1
DAPK1	0.143952	1.5073	0.019	0	1
AL138756.1	0.143952	1.5073	0.019	0	1
LINC01503	0.143952	1.5073	0.019	0	1
EXOSC2	0.143952	1.5073	0.019	0	1
ABL1	0.143952	1.5073	0.019	0	1
TSC1	0.143952	1.5073	0.019	0	1
EGFL7	0.143952	1.5073	0.019	0	1
ZNF25	0.143952	1.5073	0.019	0	1
ZNF33B	0.143952	1.5073	0.019	0	1
RUFY2	0.143952	1.5073	0.019	0	1
STAMBPL1	0.143952	1.5073	0.019	0	1
ALDH18A1	0.143952	1.5073	0.019	0	1
ARHGAP19	0.143952	1.5073	0.019	0	1
PI4K2A	0.143952	1.5073	0.019	0	1
SUFU	0.143952	1.5073	0.019	0	1
NEURL1	0.143952	1.5073	0.019	0	1
IFITM1	0.143952	1.5073	0.019	0	1
DEAF1	0.143952	1.5073	0.019	0	1
DNAJC24	0.143952	1.5073	0.019	0	1
NAT10	0.143952	1.5073	0.019	0	1
PDHX	0.143952	1.5073	0.019	0	1
ARHGAP1	0.143952	1.5073	0.019	0	1
MADD	0.143952	1.5073	0.019	0	1
PATL1	0.143952	1.5073	0.019	0	1
TMEM138	0.143952	1.5073	0.019	0	1
TMEM216	0.143952	1.5073	0.019	0	1
BCO2	0.143952	1.5073	0.019	0	1
DPAGT1	0.143952	2.09226	0.019	0	1
ACRBP	0.143952	1.5073	0.019	0	1
ATN1	0.143952	1.5073	0.019	0	1
FOXJ2	0.143952	1.5073	0.019	0	1
BICD1	0.143952	1.5073	0.019	0	1
CERS5	0.143952	1.5073	0.019	0	1
CSAD	0.143952	1.5073	0.019	0	1
ATP23	0.143952	1.5073	0.019	0	1
XPOT	0.143952	1.5073	0.019	0	1
POC1B	0.143952	1.5073	0.019	0	1
SOCS2	0.143952	1.5073	0.019	0	1
TMCC3	0.143952	1.5073	0.019	0	1
APPL2	0.143952	1.5073	0.019	0	1
CMKLR1	0.143952	1.5073	0.019	0	1
BRAP	0.143952	1.5073	0.019	0	1
LINC01089	0.143952	1.5073	0.019	0	1
PGAM5	0.143952	1.5073	0.019	0	1
VWA8	0.143952	1.5073	0.019	0	1
TGDS	0.143952	1.5073	0.019	0	1
TTC5	0.143952	1.5073	0.019	0	1
TEP1	0.143952	1.5073	0.019	0	1
SLC7A8	0.143952	1.5073	0.019	0	1
PRORP	0.143952	1.5073	0.019	0	1
MAP4K5	0.143952	1.5073	0.019	0	1
ATG14	0.143952	1.5073	0.019	0	1
PPM1A	0.143952	1.5073	0.019	0	1
MNAT1	0.143952	1.5073	0.019	0	1
UBR7	0.143952	1.5073	0.019	0	1
ANKRD9	0.143952	1.5073	0.019	0	1
ZFYVE21	0.143952	1.5073	0.019	0	1
BRF1	0.143952	1.5073	0.019	0	1
LINC01852	0.143952	1.5073	0.019	0	1
RMDN3	0.143952	1.5073	0.019	0	1
VPS18	0.143952	1.5073	0.019	0	1
IQCH-AS1	0.143952	1.5073	0.019	0	1
SCAPER	0.143952	1.5073	0.019	0	1
AC015871.4	0.143952	1.5073	0.019	0	1
AEN	0.143952	1.5073	0.019	0	1
SEMA4B	0.143952	1.5073	0.019	0	1
MAN2A2	0.143952	1.5073	0.019	0	1
NPRL3	0.143952	1.5073	0.019	0	1
PIGQ	0.143952	1.5073	0.019	0	1
LMF1	0.143952	1.5073	0.019	0	1
PKD1	0.143952	1.5073	0.019	0	1
LINC00921	0.143952	1.5073	0.019	0	1
SLX4	0.143952	1.5073	0.019	0	1
NMRAL1	0.143952	1.5073	0.019	0	1
AC087190.1	0.143952	1.5073	0.019	0	1
CDIPT	0.143952	1.5073	0.019	0	1
CFAP20	0.143952	1.5073	0.019	0	1
DPEP2	0.143952	1.5073	0.019	0	1
NFATC3	0.143952	1.5073	0.019	0	1
GCSH	0.143952	1.5073	0.019	0	1
ZCCHC14	0.143952	1.5073	0.019	0	1
WDR81	0.143952	1.5073	0.019	0	1
CAMTA2	0.143952	1.5073	0.019	0	1
MIS12	0.143952	1.5073	0.019	0	1
TMEM88	0.143952	1.5073	0.019	0	1
RANGRF	0.143952	1.5073	0.019	0	1
TEFM	0.143952	1.5073	0.019	0	1
LIG3	0.143952	1.5073	0.019	0	1
TADA2A	0.143952	1.5073	0.019	0	1
FBXL20	0.143952	1.5073	0.019	0	1
ASB16-AS1	0.143952	1.5073	0.019	0	1
ATXN7L3	0.143952	1.5073	0.019	0	1
DHX40	0.143952	1.5073	0.019	0	1
TANC2	0.143952	1.5073	0.019	0	1
SLC39A11	0.143952	1.5073	0.019	0	1
CABLES1	0.143952	1.5073	0.019	0	1
MBD1	0.143952	1.5073	0.019	0	1
FEM1A	0.143952	1.5073	0.019	0	1
C3	0.143952	1.5073	0.019	0	1
TRIP10	0.143952	1.5073	0.019	0	1
CERS4	0.143952	1.5073	0.019	0	1
ZNF266	0.143952	1.5073	0.019	0	1
HAUS8	0.143952	1.5073	0.019	0	1
MAU2	0.143952	1.5073	0.019	0	1
ZNF101	0.143952	1.5073	0.019	0	1
ZNF431	0.143952	1.5073	0.019	0	1
ZNF234	0.143952	1.5073	0.019	0	1
CLASRP	0.143952	1.5073	0.019	0	1
CCDC61	0.143952	1.5073	0.019	0	1
CA11	0.143952	1.5073	0.019	0	1
ZNF614	0.143952	1.5073	0.019	0	1
ZNF766	0.143952	1.5073	0.019	0	1
ZNF880	0.143952	1.5073	0.019	0	1
ZNF468	0.143952	1.5073	0.019	0	1
RNF24	0.143952	1.5073	0.019	0	1
ACSS2	0.143952	1.5073	0.019	0	1
SLC12A5	0.143952	1.5073	0.019	0	1
ZBTB46	0.143952	1.5073	0.019	0	1
KCNE1	0.143952	1.5073	0.019	0	1
LSS	0.143952	1.5073	0.019	0	1
TXNRD2	0.143952	1.5073	0.019	0	1
DGCR8	0.143952	1.5073	0.019	0	1
NF2	0.143952	1.5073	0.019	0	1
TMEM184B	0.143952	1.5073	0.019	0	1
XPNPEP3	0.143952	1.5073	0.019	0	1
Z97192.3	0.143952	1.5073	0.019	0	1
BRD1	0.143952	1.5073	0.019	0	1
USP11	0.143952	1.5073	0.019	0	1
WDR13	0.143952	1.5073	0.019	0	1
HDAC6	0.143952	1.5073	0.019	0	1
PHF8	0.143952	1.5073	0.019	0	1
ELF4	0.143952	1.5073	0.019	0	1
NSDHL	0.143952	1.5073	0.019	0	1
ABCD1	0.143952	1.5073	0.019	0	1
PEX10	0.143952	1.5073	0.019	0	1
MSMO1	0.143952	1.5073	0.019	0	1
SHB	0.143952	1.5073	0.019	0	1
ERLIN1	0.143952	1.5073	0.019	0	1
PSTK	0.143952	1.5073	0.019	0	1
L3HYPDH	0.143952	1.5073	0.019	0	1
KCNK13	0.143952	1.5073	0.019	0	1
CSDE1	0.143981	0.476922	0.27	0.195	1
FGFR1OP2	0.144314	0.729688	0.038	0.009	1
LINC02206	0.144314	0.729688	0.038	0.009	1
CDC123	0.144413	-0.563093	0.107	0.168	1
FBXO11	0.144499	0.899613	0.113	0.062	1
TRMT6	0.144499	0.899613	0.113	0.062	1
PLAAT3	0.144531	-0.599619	0.057	0.106	1
PHACTR1	0.144864	-0.340701	0.478	0.575	1
NSUN6	0.145474	-0.618235	0.05	0.097	1
SEM1	0.145529	-0.492704	0.182	0.257	1
SCO2	0.146969	-0.492704	0.157	0.23	1
USP36	0.147466	0.829224	0.113	0.062	1
UBXN4	0.148131	0.554602	0.17	0.106	1
CD81	0.14834	0.583245	0.358	0.292	1
[truncated: 5,029 more rows]

## Sheet: 4
gene	p_val	avg_log2FC	pct.1	pct.2	p_val_adj
RPL13A	1.53081e-10	0.686895	0.992	0.967	2.26835e-06
MTRNR2L8	3.00137e-07	-3.24842	0.061	0.298	0.00444743
HSP90AA1	3.7574e-07	1.11202	0.931	0.917	0.00556772
EEF1A1	1.16519e-05	-0.368246	1	0.992	0.172658
ACTG1	1.22091e-05	-0.689851	0.878	0.967	0.180915
RPL5	1.45091e-05	-0.33429	0.985	1	0.214995
SON	1.67064e-05	0.858133	0.748	0.554	0.247556
TRAC	1.85889e-05	-1.07958	0.588	0.702	0.27545
RPL6	1.8605e-05	-0.346641	0.992	1	0.275689
SOD1	1.92421e-05	0.949571	0.626	0.38	0.285129
UBB	3.02687e-05	0.844133	0.802	0.702	0.448522
HSPD1	5.13844e-05	1.46094	0.542	0.339	0.761414
HSPH1	6.38407e-05	2.00092	0.282	0.091	0.945991
LDHB	7.07871e-05	-0.482292	0.611	0.86	1
ETS1	9.59205e-05	-0.612059	0.588	0.826	1
ITM2A	0.000102419	-0.982648	0.42	0.636	1
TBC1D10C	0.000111384	-1.14009	0.183	0.405	1
SKAP1	0.000161246	-0.725517	0.321	0.562	1
G3BP2	0.000167903	1.02294	0.55	0.331	1
REL	0.000185999	1.185	0.519	0.314	1
UBALD2	0.000195661	1.01735	0.527	0.322	1
RBM25	0.000203836	0.839637	0.557	0.331	1
SIRPG	0.000205715	-1.51666	0.069	0.24	1
RPS7	0.000222363	-0.277457	0.977	1	1
PNPLA2	0.000324819	3.13337	0.122	0.008	1
TRAF3IP3	0.000330317	-0.785937	0.351	0.57	1
THAP9-AS1	0.000332354	2.9729	0.122	0.008	1
CD3G	0.000339449	-0.8139	0.55	0.711	1
RPS27	0.000364634	0.246645	0.992	1	1
MLXIP	0.00039892	2.62241	0.137	0.017	1
CTSW	0.000429942	0.88544	0.427	0.207	1
EPHA4	0.00043445	-3.69952	0	0.091	1
GNB1	0.000462825	1.40001	0.282	0.107	1
PLIN2	0.000476637	1.84891	0.221	0.066	1
HLA-B	0.000500642	0.453453	0.939	0.917	1
DNAJA1	0.000577298	0.999512	0.649	0.504	1
TOX4	0.000643457	1.4704	0.244	0.083	1
ICAM3	0.000676306	-0.774484	0.328	0.537	1
RPL27	0.000699305	0.323249	0.969	0.942	1
NELL2	0.00081345	-3.69952	0	0.083	1
TRAF4	0.000821333	1.92983	0.198	0.058	1
RNF149	0.000862588	1.34487	0.282	0.116	1
PTPRC	0.000928532	-0.545451	0.763	0.843	1
SLC35E1	0.00103375	1.83297	0.183	0.05	1
RPL27A	0.00107311	0.370314	0.962	0.975	1
RACK1	0.00108684	-0.263317	0.969	1	1
GARS	0.00115621	3.4704	0.084	0	1
APLP2	0.00119158	2.38794	0.122	0.017	1
HMGN1	0.00120915	0.583412	0.74	0.57	1
HSPA1A	0.00121615	2.43388	0.214	0.074	1
PDE3B	0.00125578	-1.3125	0.122	0.281	1
NFAT5	0.00130947	1.4704	0.252	0.099	1
RPL12	0.00132728	-0.253042	0.985	1	1
LCK	0.00136702	-0.579682	0.565	0.719	1
RIPOR2	0.00138539	-0.938988	0.275	0.455	1
KLRD1	0.00152855	-4.11456	0	0.074	1
DDX24	0.0015647	0.8354	0.489	0.306	1
RPL23A	0.00161367	0.264117	0.992	0.983	1
PCNX4	0.00166028	2.88544	0.099	0.008	1
KDM2B	0.00169135	2.6928	0.099	0.008	1
RPS13	0.00169657	-0.246971	1	0.983	1
RPS11	0.00170912	0.45142	0.969	0.942	1
JMY	0.00174902	1.40627	0.313	0.157	1
INPP4B	0.00177243	-1.83077	0.046	0.165	1
RPS29	0.00178191	0.233364	0.992	1	1
ZNF644	0.00196655	1.5293	0.176	0.05	1
PHC1	0.00198548	3.4704	0.076	0	1
DTWD1	0.00198955	3.34487	0.076	0	1
PKIA	0.00207397	-2.33695	0.015	0.107	1
SIK3	0.0020912	1.26395	0.267	0.116	1
SMU1	0.00213144	1.88544	0.145	0.033	1
CTBP1	0.00221875	1.53752	0.16	0.041	1
PMAIP1	0.00222076	0.995065	0.237	0.091	1
SELENOT	0.00226693	-1.49307	0.069	0.198	1
SELPLG	0.00227499	-1.19256	0.115	0.264	1
SNU13	0.00241895	0.864682	0.45	0.281	1
LTB	0.002475	-0.525208	0.939	0.942	1
FAM177A1	0.00259886	1.12107	0.389	0.24	1
FLT3LG	0.00263703	-0.861794	0.183	0.355	1
CASP3	0.00265008	1.28754	0.252	0.107	1
CD3D	0.0027826	-0.450987	0.794	0.835	1
CCR4	0.00286799	-3.28448	0	0.066	1
CD7	0.00287005	-0.583404	0.58	0.719	1
SLC39A8	0.00289583	2.58588	0.092	0.008	1
FBXW11	0.00289583	2.58588	0.092	0.008	1
TCP1	0.00297223	1.15553	0.282	0.132	1
SNHG8	0.00303196	0.502971	0.641	0.471	1
LEPROTL1	0.00308461	-0.555132	0.489	0.661	1
C12orf10	0.00315248	1.4704	0.168	0.05	1
PPP2CA	0.00320192	1.07307	0.275	0.124	1
UBE2F	0.00320911	1.52287	0.191	0.066	1
RPS20	0.00322267	0.437579	0.824	0.81	1
EVL	0.00323443	-0.478523	0.595	0.769	1
PTEN	0.00326217	-1.4682	0.061	0.182	1
SETD5	0.00326861	1.6928	0.153	0.041	1
XBP1	0.00331752	1.20737	0.26	0.116	1
NDEL1	0.00338157	1.88544	0.137	0.033	1
HSPB1	0.00342714	2.09489	0.229	0.099	1
CHRM3-AS2	0.00345278	-2.02145	0.023	0.116	1
SLC25A39	0.00357557	1.9729	0.122	0.025	1
MCPH1	0.00370158	-2.57399	0.008	0.083	1
DIMT1	0.00371662	-2.33695	0.015	0.099	1
SHMT2	0.00402866	-1.77752	0.038	0.14	1
NSMCE1	0.00405241	1.24801	0.244	0.107	1
RAC2	0.00405802	-0.329064	0.649	0.802	1
SAMHD1	0.00408805	-1.23004	0.069	0.19	1
RHOH	0.00416935	-0.706095	0.443	0.587	1
HIVEP2	0.00418843	-1.69952	0.038	0.14	1
RPL10	0.00439513	-0.175251	1	1	1
HSPE1	0.0044208	1.03925	0.557	0.438	1
NDUFB9	0.00447712	1.16555	0.244	0.107	1
ATP6V0C	0.00460791	1.09843	0.313	0.165	1
SMDT1	0.00468918	-0.647992	0.26	0.438	1
SBNO1	0.00471664	1.53752	0.16	0.05	1
PDCD6	0.00482886	-1.16519	0.099	0.231	1
MRPL18	0.00486501	1.5735	0.183	0.066	1
PAK1	0.00489984	2.58588	0.084	0.008	1
RBM39	0.00492785	0.485833	0.702	0.554	1
EPB41	0.00493905	-0.851525	0.198	0.355	1
CLCN3	0.00494877	2.4704	0.084	0.008	1
PICALM	0.00494877	2.4704	0.084	0.008	1
RCAN3	0.00509279	-0.79737	0.237	0.405	1
SET	0.00517965	-0.411542	0.618	0.752	1
ZAP70	0.00521572	-0.954095	0.13	0.273	1
LUC7L	0.00526603	1.62241	0.145	0.041	1
KIAA1958	0.00538562	-3.11456	0	0.058	1
FAM219B	0.00538562	-3.11456	0	0.058	1
UBA52	0.00543627	0.289567	0.969	0.983	1
MT2A	0.00559989	2.9145	0.397	0.248	1
WTAP	0.00562109	1.06378	0.282	0.14	1
GTF2H3	0.00562851	2.20737	0.099	0.017	1
IKZF2	0.00568055	-1.01726	0.145	0.289	1
KHDC4	0.0057264	2.10783	0.099	0.017	1
LACTB	0.0057264	2.10783	0.099	0.017	1
ABCG1	0.0057686	2.05537	0.115	0.025	1
PTTG1IP	0.0057686	1.9729	0.115	0.025	1
ASB6	0.00589208	3.05537	0.061	0	1
FBH1	0.00589208	3.05537	0.061	0	1
LTB4R	0.00589208	3.05537	0.061	0	1
CDIP1	0.00589208	3.05537	0.061	0	1
MED29	0.00591021	1.88544	0.115	0.025	1
MORC3	0.00596708	1.5293	0.168	0.058	1
GTF3A	0.00612817	-0.629133	0.328	0.496	1
RHOG	0.00617296	0.826547	0.336	0.182	1
DENND2D	0.00628357	-1.08139	0.153	0.289	1
DCP1A	0.00641543	1.56351	0.115	0.025	1
SELENOK	0.0065932	0.711411	0.435	0.273	1
SCML4	0.00659566	-1.31619	0.069	0.182	1
ATP5F1E	0.00662307	-0.238793	0.908	0.975	1
RASAL3	0.00666343	-1.16901	0.092	0.215	1
MPV17	0.00675284	-2.23004	0.015	0.091	1
POLD4	0.00678468	-1.07979	0.153	0.289	1
FOXN2	0.0068065	-2.57399	0.008	0.074	1
NR4A1	0.0068486	1.33023	0.244	0.116	1
RAD51-AS1	0.00686565	-2.11456	0.015	0.091	1
SUN1	0.00687009	-2.43649	0.008	0.074	1
RANBP2	0.00693814	1.40001	0.214	0.091	1
EIF3A	0.00703865	0.818326	0.481	0.339	1
OCIAD2	0.00712159	-0.649597	0.336	0.496	1
FURIN	0.00714533	1.60165	0.153	0.05	1
AKAP13	0.0073007	0.839637	0.382	0.231	1
ANKRD17	0.00746279	1.4704	0.153	0.05	1
CYC1	0.0075286	1.3802	0.198	0.083	1
RPL3	0.00788212	-0.181329	1	0.975	1
CTNNB1	0.00790897	1.20737	0.221	0.099	1
KLHL18	0.00836739	2.4704	0.076	0.008	1
TCTN3	0.00836739	2.4704	0.076	0.008	1
OSTF1	0.00839534	-0.820829	0.115	0.248	1
GFPT1	0.00844402	2.34487	0.076	0.008	1
PLK2	0.00844402	2.34487	0.076	0.008	1
VCL	0.00844402	2.34487	0.076	0.008	1
LRMP	0.00844402	2.34487	0.076	0.008	1
AC002558.3	0.00844402	2.34487	0.076	0.008	1
PDCD2	0.00850195	-1.23004	0.084	0.198	1
PFKL	0.00877796	1.81144	0.122	0.033	1
MIDN	0.00914636	1.0459	0.252	0.124	1
RRP15	0.00922361	1.65097	0.122	0.033	1
PARP4	0.00942897	2.10783	0.092	0.017	1
CCNT2	0.00958049	2.00092	0.092	0.017	1
ARF3	0.00958049	2.00092	0.092	0.017	1
TNPO3	0.00970747	1.79233	0.107	0.025	1
CS	0.00970747	1.79233	0.107	0.025	1
HSPA1B	0.00996096	2.07809	0.198	0.091	1
ZNF655	0.00997668	1.38794	0.122	0.033	1
BCL7B	0.0100851	1.34487	0.16	0.058	1
PIK3IP1	0.0101153	-0.892167	0.191	0.331	1
PTGIR	0.0101399	-3.28448	0	0.05	1
ARV1	0.0101419	-2.92191	0	0.05	1
FAM98A	0.0101419	-2.92191	0	0.05	1
ZDHHC13	0.0101419	-2.92191	0	0.05	1
ZNF134	0.0101419	-2.92191	0	0.05	1
ARHGEF19	0.0101419	-2.92191	0	0.05	1
IL1RL1	0.0101419	-2.92191	0	0.05	1
TBC1D19	0.0101419	-2.92191	0	0.05	1
PATJ	0.0101419	-2.92191	0	0.05	1
PISD	0.0101538	3.05537	0.053	0	1
TTC39C-AS1	0.0101564	3.34487	0.053	0	1
CHKA	0.0101599	2.88544	0.053	0	1
CSNK1G1	0.0101599	2.88544	0.053	0	1
DOT1L	0.0101599	2.88544	0.053	0	1
PRDX4	0.0101599	2.88544	0.053	0	1
TSIX	0.0101599	2.88544	0.053	0	1
SPTBN1	0.0102311	0.88544	0.321	0.182	1
DCP2	0.0105904	-1.57399	0.053	0.149	1
S100P	0.0107563	-1.96256	0.023	0.099	1
FBXO3	0.010837	-1.815	0.023	0.099	1
GDI1	0.010837	-1.815	0.023	0.099	1
CELF2	0.0111435	-0.94745	0.229	0.364	1
SDHA	0.0112394	1.4704	0.145	0.05	1
UBE2N	0.011249	0.88544	0.282	0.149	1
TSC22D3	0.0114177	-0.641106	0.435	0.554	1
IL18R1	0.0114992	-1.5296	0.053	0.149	1
ATP5F1C	0.0116216	-0.497888	0.305	0.471	1
MID1IP1	0.0117562	-1.61706	0.038	0.124	1
TCEAL8	0.0118104	-1.36249	0.053	0.149	1
SMAP2	0.0118437	0.768083	0.382	0.24	1
CYCS	0.0118617	0.531157	0.489	0.339	1
ZDHHC24	0.0123859	-1.98903	0.015	0.083	1
NMB	0.0125324	-2.57399	0.008	0.066	1
TMEM120A	0.0127329	-2.28448	0.008	0.066	1
MCTP2	0.0127329	-2.28448	0.008	0.066	1
WDR86-AS1	0.0127329	-2.28448	0.008	0.066	1
SAT1	0.0127526	0.673936	0.305	0.165	1
CNN2	0.0127571	-0.835844	0.244	0.372	1
BAZ1A	0.0128682	1.06601	0.351	0.223	1
TUBB4B	0.0128803	1.01097	0.275	0.149	1
HIPK1	0.0131185	1.23908	0.168	0.066	1
ATXN2L	0.0131185	1.23908	0.168	0.066	1
RASSF5	0.0132394	-1.02145	0.115	0.231	1
MYL12A	0.0133159	-0.325033	0.824	0.893	1
RPS3A	0.0134164	-0.198788	0.992	0.992	1
ARID1B	0.0134413	0.75538	0.336	0.198	1
RPL23	0.0135168	0.367231	0.87	0.851	1
RPL22	0.0137259	-0.173908	0.954	0.975	1
SRGN	0.0137371	0.489978	0.802	0.736	1
LINC01578	0.0138	-0.553845	0.389	0.529	1
GNA15	0.0140789	2.58588	0.069	0.008	1
EIF2B4	0.0143913	2.20737	0.069	0.008	1
MTMR14	0.0143913	2.20737	0.069	0.008	1
CCDC14	0.0143913	2.20737	0.069	0.008	1
GRINA	0.0143913	2.20737	0.069	0.008	1
ALG2	0.0143913	2.20737	0.069	0.008	1
SSH1	0.0143913	2.20737	0.069	0.008	1
DDX51	0.0143913	2.20737	0.069	0.008	1
MTRNR2L1	0.0143913	2.20737	0.069	0.008	1
TP53	0.0144079	1.65097	0.115	0.033	1
JUNB	0.0145013	-0.430283	0.847	0.826	1
GIMAP1	0.0146232	-0.851525	0.16	0.289	1
COMMD7	0.0146331	-0.989029	0.13	0.248	1
IL32	0.014748	-0.671508	0.802	0.851	1
MTREX	0.0149927	-1.69952	0.031	0.107	1
EEA1	0.0149927	-1.69952	0.031	0.107	1
CASC4	0.0152622	1.88544	0.099	0.025	1
IBTK	0.0153948	-1.59999	0.031	0.107	1
MDFIC	0.0155356	-0.851525	0.153	0.281	1
MCM3AP	0.0157205	2.00092	0.084	0.017	1
DYNLL2	0.0157898	1.23908	0.153	0.058	1
FKBP8	0.0157995	1.06601	0.229	0.116	1
RAB1A	0.0158366	1.6928	0.099	0.025	1
RGS1	0.0158459	-0.741751	0.336	0.471	1
MTX2	0.0159549	1.88544	0.084	0.017	1
TENT2	0.0159549	1.88544	0.084	0.017	1
TSFM	0.0159549	1.88544	0.084	0.017	1
RHOT2	0.0159549	1.88544	0.084	0.017	1
PDCD4	0.0160534	-0.570625	0.405	0.545	1
ENSA	0.0164435	0.88544	0.298	0.174	1
UBE2V1	0.0166439	-0.73347	0.206	0.339	1
SOCS3	0.0168317	-1.08541	0.16	0.281	1
WDR6	0.0169652	1.37087	0.099	0.025	1
AHCTF1	0.017033	0.663048	0.084	0.017	1
CHML	0.0175692	2.88544	0.046	0	1
PLD3	0.0175692	3.05537	0.046	0	1
HSPA6	0.0175746	3.79233	0.046	0	1
PLPP1	0.0175753	2.6928	0.046	0	1
KIAA1191	0.0175753	2.6928	0.046	0	1
BRAT1	0.0175753	2.6928	0.046	0	1
DPY19L1	0.0175753	2.6928	0.046	0	1
LIMK1	0.0175753	2.6928	0.046	0	1
EXD3	0.0175753	2.6928	0.046	0	1
WSB2	0.0175753	2.6928	0.046	0	1
PELI2	0.0175753	2.6928	0.046	0	1
NAT9	0.0175753	2.6928	0.046	0	1
MFSD12	0.0175753	2.6928	0.046	0	1
BLVRB	0.0175753	2.6928	0.046	0	1
FASTKD5	0.0175753	2.6928	0.046	0	1
SLC23A2	0.0175753	2.6928	0.046	0	1
KIF3B	0.0175753	2.6928	0.046	0	1
SLC35D1	0.0175753	2.6928	0.046	0	1
HIST1H2AE	0.0175753	2.6928	0.046	0	1
TUBD1	0.0175753	2.6928	0.046	0	1
WHRN	0.0175753	2.6928	0.046	0	1
ARG2	0.0175753	2.6928	0.046	0	1
AC083880.1	0.0175753	2.6928	0.046	0	1
COL4A4	0.0175753	2.6928	0.046	0	1
SUMO2	0.0176044	-0.31334	0.519	0.694	1
RFC1	0.0178381	1.01097	0.176	0.074	1
RPL7	0.0179214	0.3184	0.901	0.876	1
JMJD6	0.0181608	1.32601	0.137	0.05	1
LGALS1	0.0182689	1.28399	0.137	0.05	1
CGGBP1	0.0183453	1.30048	0.16	0.066	1
SLC25A36	0.0183453	1.30048	0.16	0.066	1
VMP1	0.0184658	1.82404	0.122	0.041	1
ZNF101	0.0185655	-1.815	0.023	0.091	1
SARAF	0.01871	-0.326064	0.664	0.818	1
SUMO3	0.0189401	0.932746	0.229	0.116	1
TRAPPC10	0.0189453	1.30048	0.16	0.066	1
HP1BP3	0.0190471	-0.629133	0.237	0.38	1
TIPARP-AS1	0.019194	-2.92191	0	0.041	1
RTP4	0.0191979	-2.69952	0	0.041	1
IDNK	0.0191979	-2.69952	0	0.041	1
MSANTD3	0.0191979	-2.69952	0	0.041	1
LINC02361	0.0191979	-2.69952	0	0.041	1
TMEM102	0.0191979	-2.69952	0	0.041	1
TUBG1	0.0191979	-2.69952	0	0.041	1
ADGRL1	0.0191979	-2.69952	0	0.041	1
DYRK1B	0.0191979	-2.69952	0	0.041	1
ZNF75D	0.0191979	-2.69952	0	0.041	1
EFCAB7	0.0191979	-2.69952	0	0.041	1
AC097382.3	0.0191979	-2.69952	0	0.041	1
AL365272.1	0.0191979	-2.69952	0	0.041	1
AL031846.2	0.0191979	-2.69952	0	0.041	1
UTY	0.0191979	-2.69952	0	0.041	1
THEMIS	0.0191979	-2.69952	0	0.041	1
AC005842.1	0.0191979	-2.69952	0	0.041	1
AC013264.1	0.0191979	-2.69952	0	0.041	1
SNHG16	0.0195538	0.759909	0.282	0.157	1
BCL3	0.0198656	1.17495	0.16	0.066	1
RPS2	0.0200094	0.210926	1	0.992	1
B3GALT6	0.0201456	-0.699522	0.023	0.091	1
PCNA	0.0202735	1.4704	0.122	0.041	1
CD226	0.0203349	-1.43649	0.038	0.116	1
H3F3B	0.0204278	0.503438	0.885	0.934	1
CCNH	0.0204602	0.852273	0.26	0.14	1
KPNB1	0.0204809	0.848914	0.267	0.149	1
RPS4X	0.0209473	-0.158798	1	1	1
FNTA	0.0211399	-1.33695	0.061	0.149	1
RTKN2	0.0217839	-1.36249	0.092	0.19	1
LINC02273	0.0218886	-1.98903	0.015	0.074	1
IL7R	0.0220582	-0.489976	0.725	0.802	1
PHF14	0.0221388	-0.951061	0.076	0.174	1
CENPK	0.0222049	-1.85153	0.015	0.074	1
SEC24C	0.0222049	-1.85153	0.015	0.074	1
ZNF518A	0.0222049	-1.85153	0.015	0.074	1
BCL2L13	0.0222049	-1.85153	0.015	0.074	1
EEF2	0.0225091	-0.267369	0.733	0.884	1
CTLA4	0.0227156	-3.28448	0.008	0.058	1
EIF4G1	0.0227241	1.27776	0.145	0.058	1
TNIP2	0.0229631	1.56351	0.107	0.033	1
GALT	0.0229631	1.56351	0.107	0.033	1
NDUFB1	0.023186	-0.599987	0.206	0.339	1
HSP90AB1	0.0232281	0.609008	0.84	0.86	1
WDR3	0.0233885	-2.28448	0.008	0.058	1
ANAPC13	0.0233885	-2.28448	0.008	0.058	1
RPF1	0.02354	1.4704	0.107	0.033	1
RABGEF1	0.02354	1.4704	0.107	0.033	1
PDP1	0.0235789	-2.11456	0.008	0.058	1
HSD17B12	0.0235789	-2.11456	0.008	0.058	1
MPND	0.0235789	-2.11456	0.008	0.058	1
IFNG-AS1	0.0235789	-2.11456	0.008	0.058	1
DCUN1D1	0.0243181	2.20737	0.061	0.008	1
DENND10	0.0243181	2.20737	0.061	0.008	1
PRPF31	0.02444	-1.04056	0.061	0.149	1
AKAP9	0.0244829	-0.683925	0.206	0.331	1
PER2	0.0245104	2.05537	0.061	0.008	1
MTHFD2L	0.0245104	2.05537	0.061	0.008	1
SLC12A2	0.0245104	2.05537	0.061	0.008	1
CGAS	0.0245104	2.05537	0.061	0.008	1
C7orf26	0.0245104	2.05537	0.061	0.008	1
AKR1B1	0.0245104	2.05537	0.061	0.008	1
ACAT1	0.0245104	2.05537	0.061	0.008	1
P2RX4	0.0245104	2.05537	0.061	0.008	1
HDAC5	0.0245104	2.05537	0.061	0.008	1
HGS	0.0245104	2.05537	0.061	0.008	1
WDR83	0.0245104	2.05537	0.061	0.008	1
PSENEN	0.0247618	1.79233	0.092	0.025	1
TC2N	0.0250885	-0.699522	0.16	0.281	1
C16orf54	0.0251295	-1.06876	0.107	0.207	1
KLHL15	0.025146	1.20737	0.107	0.033	1
RNF213	0.0252247	-0.426504	0.328	0.471	1
ME2	0.0253931	1.03744	0.145	0.058	1
LEF1	0.025463	-0.792632	0.282	0.405	1
TYW3	0.0254885	-1.3072	0.046	0.124	1
SPCS1	0.0255351	-0.6816	0.191	0.314	1
THOC2	0.0256032	0.807438	0.244	0.132	1
DCAF16	0.0256459	1.58588	0.092	0.025	1
SH2B3	0.0256459	1.58588	0.092	0.025	1
PDS5B	0.0256459	1.58588	0.092	0.025	1
PITPNA	0.0256459	1.58588	0.092	0.025	1
ASCC2	0.0256459	1.58588	0.092	0.025	1
RPS17	0.0257395	0.360952	0.794	0.769	1
AL360012.1	0.0257762	2.00092	0.076	0.017	1
ATF4	0.0258182	0.922915	0.26	0.149	1
ANXA1	0.0261027	-0.865331	0.42	0.512	1
CD37	0.026193	-0.429762	0.504	0.645	1
RPL38	0.0263335	0.257187	0.947	0.893	1
UBR4	0.0264402	1.75991	0.076	0.017	1
ARHGAP26	0.0264402	1.75991	0.076	0.017	1
MCM4	0.0264402	1.75991	0.076	0.017	1
ABL1	0.0264402	1.75991	0.076	0.017	1
EPS8	0.0264402	1.75991	0.076	0.017	1
STAT2	0.0264402	1.75991	0.076	0.017	1
OAZ2	0.0264402	1.75991	0.076	0.017	1
GPS1	0.0264402	1.75991	0.076	0.017	1
TTC28-AS1	0.0264402	1.75991	0.076	0.017	1
CD6	0.0265124	-0.892167	0.092	0.19	1
RBM38	0.0268269	0.88544	0.313	0.198	1
SIT1	0.0269164	-0.6076	0.153	0.273	1
TOP1	0.0269532	0.996472	0.298	0.19	1
SMARCA4	0.0270353	0.992355	0.198	0.099	1
TUFM	0.0271845	-0.809705	0.153	0.264	1
CHORDC1	0.0274877	1.02294	0.198	0.099	1
SORL1	0.0276407	-1.24009	0.076	0.165	1
IKBKB	0.0277266	-1.23004	0.031	0.099	1
RPL14	0.0277554	-0.153098	1	0.992	1
MRPL11	0.0278981	1.24801	0.13	0.05	1
MIR155HG	0.0280268	1.34487	0.076	0.017	1
COX5A	0.0283535	-0.511895	0.29	0.421	1
SENP6	0.0284797	1.17495	0.153	0.066	1
ELAVL1	0.0284797	1.17495	0.153	0.066	1
TLE5	0.0286633	-0.355568	0.649	0.777	1
TPR	0.0288232	-0.430587	0.305	0.446	1
PRPF38B	0.0288561	0.606724	0.389	0.264	1
PELI1	0.0290159	0.818326	0.145	0.058	1
EIF3H	0.0290462	-0.450609	0.412	0.554	1
FLNA	0.0292429	0.611265	0.275	0.157	1
PSMD2	0.0297496	1.10783	0.153	0.066	1
CNOT4	0.0297496	1.10783	0.153	0.066	1
NELFE	0.0298423	1.05537	0.13	0.05	1
EBP	0.0298726	1.01097	0.176	0.083	1
ABHD17A	0.03014	-0.577532	0.252	0.38	1
PHF20L1	0.0302398	0.842372	0.229	0.124	1
HLA-C	0.0304847	-0.260126	0.885	0.901	1
NLRP3	0.0305636	2.6928	0.038	0	1
EGR1	0.0305636	2.6928	0.038	0	1
NPC2	0.0305668	2.88544	0.038	0	1
PTGER3	0.0305689	2.4704	0.038	0	1
AL392172.1	0.0305689	2.4704	0.038	0	1
ZNF124	0.0305689	2.4704	0.038	0	1
CNNM4	0.0305689	2.4704	0.038	0	1
SMPD4	0.0305689	2.4704	0.038	0	1
CCR1	0.0305689	2.4704	0.038	0	1
ARL13B	0.0305689	2.4704	0.038	0	1
SETD7	0.0305689	2.4704	0.038	0	1
CCDC125	0.0305689	2.4704	0.038	0	1
ABCA1	0.0305689	2.4704	0.038	0	1
LIPA	0.0305689	2.4704	0.038	0	1
TRIM34	0.0305689	2.4704	0.038	0	1
APBB1	0.0305689	2.4704	0.038	0	1
BTBD10	0.0305689	2.4704	0.038	0	1
TESC	0.0305689	2.4704	0.038	0	1
TUBGCP4	0.0305689	2.4704	0.038	0	1
SNHG21	0.0305689	2.4704	0.038	0	1
CNEP1R1	0.0305689	2.4704	0.038	0	1
UTP4	0.0305689	2.4704	0.038	0	1
ZFHX3	0.0305689	2.4704	0.038	0	1
MIR22HG	0.0305689	2.4704	0.038	0	1
SLFN11	0.0305689	2.4704	0.038	0	1
GRN	0.0305689	2.4704	0.038	0	1
TNPO2	0.0305689	2.4704	0.038	0	1
MED25	0.0305689	2.4704	0.038	0	1
TPD52L2	0.0305689	2.4704	0.038	0	1
MTMR3	0.0305689	2.4704	0.038	0	1
PHF8	0.0305689	2.4704	0.038	0	1
ZNF460	0.0305689	2.4704	0.038	0	1
FAM122C	0.0305689	2.4704	0.038	0	1
ACTL10	0.0305689	2.4704	0.038	0	1
ZBTB20	0.030724	-1.20202	0.053	0.132	1
CCDC82	0.030724	-1.20202	0.053	0.132	1
PGLS	0.0307927	-0.739051	0.168	0.281	1
RRAS2	0.0315578	1.38794	0.115	0.041	1
GDE1	0.0315578	1.38794	0.115	0.041	1
VAV1	0.0315578	1.38794	0.115	0.041	1
CD83	0.0319811	1.06986	0.13	0.05	1
YIPF4	0.0320281	-1.05316	0.084	0.174	1
DNAJC10	0.0321771	-1.69952	0.023	0.083	1
PLAG1	0.0321771	-1.69952	0.023	0.083	1
DNAJB6	0.0322066	0.997333	0.321	0.215	1
GPR35	0.032214	1.4704	0.115	0.041	1
UBXN2A	0.0324641	1.30048	0.115	0.041	1
CCDC174	0.0324641	1.30048	0.115	0.041	1
C21orf91	0.0324641	1.30048	0.115	0.041	1
JUND	0.0326176	0.326013	0.908	0.95	1
SMS	0.0326465	-1.43649	0.038	0.107	1
SIGIRR	0.0326743	-0.885078	0.115	0.215	1
HELB	0.0327784	0.97855	0.214	0.116	1
CDK11A	0.0327894	-1.57399	0.023	0.083	1
CHTOP	0.0327894	-1.57399	0.023	0.083	1
TPRKB	0.0327894	-1.57399	0.023	0.083	1
PWWP2A	0.0327894	-1.57399	0.023	0.083	1
THEM6	0.0327894	-1.57399	0.023	0.083	1
AL133453.1	0.0327894	-1.57399	0.023	0.083	1
SKA2	0.0327894	-1.57399	0.023	0.083	1
RFNG	0.0327894	-1.57399	0.023	0.083	1
MT-CYB	0.0327991	-0.125063	0.947	0.992	1
COX6A1	0.032858	0.692795	0.427	0.322	1
ZMYM2	0.0333986	1.27776	0.137	0.058	1
RPL26	0.0334743	-0.124776	1	0.992	1
PRR7	0.0334832	1.00092	0.183	0.091	1
MRPL16	0.0335801	-1.33695	0.038	0.107	1
AEBP2	0.0335801	-1.33695	0.038	0.107	1
PRMT2	0.0336073	0.480599	0.443	0.306	1
ACAP1	0.033962	-0.436488	0.435	0.562	1
LIMD2	0.034046	-0.410545	0.573	0.653	1
ANP32B	0.0341554	-0.327553	0.504	0.661	1
NIPBL	0.0342776	0.932746	0.214	0.116	1
MAPKAPK2	0.0343467	1.20737	0.137	0.058	1
MOB2	0.0343467	1.20737	0.137	0.058	1
AFF4	0.0346925	1.08707	0.16	0.074	1
NDUFAF8	0.0347764	-0.727537	0.107	0.207	1
TERF2IP	0.0348462	0.593977	0.427	0.306	1
B2M	0.0350287	-0.118954	1	1	1
SEC61B	0.0355872	0.506929	0.489	0.364	1
EBNA1BP2	0.0355964	-1.11456	0.038	0.107	1
FYTTD1	0.0356486	1.13337	0.137	0.058	1
SFSWAP	0.0356486	1.13337	0.137	0.058	1
EFHD2	0.0358528	1.3329	0.168	0.083	1
TMEM183A	0.0359424	-1.11456	0.061	0.14	1
SOD2	0.0360903	1.12248	0.16	0.074	1
MCUB	0.0361816	-0.851525	0.168	0.273	1
PDE7A	0.0362966	-0.682844	0.191	0.306	1
PNRC1	0.0364851	-0.241795	0.649	0.785	1
TALDO1	0.0365294	0.88544	0.183	0.091	1
MEF2C	0.0366621	-2.69952	0	0.033	1
PGBD2	0.0366621	-2.69952	0	0.033	1
AC005224.2	0.0366621	-2.69952	0	0.033	1
C20orf204	0.0366621	-2.69952	0	0.033	1
ICMT	0.0366651	-2.43649	0	0.033	1
BCAR3	0.0366651	-2.43649	0	0.033	1
ZBTB7B	0.0366651	-2.43649	0	0.033	1
FLVCR1-DT	0.0366651	-2.43649	0	0.033	1
GPR137B	0.0366651	-2.43649	0	0.033	1
PAX8-AS1	0.0366651	-2.43649	0	0.033	1
RBSN	0.0366651	-2.43649	0	0.033	1
SULT1B1	0.0366651	-2.43649	0	0.033	1
XRCC4	0.0366651	-2.43649	0	0.033	1
GMDS	0.0366651	-2.43649	0	0.033	1
MIOS	0.0366651	-2.43649	0	0.033	1
SFR1	0.0366651	-2.43649	0	0.033	1
CRY2	0.0366651	-2.43649	0	0.033	1
AC010186.3	0.0366651	-2.43649	0	0.033	1
PIGB	0.0366651	-2.43649	0	0.033	1
CENPBD1	0.0366651	-2.43649	0	0.033	1
KCTD2	0.0366651	-2.43649	0	0.033	1
ZNF586	0.0366651	-2.43649	0	0.033	1
RTL10	0.0366651	-2.43649	0	0.033	1
BCLAF3	0.0366651	-2.43649	0	0.033	1
CHST7	0.0366651	-2.43649	0	0.033	1
DIPK1A	0.0366651	-2.43649	0	0.033	1
CASC15	0.0366651	-2.43649	0	0.033	1
INVS	0.0366651	-2.43649	0	0.033	1
SPSB2	0.0366651	-2.43649	0	0.033	1
ST8SIA1	0.0366651	-2.43649	0	0.033	1
AC009831.3	0.0366651	-2.43649	0	0.033	1
BRICD5	0.0366651	-2.43649	0	0.033	1
MROH8	0.0366651	-2.43649	0	0.033	1
RAB25	0.0366651	-2.43649	0	0.033	1
GPR55	0.0366651	-2.43649	0	0.033	1
TNFSF11	0.0366651	-2.43649	0	0.033	1
AC111182.1	0.0366651	-2.43649	0	0.033	1
AC044849.1	0.0366825	-1.06209	0.099	0.19	1
HIPK2	0.0370895	1.37087	0.099	0.033	1
RELA	0.0370895	1.37087	0.099	0.033	1
ZNF609	0.0370895	1.37087	0.099	0.033	1
CMIP	0.0370895	1.37087	0.099	0.033	1
RPL28	0.0378348	0.135519	0.992	1	1
TTC1	0.0382136	-0.962557	0.061	0.14	1
VPS37B	0.0386541	0.79971	0.282	0.174	1
CREM	0.0387421	0.820735	0.45	0.347	1
DENND4C	0.039003	-1.85153	0.015	0.066	1
MYOM2	0.039003	-1.85153	0.015	0.066	1
DDX21	0.0391421	0.573496	0.466	0.347	1
URI1	0.0391939	-0.766636	0.153	0.256	1
ATP5MC2	0.0394267	-0.323655	0.58	0.736	1
LRRC14	0.0395293	-1.69952	0.015	0.066	1
VCPKMT	0.0395293	-1.69952	0.015	0.066	1
MVP	0.0395293	-1.69952	0.015	0.066	1
MZF1	0.0395293	-1.69952	0.015	0.066	1
PRPS1	0.0395293	-1.69952	0.015	0.066	1
NME7	0.0395293	-1.69952	0.015	0.066	1
THOC7	0.039791	-0.830767	0.092	0.182	1
TFRC	0.0398477	1.6928	0.084	0.025	1
SKI	0.0400605	1.32601	0.122	0.05	1
TESPA1	0.0402007	-0.599987	0.198	0.314	1
CAMK1	0.0404645	1.58588	0.084	0.025	1
KRIT1	0.0404645	1.6928	0.084	0.025	1
SH3KBP1	0.0404854	-0.745326	0.221	0.331	1
MARCH7	0.0408165	-0.892167	0.099	0.19	1
CBX4	0.0408301	0.88544	0.191	0.099	1
KLRC3	0.0409958	-1.43649	0.015	0.066	1
EP300	0.0410482	1.17495	0.145	0.066	1
ACBD3	0.0410672	1.24801	0.122	0.05	1
TMEM208	0.0410825	-1.2141	0.046	0.116	1
SLC20A1	0.041196	1.4704	0.084	0.025	1
NBEAL1	0.041196	1.4704	0.084	0.025	1
DIS3L2	0.041196	1.4704	0.084	0.025	1
TOPBP1	0.041196	1.4704	0.084	0.025	1
ZCCHC8	0.041196	1.4704	0.084	0.025	1
KDM4B	0.041196	1.4704	0.084	0.025	1
B4GALT5	0.041196	1.4704	0.084	0.025	1
SPOP	0.0412685	-0.908109	0.107	0.198	1
UBE2K	0.041348	0.88544	0.191	0.099	1
CEPT1	0.0414314	2.05537	0.053	0.008	1
POLR3C	0.0414314	2.05537	0.053	0.008	1
SOAT1	0.0414314	2.05537	0.053	0.008	1
CAPN7	0.0414314	2.05537	0.053	0.008	1
RCC1	0.0417397	1.88544	0.053	0.008	1
CTSS	0.0417397	1.88544	0.053	0.008	1
IPO9	0.0417397	1.88544	0.053	0.008	1
ANKRD44-IT1	0.0417397	1.88544	0.053	0.008	1
UBA5	0.0417397	1.88544	0.053	0.008	1
ZFAND3	0.0417397	1.88544	0.053	0.008	1
AL135925.1	0.0417397	1.88544	0.053	0.008	1
IGHMBP2	0.0417397	1.88544	0.053	0.008	1
OAS1	0.0417397	1.88544	0.053	0.008	1
FBRSL1	0.0417397	1.88544	0.053	0.008	1
ABR	0.0417397	1.88544	0.053	0.008	1
SLC66A2	0.0417397	1.88544	0.053	0.008	1
SIRT6	0.0417397	1.88544	0.053	0.008	1
PDE4A	0.0417397	1.88544	0.053	0.008	1
TMEM161A	0.0417397	1.88544	0.053	0.008	1
BBC3	0.0417397	1.88544	0.053	0.008	1
ZNF880	0.0417397	1.88544	0.053	0.008	1
PSMG1	0.0417397	1.88544	0.053	0.008	1
SRRD	0.0417397	1.88544	0.053	0.008	1
MICALL1	0.0417397	1.88544	0.053	0.008	1
DHRSX	0.0417397	1.88544	0.053	0.008	1
SREBF2-AS1	0.0417397	1.88544	0.053	0.008	1
NELFB	0.0419422	-1.59999	0.031	0.091	1
PPIL4	0.0422993	1.10783	0.145	0.066	1
PSME4	0.042378	1.16555	0.122	0.05	1
KLHDC2	0.042378	1.16555	0.122	0.05	1
DYRK1A	0.042378	1.16555	0.122	0.05	1
ARL5B	0.0425478	0.783561	0.229	0.132	1
XCL2	0.0425715	0.630867	0.198	0.107	1
TYROBP	0.0429319	1.38794	0.084	0.025	1
GOLIM4	0.043024	1.75991	0.069	0.017	1
TUBB2A	0.043024	1.75991	0.069	0.017	1
CCNK	0.043024	1.75991	0.069	0.017	1
HDGFL3	0.043024	1.75991	0.069	0.017	1
ZNFX1	0.043024	1.75991	0.069	0.017	1
TAF4B	0.043024	1.75991	0.069	0.017	1
SYPL1	0.0431599	1.15846	0.176	0.091	1
P3H1	0.0433228	-2.11456	0.008	0.05	1
TRMT13	0.0435818	1.62241	0.069	0.017	1
CNPPD1	0.0435818	1.62241	0.069	0.017	1
ANKH	0.0435818	1.62241	0.069	0.017	1
HEXB	0.0435818	1.62241	0.069	0.017	1
SLC16A10	0.0435818	1.62241	0.069	0.017	1
UPK3BL1	0.0435818	1.62241	0.069	0.017	1
PHRF1	0.0435818	1.62241	0.069	0.017	1
CDK4	0.0435818	1.62241	0.069	0.017	1
ABCD4	0.0435818	1.62241	0.069	0.017	1
MGRN1	0.0435818	1.62241	0.069	0.017	1
DYNC1LI2	0.0435818	1.62241	0.069	0.017	1
HELZ2	0.0435818	1.62241	0.069	0.017	1
PUSL1	0.0436556	-1.92191	0.008	0.05	1
FOXJ3	0.0436556	-1.92191	0.008	0.05	1
METTL8	0.0436556	-1.92191	0.008	0.05	1
ORC3	0.0436556	-1.92191	0.008	0.05	1
AP4M1	0.0436556	-1.92191	0.008	0.05	1
QSER1	0.0436556	-1.92191	0.008	0.05	1
DGKH	0.0436556	-1.92191	0.008	0.05	1
PRMT5	0.0436556	-1.92191	0.008	0.05	1
TFAP4	0.0436556	-1.92191	0.008	0.05	1
ZNF574	0.0436556	-1.92191	0.008	0.05	1
SPATA2	0.0436556	-1.92191	0.008	0.05	1
TIMM8A	0.0436556	-1.92191	0.008	0.05	1
MVK	0.0436556	-1.92191	0.008	0.05	1
LEF1-AS1	0.0436556	-1.92191	0.008	0.05	1
BABAM2	0.0437588	-1.37759	0.031	0.091	1
MTLN	0.0437588	-1.37759	0.031	0.091	1
USF3	0.0437588	-1.37759	0.031	0.091	1
SUCLA2	0.0437588	-1.37759	0.031	0.091	1
SNHG17	0.0437588	-1.37759	0.031	0.091	1
DYNC1I2	0.0439096	-1.04745	0.076	0.157	1
ZNF451	0.0440297	1.03744	0.145	0.066	1
CORO7	0.0440297	1.03744	0.145	0.066	1
PHF12	0.0440297	1.03744	0.145	0.066	1
LSM12	0.0440297	1.03744	0.145	0.066	1
PSMA3	0.0446276	0.88544	0.198	0.107	1
DYNC1H1	0.0449794	0.681907	0.221	0.124	1
MMD	0.0450766	0.972903	0.122	0.05	1
SERP1	0.045109	0.56004	0.458	0.355	1
PSMB8	0.0451192	-0.511895	0.26	0.38	1
EIF2S2	0.0452224	0.715515	0.313	0.207	1
LCP1	0.0456588	-0.28121	0.473	0.62	1
MAF	0.0460532	0.81144	0.191	0.099	1
SRSF11	0.0465194	0.518658	0.489	0.38	1
YBX1	0.04664	-0.250443	0.779	0.851	1
SMARCE1	0.0467175	0.650975	0.252	0.149	1
TRIM33	0.0469244	0.88544	0.145	0.066	1
MRPL23	0.0469244	0.88544	0.145	0.066	1
STAT5A	0.0469244	0.88544	0.145	0.066	1
DNAJB9	0.0469669	-0.699522	0.099	0.19	1
GABARAPL2	0.0470168	0.743421	0.198	0.107	1
SPTAN1	0.0472149	0.595934	0.359	0.248	1
NCF1	0.0474475	0.88544	0.176	0.091	1
ERCC5	0.0475378	1.38794	0.107	0.041	1
ARF4	0.0479047	0.802978	0.237	0.14	1
APRT	0.0479189	-0.282831	0.55	0.711	1
TNFAIP8	0.04815	-0.573991	0.267	0.38	1
ERAP2	0.0482062	0.944334	0.176	0.091	1
UPP1	0.0482324	0.802978	0.122	0.05	1
ASH1L	0.0483422	-0.989029	0.084	0.165	1
ARHGEF3	0.0484661	-1.11456	0.053	0.124	1
ATP6V0E2	0.0484661	-1.11456	0.053	0.124	1
PER1	0.048551	0.939888	0.176	0.091	1
BRI3	0.0485761	1.30048	0.107	0.041	1
TUBA1C	0.0485761	1.30048	0.107	0.041	1
ANAPC16	0.0488982	-0.47713	0.359	0.471	1
VSIR	0.0495598	-0.75199	0.115	0.207	1
STAT1	0.0497503	-1.01502	0.092	0.174	1
CZIB	0.0498631	1.20737	0.107	0.041	1
LY9	0.0498631	1.20737	0.107	0.041	1
NR1D2	0.0498631	1.20737	0.107	0.041	1
MBD4	0.0498631	1.20737	0.107	0.041	1
PAFAH1B2	0.0498631	1.20737	0.107	0.041	1
TXNDC17	0.0498631	1.20737	0.107	0.041	1
CCDC124	0.0498631	1.20737	0.107	0.041	1
PPP1R15A	0.0499017	-0.655128	0.305	0.421	1
PPM1K	0.0499208	1.27776	0.13	0.058	1
DENR	0.0501303	-0.727537	0.115	0.207	1
MYL6	0.0501592	0.206038	0.931	0.909	1
DNAJB1	0.0505204	0.493123	0.481	0.364	1
CLEC2B	0.0506471	0.566162	0.473	0.364	1
PSMD12	0.0507082	1.02294	0.153	0.074	1
GART	0.0507082	1.02294	0.153	0.074	1
UBE2A	0.0507082	1.02294	0.153	0.074	1
SIAH2	0.0507925	0.88544	0.176	0.091	1
PBXIP1	0.0508956	-0.773523	0.13	0.223	1
LSM8	0.0508956	-0.773523	0.13	0.223	1
RBL2	0.0508956	-0.773523	0.13	0.223	1
EZH2	0.051284	1.20737	0.13	0.058	1
TOMM5	0.0518139	0.848914	0.252	0.157	1
RALA	0.0519298	1.23336	0.16	0.083	1
RAB7A	0.0519605	-0.873552	0.084	0.165	1
ALOX5AP	0.0522	0.74105	0.237	0.14	1
ELOVL5	0.052211	0.828857	0.176	0.091	1
TRDC	0.0522384	0.2803	0.359	0.231	1
COA6	0.0525573	-0.937682	0.092	0.174	1
NDUFA12	0.0528995	-0.350627	0.29	0.421	1
LARP1	0.0529255	0.95583	0.153	0.074	1
ZNF24	0.0530696	1.05537	0.13	0.058	1
PBDC1	0.053502	0.936066	0.183	0.099	1
RAB8A	0.0535589	-1.11456	0.061	0.132	1
AL390728.6	0.0536442	2.4704	0.031	0	1
ZSWIM6	0.0536442	2.4704	0.031	0	1
KLF4	0.0536442	2.6928	0.031	0	1
ENTPD1	0.0536442	2.4704	0.031	0	1
CCL3L1	0.0536442	2.4704	0.031	0	1
ICOSLG	0.0536442	2.4704	0.031	0	1
LINC00339	0.0536481	2.20737	0.031	0	1
TUFT1	0.0536481	2.20737	0.031	0	1
CR1	0.0536481	2.20737	0.031	0	1
GRHL1	0.0536481	2.20737	0.031	0	1
FAHD2A	0.0536481	2.20737	0.031	0	1
NHEJ1	0.0536481	2.20737	0.031	0	1
PHF7	0.0536481	2.20737	0.031	0	1
TBC1D14	0.0536481	2.20737	0.031	0	1
HIST1H2BH	0.0536481	2.20737	0.031	0	1
BRPF3	0.0536481	2.20737	0.031	0	1
REPS1	0.0536481	2.20737	0.031	0	1
STX11	0.0536481	2.20737	0.031	0	1
TSPAN13	0.0536481	2.20737	0.031	0	1
FAM221A	0.0536481	2.20737	0.031	0	1
KLHDC10	0.0536481	2.20737	0.031	0	1
GPAT4	0.0536481	2.20737	0.031	0	1
RECK	0.0536481	2.20737	0.031	0	1
MEGF9	0.0536481	2.20737	0.031	0	1
DOLPP1	0.0536481	2.20737	0.031	0	1
CSTF2T	0.0536481	2.20737	0.031	0	1
CYP2R1	0.0536481	2.20737	0.031	0	1
POLA2	0.0536481	2.20737	0.031	0	1
GAB2	0.0536481	2.20737	0.031	0	1
C1RL-AS1	0.0536481	2.20737	0.031	0	1
PUS1	0.0536481	2.20737	0.031	0	1
NDUFAF1	0.0536481	2.20737	0.031	0	1
SNX29	0.0536481	2.20737	0.031	0	1
PSKH1	0.0536481	2.20737	0.031	0	1
RFWD3	0.0536481	2.20737	0.031	0	1
PHLPP1	0.0536481	2.20737	0.031	0	1
AC022098.1	0.0536481	2.20737	0.031	0	1
CLASRP	0.0536481	2.20737	0.031	0	1
SHLD1	0.0536481	2.20737	0.031	0	1
OTUD7B	0.0536481	2.20737	0.031	0	1
TRAM2	0.0536481	2.20737	0.031	0	1
AC015802.6	0.0536481	2.20737	0.031	0	1
AL645608.7	0.0536481	2.20737	0.031	0	1
UTS2	0.0536481	2.20737	0.031	0	1
AC099778.1	0.0536481	2.20737	0.031	0	1
LMTK2	0.0536481	2.20737	0.031	0	1
METTL1	0.0536481	2.20737	0.031	0	1
FSD1	0.0536481	2.20737	0.031	0	1
ZNF836	0.0536481	2.20737	0.031	0	1
IL17RE	0.0536481	2.20737	0.031	0	1
B3GALT5	0.0536481	2.20737	0.031	0	1
RPS8	0.0538181	-0.133512	0.992	1	1
TFAM	0.0539508	-0.806437	0.084	0.165	1
TSTA3	0.0541212	0.769963	0.176	0.091	1
RTN4	0.054417	0.924969	0.229	0.14	1
LINC00476	0.0546491	-1.23004	0.038	0.099	1
INIP	0.0546491	-1.23004	0.038	0.099	1
PIK3R1	0.0546691	-0.619032	0.244	0.355	1
S100A11	0.054683	-0.545194	0.252	0.364	1
EEF1D	0.0547889	-0.187072	0.817	0.926	1
UNC13D	0.0548793	0.963443	0.13	0.058	1
CCNI	0.055473	-0.249912	0.588	0.793	1
MTHFD2	0.0555866	1.56351	0.092	0.033	1
P2RY8	0.0556234	-1.0321	0.061	0.132	1
CD8B	0.0560002	-1.06565	0.061	0.132	1
TRAT1	0.0560881	-0.586628	0.206	0.314	1
CD200R1	0.0560962	-1.43649	0.023	0.074	1
TMA16	0.0560962	-1.43649	0.023	0.074	1
OSM	0.0560962	-1.43649	0.023	0.074	1
GSTO1	0.0560976	-0.699522	0.137	0.231	1
ERP44	0.0563554	0.88544	0.13	0.058	1
DNMT3A	0.0565276	-0.830767	0.092	0.174	1
ATG12	0.0565423	-0.892167	0.099	0.182	1
RAD23B	0.056558	0.792331	0.214	0.124	1
PIGT	0.0566135	1.37087	0.092	0.033	1
ADGRE5	0.0566368	0.460555	0.427	0.298	1
RPLP1	0.0570319	0.124933	1	1	1
LIME1	0.0575239	-0.596429	0.374	0.455	1
LZIC	0.0578309	1.26395	0.092	0.033	1
RBBP5	0.0578309	1.26395	0.092	0.033	1
MBD5	0.0578309	1.26395	0.092	0.033	1
GYG1	0.0578309	1.26395	0.092	0.033	1
NCBP2AS2	0.0578309	1.26395	0.092	0.033	1
TMEM33	0.0578309	1.26395	0.092	0.033	1
AZIN1	0.0578309	1.26395	0.092	0.033	1
WASHC1	0.0578309	1.26395	0.092	0.033	1
ZMIZ1	0.0578309	1.26395	0.092	0.033	1
GCH1	0.0578309	1.26395	0.092	0.033	1
MRPL12	0.0578309	1.26395	0.092	0.033	1
PDXK	0.0578309	1.26395	0.092	0.033	1
ATF7IP2	0.0580063	-1.06565	0.099	0.182	1
SSBP4	0.0584675	-0.508839	0.244	0.355	1
RPL22L1	0.0587256	0.524851	0.473	0.38	1
PARP8	0.0588157	-0.880095	0.061	0.132	1
PPP2R5A	0.0595596	0.97855	0.198	0.116	1
CCND2	0.0597645	-0.190509	0.351	0.471	1
RYBP	0.0598595	0.944334	0.16	0.083	1
LMAN2	0.0598839	-0.830767	0.099	0.182	1
ZC3H6	0.0599033	1.10783	0.092	0.033	1
FAM32A	0.0599907	-1.04056	0.069	0.14	1
ANTKMT	0.0601698	0.785905	0.183	0.099	1
NINJ1	0.0603611	0.683806	0.214	0.124	1
TMEM259	0.0605387	0.692795	0.153	0.074	1
EIF3K	0.0608034	-0.227454	0.527	0.661	1
RBM12	0.0609963	1.00092	0.092	0.033	1
CD27	0.0615917	-0.524648	0.42	0.512	1
STK4	0.0616129	-0.275841	0.527	0.645	1
CAPNS1	0.0616439	0.704868	0.214	0.124	1
LMBRD1	0.0617849	1.16555	0.115	0.05	1
CYLD	0.0622305	-0.436488	0.275	0.397	1
TOP2B	0.0622334	0.88544	0.16	0.083	1
BAG1	0.0622334	0.88544	0.16	0.083	1
PPP4R2	0.0622491	0.721942	0.183	0.099	1
LLPH	0.0622491	0.721942	0.183	0.099	1
UBE2G2	0.0622491	0.721942	0.183	0.099	1
H2AFY	0.0623681	0.778525	0.26	0.165	1
NDUFV1	0.062487	-0.962557	0.069	0.14	1
PPP1CA	0.0626894	-0.513109	0.305	0.413	1
RAB18	0.0627057	-0.458514	0.16	0.264	1
CRBN	0.0627346	0.752174	0.221	0.132	1
ATG3	0.0633192	-1.2141	0.046	0.107	1
RNF4	0.0633192	-1.2141	0.046	0.107	1
ENOSF1	0.0633192	-1.2141	0.046	0.107	1
ZFAND2A	0.0635438	2.20737	0.076	0.025	1
SH2D3A	0.0635438	1.58588	0.076	0.025	1
EIF4EBP2	0.0635989	1.07809	0.115	0.05	1
ELP5	0.0635989	1.07809	0.115	0.05	1
KHSRP	0.0635989	1.07809	0.115	0.05	1
ARHGAP45	0.0636084	-0.851525	0.13	0.215	1
EPC1	0.0638936	-0.490069	0.237	0.347	1
UBAC2	0.0643543	0.963443	0.137	0.066	1
COMMD10	0.0644937	1.4704	0.076	0.025	1
TCOF1	0.0644937	1.4704	0.076	0.025	1
POR	0.0644937	1.4704	0.076	0.025	1
MIB2	0.0651836	-1.11456	0.046	0.107	1
CISD3	0.0651836	-1.11456	0.046	0.107	1
SNIP1	0.0655766	1.34487	0.076	0.025	1
RBMXL1	0.0655766	1.34487	0.076	0.025	1
ATP2B4	0.0655766	1.34487	0.076	0.025	1
HIBCH	0.0655766	1.34487	0.076	0.025	1
MRPL44	0.0655766	1.34487	0.076	0.025	1
ZCCHC10	0.0655766	1.34487	0.076	0.025	1
ABT1	0.0655766	1.34487	0.076	0.025	1
RPF2	0.0655766	1.34487	0.076	0.025	1
ARHGAP18	0.0655766	1.34487	0.076	0.025	1
CNPY4	0.0655766	1.34487	0.076	0.025	1
INTS8	0.0655766	1.34487	0.076	0.025	1
EHBP1L1	0.0655766	1.34487	0.076	0.025	1
DCPS	0.0655766	1.34487	0.076	0.025	1
BTBD7	0.0655766	1.34487	0.076	0.025	1
ZBTB4	0.0655766	1.34487	0.076	0.025	1
MED1	0.0655766	1.34487	0.076	0.025	1
EZH1	0.0655766	1.34487	0.076	0.025	1
ZNF675	0.0655766	1.34487	0.076	0.025	1
VPS26C	0.0655766	1.34487	0.076	0.025	1
ATAD2B	0.0657016	0.972903	0.115	0.05	1
MAP1LC3B	0.0658103	0.712604	0.313	0.215	1
ZBTB7A	0.0659063	1.04298	0.168	0.091	1
DDHD1	0.0660344	-0.825053	0.069	0.14	1
RSBN1L	0.0662481	-0.529597	0.13	0.223	1
AL355075.4	0.0665166	1.37087	0.076	0.025	1
ARGLU1	0.0668149	-0.238548	0.458	0.62	1
JADE1	0.0669351	-1.02145	0.046	0.107	1
LARP1B	0.0672647	0.563512	0.115	0.05	1
MAX	0.0672936	0.673936	0.267	0.174	1
GRASP	0.0678154	0.836531	0.168	0.091	1
RPL39	0.0679671	-0.101263	1	1	1
MLLT6	0.0680128	-0.758416	0.115	0.198	1
REST	0.0680772	-0.837026	0.145	0.231	1
RAB11FIP1	0.0682677	0.659881	0.359	0.256	1
BATF	0.0686521	0.963443	0.206	0.124	1
ARPC2	0.0687096	-0.276023	0.733	0.826	1
GCHFR	0.0687662	0.708562	0.16	0.083	1
DHX36	0.0687693	0.525265	0.412	0.306	1
ZDHHC6	0.0688495	1.02294	0.076	0.025	1
NME3	0.0692089	-0.989029	0.084	0.157	1
LDB2	0.0697985	-1.5296	0.015	0.058	1
ERAP1	0.0697985	-1.5296	0.015	0.058	1
APC	0.0697985	-1.5296	0.015	0.058	1
ECI2	0.0697985	-1.5296	0.015	0.058	1
ZNF12	0.0697985	-1.5296	0.015	0.058	1
DCLRE1C	0.0697985	-1.5296	0.015	0.058	1
ZNF32	0.0697985	-1.5296	0.015	0.058	1
NCAPD2	0.0697985	-1.5296	0.015	0.058	1
MARS	0.0697985	-1.5296	0.015	0.058	1
FRS2	0.0697985	-1.5296	0.015	0.058	1
ALDH3A2	0.0697985	-1.5296	0.015	0.058	1
ASPSCR1	0.0697985	-1.5296	0.015	0.058	1
CRKL	0.0697985	-1.5296	0.015	0.058	1
ELL2	0.0699145	1.27776	0.122	0.058	1
MRPS6	0.0700197	0.924969	0.206	0.124	1
FTL	0.0703002	-0.1308	0.802	0.893	1
TMC8	0.0703026	0.785905	0.198	0.116	1
IFT27	0.0705483	1.62241	0.061	0.017	1
IPMK	0.0706234	1.88544	0.046	0.008	1
ARAP1	0.0706234	1.88544	0.046	0.008	1
MTFP1	0.0706276	0.678989	0.191	0.107	1
UBE2D3	0.070699	0.379549	0.58	0.479	1
HSD17B8	0.0707588	-1.37759	0.031	0.083	1
SH3GLB2	0.0707588	-1.37759	0.031	0.083	1
RTCA-AS1	0.0711071	-2.43649	0	0.025	1
FBXO45	0.0711071	-2.43649	0	0.025	1
FGFBP2	0.0711071	-2.43649	0	0.025	1
BASP1	0.0711071	-2.43649	0	0.025	1
C19orf33	0.0711071	-2.43649	0	0.025	1
EXPH5	0.0711071	-2.43649	0	0.025	1
AC023509.3	0.0711071	-2.43649	0	0.025	1
AC011445.2	0.0711071	-2.43649	0	0.025	1
MED8	0.0711086	-2.11456	0	0.025	1
AP4B1	0.0711086	-2.11456	0	0.025	1
GLMP	0.0711086	-2.11456	0	0.025	1
PIGM	0.0711086	-2.11456	0	0.025	1
AMMECR1L	0.0711086	-2.11456	0	0.025	1
PLEKHM3	0.0711086	-2.11456	0	0.025	1
RAD18	0.0711086	-2.11456	0	0.025	1
ZNF621	0.0711086	-2.11456	0	0.025	1
CEP97	0.0711086	-2.11456	0	0.025	1
TPRA1	0.0711086	-2.11456	0	0.025	1
PLXND1	0.0711086	-2.11456	0	0.025	1
HPS3	0.0711086	-2.11456	0	0.025	1
HES1	0.0711086	-2.11456	0	0.025	1
UBA6-AS1	0.0711086	-2.11456	0	0.025	1
ANAPC10	0.0711086	-2.11456	0	0.025	1
KLHL2	0.0711086	-2.11456	0	0.025	1
TRIO	0.0711086	-2.11456	0	0.025	1
C5orf22	0.0711086	-2.11456	0	0.025	1
ZFP62	0.0711086	-2.11456	0	0.025	1
POLR1C	0.0711086	-2.11456	0	0.025	1
PAQR8	0.0711086	-2.11456	0	0.025	1
MAP7	0.0711086	-2.11456	0	0.025	1
GPR146	0.0711086	-2.11456	0	0.025	1
LAT2	0.0711086	-2.11456	0	0.025	1
ORC5	0.0711086	-2.11456	0	0.025	1
WDR91	0.0711086	-2.11456	0	0.025	1
NCAPG2	0.0711086	-2.11456	0	0.025	1
AOPEP	0.0711086	-2.11456	0	0.025	1
ANKS6	0.0711086	-2.11456	0	0.025	1
TBC1D13	0.0711086	-2.11456	0	0.025	1
EGFL7	0.0711086	-2.11456	0	0.025	1
PCGF6	0.0711086	-2.11456	0	0.025	1
ACADSB	0.0711086	-2.11456	0	0.025	1
CKAP5	0.0711086	-2.11456	0	0.025	1
RHNO1	0.0711086	-2.11456	0	0.025	1
CD9	0.0711086	-2.11456	0	0.025	1
KLRC2	0.0711086	-3.11456	0	0.025	1
AAAS	0.0711086	-2.11456	0	0.025	1
COG6	0.0711086	-2.11456	0	0.025	1
GPR180	0.0711086	-2.11456	0	0.025	1
AC004817.3	0.0711086	-2.11456	0	0.025	1
AC018362.1	0.0711086	-2.11456	0	0.025	1
TAX1BP3	0.0711086	-2.11456	0	0.025	1
CNTROB	0.0711086	-2.11456	0	0.025	1
PROCA1	0.0711086	-2.11456	0	0.025	1
DHRS13	0.0711086	-2.11456	0	0.025	1
TADA2A	0.0711086	-2.11456	0	0.025	1
ARMC7	0.0711086	-2.11456	0	0.025	1
AP001033.2	0.0711086	-2.11456	0	0.025	1
LINC00909	0.0711086	-2.11456	0	0.025	1
ZNF700	0.0711086	-2.11456	0	0.025	1
ZNF254	0.0711086	-2.11456	0	0.025	1
SIPA1L3	0.0711086	-2.11456	0	0.025	1
B9D2	0.0711086	-2.11456	0	0.025	1
ZNF765	0.0711086	-2.11456	0	0.025	1
PIGU	0.0711086	-2.11456	0	0.025	1
ZNF41	0.0711086	-2.11456	0	0.025	1
Z83843.1	0.0711086	-2.11456	0	0.025	1
TRMT2B	0.0711086	-2.11456	0	0.025	1
SPSB1	0.0711086	-2.11456	0	0.025	1
MED18	0.0711086	-2.11456	0	0.025	1
AC078883.1	0.0711086	-2.11456	0	0.025	1
STX18-AS1	0.0711086	-2.11456	0	0.025	1
AC079921.1	0.0711086	-2.11456	0	0.025	1
AL096865.1	0.0711086	-2.11456	0	0.025	1
AC073111.4	0.0711086	-2.11456	0	0.025	1
ZNF487	0.0711086	-2.11456	0	0.025	1
AL731577.1	0.0711086	-2.11456	0	0.025	1
FICD	0.0711086	-2.11456	0	0.025	1
STARD9	0.0711086	-2.11456	0	0.025	1
ZSCAN32	0.0711086	-2.11456	0	0.025	1
ZNF382	0.0711086	-2.11456	0	0.025	1
ZNF71	0.0711086	-2.11456	0	0.025	1
RPA4	0.0711086	-2.11456	0	0.025	1
FMR1-IT1	0.0711086	-2.11456	0	0.025	1
NAP1L5	0.0711086	-2.11456	0	0.025	1
TRIM61	0.0711086	-2.11456	0	0.025	1
AGAP4	0.0711086	-2.11456	0	0.025	1
KLF5	0.0711086	-2.11456	0	0.025	1
LINC01550	0.0711086	-2.11456	0	0.025	1
NEO1	0.0711086	-2.11456	0	0.025	1
KANK3	0.0711086	-2.11456	0	0.025	1
NAPA-AS1	0.0711086	-2.11456	0	0.025	1
ZNF671	0.0711086	-2.11456	0	0.025	1
HECW2-AS1	0.0711086	-2.11456	0	0.025	1
PLCL1	0.0711086	-2.11456	0	0.025	1
SPTSSB	0.0711086	-2.11456	0	0.025	1
GCNT4	0.0711086	-2.11456	0	0.025	1
KCNQ5	0.0711086	-2.11456	0	0.025	1
RAPGEF5	0.0711086	-2.11456	0	0.025	1
ZNF883	0.0711086	-2.11456	0	0.025	1
KYAT1	0.0711086	-2.11456	0	0.025	1
SARDH	0.0711086	-2.11456	0	0.025	1
AL135791.1	0.0711086	-2.11456	0	0.025	1
NUDT7	0.0711086	-2.11456	0	0.025	1
AC099811.4	0.0711086	-2.11456	0	0.025	1
AXIN2	0.0711086	-2.11456	0	0.025	1
ZNF726	0.0711086	-2.11456	0	0.025	1
AL109955.1	0.0711086	-2.11456	0	0.025	1
AC245140.2	0.0711086	-2.11456	0	0.025	1
GPA33	0.0711086	-2.11456	0	0.025	1
FZD3	0.0711086	-2.11456	0	0.025	1
B3GALNT2	0.0711206	1.6928	0.046	0.008	1
AC007278.1	0.0711206	1.6928	0.046	0.008	1
RUBCN	0.0711206	1.6928	0.046	0.008	1
LAMTOR3	0.0711206	1.6928	0.046	0.008	1
FBXO8	0.0711206	1.6928	0.046	0.008	1
CCDC127	0.0711206	1.6928	0.046	0.008	1
CDKAL1	0.0711206	1.6928	0.046	0.008	1
STK19	0.0711206	1.6928	0.046	0.008	1
CYTH3	0.0711206	1.6928	0.046	0.008	1
ZNF316	0.0711206	1.6928	0.046	0.008	1
DPYSL2	0.0711206	1.6928	0.046	0.008	1
RNF170	0.0711206	1.6928	0.046	0.008	1
TPD52	0.0711206	1.6928	0.046	0.008	1
PRXL2C	0.0711206	1.6928	0.046	0.008	1
WDR37	0.0711206	1.6928	0.046	0.008	1
AVPI1	0.0711206	1.6928	0.046	0.008	1
SYVN1	0.0711206	1.6928	0.046	0.008	1
MTHFD1	0.0711206	1.6928	0.046	0.008	1
PTGR2	0.0711206	1.6928	0.046	0.008	1
MFAP1	0.0711206	1.6928	0.046	0.008	1
MAPK8IP3	0.0711206	1.6928	0.046	0.008	1
SERPINF1	0.0711206	1.6928	0.046	0.008	1
UNC119	0.0711206	1.6928	0.046	0.008	1
MBD1	0.0711206	1.6928	0.046	0.008	1
NFIC	0.0711206	1.6928	0.046	0.008	1
SPHK2	0.0711206	1.6928	0.046	0.008	1
WDTC1	0.0714034	1.4704	0.061	0.017	1
GPR89A	0.0714034	1.4704	0.061	0.017	1
CNNM3	0.0714034	1.4704	0.061	0.017	1
ORC4	0.0714034	1.4704	0.061	0.017	1
ABHD16A	0.0714034	1.4704	0.061	0.017	1
RING1	0.0714034	1.4704	0.061	0.017	1
INTS1	0.0714034	1.4704	0.061	0.017	1
TNKS	0.0714034	1.4704	0.061	0.017	1
NUDCD1	0.0714034	1.4704	0.061	0.017	1
INPPL1	0.0714034	1.4704	0.061	0.017	1
GIHCG	0.0714034	1.4704	0.061	0.017	1
KLC1	0.0714034	1.4704	0.061	0.017	1
CHP1	0.0714034	1.4704	0.061	0.017	1
CTSH	0.0714034	1.4704	0.061	0.017	1
BTBD1	0.0714034	1.4704	0.061	0.017	1
NIP7	0.0714034	1.4704	0.061	0.017	1
SREBF1	0.0714034	1.4704	0.061	0.017	1
TACO1	0.0714034	1.4704	0.061	0.017	1
CXXC1	0.0714034	1.4704	0.061	0.017	1
TMEM189	0.0714034	1.4704	0.061	0.017	1
LBR	0.0714204	-0.999083	0.092	0.165	1
LRRFIP2	0.0717669	1.27776	0.122	0.058	1
BTF3L4	0.0718642	0.82404	0.168	0.091	1
UCHL5	0.0722524	-1.25206	0.031	0.083	1
AC114760.2	0.0722524	-1.25206	0.031	0.083	1
RC3H2	0.0722524	-1.25206	0.031	0.083	1
LIMS1	0.0723309	-0.699522	0.069	0.14	1
TTC19	0.0726562	0.529296	0.183	0.099	1
LETMD1	0.0727083	-1.11456	0.015	0.058	1
A1BG	0.0728909	0.673936	0.137	0.066	1
MIA3	0.0728968	-0.777525	0.076	0.149	1
ICOS	0.0730641	-0.571767	0.275	0.372	1
TACC1	0.073151	0.95583	0.145	0.074	1
RLF	0.0738656	1.20737	0.099	0.041	1
PPP3R1	0.0738656	1.20737	0.099	0.041	1
PDLIM2	0.0738779	-0.873552	0.084	0.157	1
DHX33	0.0739986	1.10783	0.046	0.008	1
CPD	0.0739986	1.10783	0.046	0.008	1
C19orf53	0.0748453	-0.351599	0.359	0.479	1
SLIRP	0.0752079	-1.02145	0.053	0.116	1
GPR174	0.0752079	-1.02145	0.053	0.116	1
MRPS15	0.0752464	-0.699522	0.13	0.215	1
UBE2J1	0.0755813	1.05537	0.122	0.058	1
POMC	0.0756496	-0.989029	0.031	0.083	1
BOP1	0.0756692	1.10783	0.099	0.041	1
UBQLN1	0.0756692	1.10783	0.099	0.041	1
STAM	0.0756692	1.10783	0.099	0.041	1
UBE2Q2	0.0756692	1.10783	0.099	0.041	1
GOSR1	0.0756692	1.10783	0.099	0.041	1
PI4KA	0.0756692	1.10783	0.099	0.041	1
CYB5R3	0.0756692	1.10783	0.099	0.041	1
LRRC75A	0.0760765	0.88544	0.145	0.074	1
VPS4B	0.0760765	0.88544	0.145	0.074	1
CCDC186	0.0762614	0.708562	0.168	0.091	1
EEF1B2	0.0768375	-0.192562	0.924	0.934	1
KRT86	0.0772268	0.88544	0.099	0.041	1
CD81	0.0778243	0.470403	0.435	0.314	1
BSG	0.077872	0.692795	0.244	0.157	1
MIS18BP1	0.077917	0.88544	0.145	0.074	1
ZNF593	0.0779956	0.972903	0.122	0.058	1
C1orf52	0.0779956	0.972903	0.122	0.058	1
PRKRA	0.0779956	0.972903	0.122	0.058	1
RPS10	0.0781744	-0.185482	0.855	0.917	1
PLP2	0.078504	-0.921915	0.107	0.182	1
OTULIN	0.0785774	0.88544	0.122	0.058	1
DCTN1	0.0796794	0.88544	0.099	0.041	1
NANS	0.0796794	0.88544	0.099	0.041	1
SMAP1	0.0797711	0.74105	0.252	0.165	1
IL2RA	0.0800886	-1.61706	0.038	0.091	1
ZC3HC1	0.0802915	-1.92191	0.008	0.041	1
PRCP	0.0802915	-1.92191	0.008	0.041	1
TMEM186	0.0802915	-1.92191	0.008	0.041	1
SUMF1	0.0802915	-1.92191	0.008	0.041	1
FCER1G	0.0805657	-0.777525	0.053	0.116	1
PYGO2	0.0808756	-1.69952	0.008	0.041	1
FCRL3	0.0808756	-1.69952	0.008	0.041	1
DHX57	0.0808756	-1.69952	0.008	0.041	1
WDPCP	0.0808756	-1.69952	0.008	0.041	1
CCDC138	0.0808756	-1.69952	0.008	0.041	1
SEPSECS-AS1	0.0808756	-1.69952	0.008	0.041	1
GUF1	0.0808756	-1.69952	0.008	0.041	1
SCFD2	0.0808756	-1.69952	0.008	0.041	1
CEP162	0.0808756	-1.69952	0.008	0.041	1
ZBTB2	0.0808756	-1.69952	0.008	0.041	1
FAM120B	0.0808756	-1.69952	0.008	0.041	1
AC004854.2	0.0808756	-1.69952	0.008	0.041	1
ZNF107	0.0808756	-1.69952	0.008	0.041	1
RFC2	0.0808756	-1.69952	0.008	0.041	1
PEX1	0.0808756	-1.69952	0.008	0.041	1
PRIM1	0.0808756	-1.69952	0.008	0.041	1
SETDB2	0.0808756	-1.69952	0.008	0.041	1
FBXO22	0.0808756	-1.69952	0.008	0.041	1
RSAD1	0.0808756	-1.69952	0.008	0.041	1
RHBDD3	0.0808756	-1.69952	0.008	0.041	1
TRMU	0.0808756	-1.69952	0.008	0.041	1
ENOX2	0.0808756	-1.69952	0.008	0.041	1
EIF3C	0.0808756	-1.69952	0.008	0.041	1
COA6-AS1	0.0808756	-1.69952	0.008	0.041	1
AC020765.2	0.0808756	-1.69952	0.008	0.041	1
PDCD1	0.0808756	-1.69952	0.008	0.041	1
ESD	0.0810086	-0.806437	0.092	0.165	1
NUTF2	0.0816316	-0.567072	0.122	0.207	1
BHLHE40	0.0816513	0.992355	0.153	0.083	1
SPG7	0.0817418	0.769963	0.176	0.099	1
UBL5	0.0817894	-0.286741	0.435	0.545	1
RPL7A	0.082151	-0.136642	0.985	1	1
RAN	0.0823602	0.295724	0.611	0.496	1
SYF2	0.0830719	-0.367326	0.282	0.397	1
ORAI1	0.0839906	-0.547519	0.122	0.207	1
BRD2	0.0840684	0.460134	0.389	0.281	1
TMEM50A	0.0842387	-0.462483	0.221	0.322	1
ARIH1	0.0845276	0.88544	0.153	0.083	1
ZNF141	0.084645	-0.944635	0.061	0.124	1
SURF4	0.0847213	0.599136	0.282	0.19	1
RPL36AL	0.0850859	0.275674	0.786	0.793	1
PPM1M	0.0854406	-1.23004	0.038	0.091	1
HAUS3	0.0854406	-1.23004	0.038	0.091	1
ARRDC3	0.0854406	-1.23004	0.038	0.091	1
ELK3	0.0854406	-1.23004	0.038	0.091	1
C1D	0.0864635	-0.766636	0.099	0.174	1
TMEM123	0.0870244	-0.307205	0.328	0.446	1
CTDNEP1	0.0871139	0.778525	0.183	0.107	1
GPATCH4	0.0873921	1.26395	0.084	0.033	1
IKBKE	0.0873921	1.37087	0.084	0.033	1
DPH3	0.0873921	1.26395	0.084	0.033	1
HTT	0.0873921	1.26395	0.084	0.033	1
CDKN2AIP	0.0873921	1.26395	0.084	0.033	1
CREB3L2	0.0873921	1.26395	0.084	0.033	1
DIS3	0.0873921	1.26395	0.084	0.033	1
ZFPM1	0.0873921	1.26395	0.084	0.033	1
COA3	0.0873921	1.26395	0.084	0.033	1
VMA21	0.0873921	1.26395	0.084	0.033	1
PLSCR3	0.0874485	0.650975	0.122	0.058	1
SLC25A26	0.0875043	-1.11456	0.038	0.091	1
HMGXB3	0.0875043	-1.11456	0.038	0.091	1
RASSF3	0.0875043	-1.11456	0.038	0.091	1
SEPTIN1	0.0886574	0.517708	0.389	0.298	1
TXN	0.0888649	0.669712	0.214	0.132	1
DNPEP	0.0890101	-0.792632	0.061	0.124	1
AL450998.2	0.0891283	1.14847	0.084	0.033	1
C1orf122	0.0891283	1.14847	0.084	0.033	1
ECHDC2	0.0891283	1.14847	0.084	0.033	1
ZNHIT6	0.0891283	1.14847	0.084	0.033	1
ITPR1	0.0891283	1.14847	0.084	0.033	1
PGRMC2	0.0891283	1.14847	0.084	0.033	1
CLN8	0.0891283	1.14847	0.084	0.033	1
MAPKAPK5	0.0891283	1.14847	0.084	0.033	1
TFDP1	0.0891283	1.14847	0.084	0.033	1
PIK3R5	0.0891283	1.14847	0.084	0.033	1
ADNP2	0.0891283	1.14847	0.084	0.033	1
ZNF121	0.0891283	1.14847	0.084	0.033	1
CBFA2T2	0.0891283	1.14847	0.084	0.033	1
ETFB	0.0891603	0.580586	0.244	0.157	1
ATP5MD	0.089272	-0.383049	0.305	0.413	1
USP8	0.0897363	0.963443	0.13	0.066	1
NOL4L	0.0897363	0.963443	0.13	0.066	1
FAM13A	0.0897714	1.27776	0.107	0.05	1
PTBP3	0.0902132	0.733437	0.183	0.107	1
LPXN	0.0908258	0.58588	0.252	0.165	1
KHDRBS1	0.0908693	-0.529597	0.221	0.314	1
BRD7	0.0910501	-0.592607	0.191	0.281	1
NACA	0.0910542	-0.137077	0.985	0.983	1
CAPZA1	0.0911304	-0.428668	0.237	0.339	1
KMT2A	0.0915022	-0.555132	0.191	0.281	1
ANAPC1	0.0917269	1.24801	0.107	0.05	1
HIST1H1E	0.0917269	1.07809	0.107	0.05	1
TMEM41B	0.0917269	1.07809	0.107	0.05	1
ATG101	0.0917269	1.16555	0.107	0.05	1
ALKBH5	0.0917269	1.07809	0.107	0.05	1
TBCD	0.0917269	1.07809	0.107	0.05	1
FAM214A	0.0918086	1.00092	0.084	0.033	1
SNX5	0.0925163	1.20737	0.137	0.074	1
UGCG	0.0928153	0.88544	0.13	0.066	1
SLC5A3	0.0928241	0.792331	0.183	0.107	1
SELENOS	0.0928632	0.785905	0.191	0.116	1
IL27RA	0.0929591	-0.717224	0.198	0.281	1
NAMPT	0.0929942	0.733437	0.153	0.083	1
PAK1IP1	0.0931717	-1.43649	0.023	0.066	1
ZNF143	0.0931717	-1.43649	0.023	0.066	1
DTD1	0.0931717	-1.43649	0.023	0.066	1
UBN1	0.0932002	0.470403	0.153	0.083	1
OXNAD1	0.0932725	-0.550659	0.221	0.314	1
LMNA	0.0933547	0.984976	0.13	0.066	1
HPCAL1	0.0934652	-0.880095	0.069	0.132	1
METTL23	0.0934652	-0.880095	0.069	0.132	1
NORAD	0.0935051	0.669712	0.221	0.14	1
DGKZ	0.09351	-0.724613	0.122	0.198	1
LAT	0.0935163	-0.490708	0.313	0.405	1
ENY2	0.0938762	0.839637	0.198	0.124	1
RPL21	0.0939877	0.147669	0.985	0.983	1
INO80B	0.0942003	0.984976	0.107	0.05	1
TMEM70	0.0942003	0.984976	0.107	0.05	1
SS18	0.0942003	0.984976	0.107	0.05	1
TGIF2	0.0942003	0.984976	0.107	0.05	1
TUG1	0.0942003	0.984976	0.107	0.05	1
AL139246.5	0.094691	-1.28448	0.023	0.066	1
HENMT1	0.094691	-1.28448	0.023	0.066	1
SNAP47	0.094691	-1.28448	0.023	0.066	1
RDH14	0.094691	-1.28448	0.023	0.066	1
HNRNPLL	0.094691	-1.28448	0.023	0.066	1
TCTA	0.094691	-1.28448	0.023	0.066	1
SLC52A2	0.094691	-1.28448	0.023	0.066	1
ENTR1	0.094691	-1.28448	0.023	0.066	1
FAM76B	0.094691	-1.28448	0.023	0.066	1
NUFIP1	0.094691	-1.28448	0.023	0.066	1
CIAPIN1	0.094691	-1.28448	0.023	0.066	1
CBX1	0.094691	-1.28448	0.023	0.066	1
IL12RB1	0.094691	-1.28448	0.023	0.066	1
HDHD5	0.094691	-1.28448	0.023	0.066	1
CD3E	0.0951269	-0.18856	0.786	0.843	1
CAMKK2	0.0955798	2.20737	0.023	0	1
ZNF500	0.0955798	2.20737	0.023	0	1
NPIPB4	0.0955798	2.20737	0.023	0	1
GLA	0.0955798	2.20737	0.023	0	1
KLHL21	0.0955816	1.88544	0.023	0	1
CASZ1	0.0955816	1.88544	0.023	0	1
PAQR7	0.0955816	1.88544	0.023	0	1
HECTD3	0.0955816	1.88544	0.023	0	1
EVI5	0.0955816	1.88544	0.023	0	1
RPS6KC1	0.0955816	1.88544	0.023	0	1
ZBTB18	0.0955816	1.88544	0.023	0	1
PIGF	0.0955816	1.88544	0.023	0	1
SFXN5	0.0955816	1.88544	0.023	0	1
SEMA4C	0.0955816	1.88544	0.023	0	1
GCA	0.0955816	1.88544	0.023	0	1
AC108047.1	0.0955816	1.88544	0.023	0	1
FANCD2	0.0955816	1.88544	0.023	0	1
TRAK1	0.0955816	1.88544	0.023	0	1
SLC26A6	0.0955816	1.88544	0.023	0	1
AC104162.2	0.0955816	1.88544	0.023	0	1
SPICE1	0.0955816	1.88544	0.023	0	1
ATP6V1A	0.0955816	1.88544	0.023	0	1
TLR2	0.0955816	1.88544	0.023	0	1
C5orf51	0.0955816	1.88544	0.023	0	1
SERAC1	0.0955816	1.88544	0.023	0	1
DAGLB	0.0955816	1.88544	0.023	0	1
AC078846.1	0.0955816	1.88544	0.023	0	1
SLC35B4	0.0955816	1.88544	0.023	0	1
ZNF282	0.0955816	1.88544	0.023	0	1
AC144652.1	0.0955816	1.88544	0.023	0	1
AC069185.1	0.0955816	1.88544	0.023	0	1
CCAR2	0.0955816	1.88544	0.023	0	1
ELP3	0.0955816	1.88544	0.023	0	1
EXT1	0.0955816	1.88544	0.023	0	1
CD72	0.0955816	1.88544	0.023	0	1
GLE1	0.0955816	1.88544	0.023	0	1
CDKN1C	0.0955816	1.88544	0.023	0	1
AP002381.2	0.0955816	1.88544	0.023	0	1
POGLUT3	0.0955816	1.88544	0.023	0	1
VDR	0.0955816	1.88544	0.023	0	1
ZNF385A	0.0955816	1.88544	0.023	0	1
MDM1	0.0955816	1.88544	0.023	0	1
SLC15A4	0.0955816	1.88544	0.023	0	1
SPRYD7	0.0955816	1.88544	0.023	0	1
RIPK3	0.0955816	1.88544	0.023	0	1
SAV1	0.0955816	1.88544	0.023	0	1
COQ6	0.0955816	1.88544	0.023	0	1
CEP152	0.0955816	1.88544	0.023	0	1
NPTN-IT1	0.0955816	1.88544	0.023	0	1
C15orf39	0.0955816	1.88544	0.023	0	1
PRC1	0.0955816	1.88544	0.023	0	1
VPS35L	0.0955816	1.88544	0.023	0	1
VPS9D1	0.0955816	1.88544	0.023	0	1
CLUH	0.0955816	1.88544	0.023	0	1
RAP1GAP2	0.0955816	1.88544	0.023	0	1
ULK2	0.0955816	1.88544	0.023	0	1
ACACA	0.0955816	1.88544	0.023	0	1
SLC16A6	0.0955816	1.88544	0.023	0	1
CD300LF	0.0955816	1.88544	0.023	0	1
FECH	0.0955816	1.88544	0.023	0	1
CAPS	0.0955816	1.88544	0.023	0	1
MCOLN1	0.0955816	1.88544	0.023	0	1
COLGALT1	0.0955816	1.88544	0.023	0	1
DPY19L3	0.0955816	1.88544	0.023	0	1
ZNF615	0.0955816	1.88544	0.023	0	1
ZNF417	0.0955816	1.88544	0.023	0	1
MCM8	0.0955816	1.88544	0.023	0	1
LINC01278	0.0955816	1.88544	0.023	0	1
TMEM164	0.0955816	1.88544	0.023	0	1
NPHP4	0.0955816	1.88544	0.023	0	1
HIST1H2AH	0.0955816	1.88544	0.023	0	1
AC018647.2	0.0955816	1.88544	0.023	0	1
ZNF862	0.0955816	1.88544	0.023	0	1
RASSF8	0.0955816	1.88544	0.023	0	1
AC009093.2	0.0955816	1.88544	0.023	0	1
ACBD4	0.0955816	1.88544	0.023	0	1
ZNF699	0.0955816	1.88544	0.023	0	1
CHDH	0.0955816	1.88544	0.023	0	1
BTLA	0.0955816	1.88544	0.023	0	1
ASTE1	0.0955816	1.88544	0.023	0	1
MANEA-DT	0.0955816	1.88544	0.023	0	1
FAM161B	0.0955816	1.88544	0.023	0	1
AC007216.2	0.0955816	1.88544	0.023	0	1
PLGLB2	0.0955816	1.88544	0.023	0	1
ADGRA3	0.0955816	1.88544	0.023	0	1
ZNF165	0.0955816	1.88544	0.023	0	1
LINC01004	0.0955816	1.88544	0.023	0	1
OTUD7A	0.0955816	1.88544	0.023	0	1
VASN	0.0955816	1.88544	0.023	0	1
GALR2	0.0955816	1.88544	0.023	0	1
B4GALT6	0.0955816	1.88544	0.023	0	1
ZNF599	0.0955816	1.88544	0.023	0	1
LONRF3	0.0955816	1.88544	0.023	0	1
AC091814.1	0.0955816	1.88544	0.023	0	1
LINC01772	0.0955816	1.88544	0.023	0	1
ULBP2	0.0955816	1.88544	0.023	0	1
EYS	0.0955816	1.88544	0.023	0	1
CRELD2	0.0960035	0.828857	0.16	0.091	1
DAD1	0.0960099	-0.416215	0.282	0.38	1
RAB5A	0.0960585	0.82404	0.16	0.091	1
CPSF6	0.0960585	0.82404	0.16	0.091	1
BRAF	0.0964003	0.644432	0.153	0.083	1
MRPS24	0.0965237	-0.638122	0.107	0.182	1
HIST2H2AC	0.09657	-0.61706	0.061	0.124	1
SREK1	0.0967977	0.681907	0.229	0.149	1
LRRFIP1	0.0970177	0.402499	0.489	0.38	1
CA2	0.0974513	1.6928	0.069	0.025	1
PET100	0.0978122	0.599136	0.267	0.182	1
AIMP1	0.0989838	0.663048	0.229	0.149	1
CLIC3	0.0989838	-1.11456	0.046	0.099	1
SDHC	0.0990623	0.792331	0.107	0.05	1
WDR45	0.0990623	0.792331	0.107	0.05	1
BACH2	0.0992622	0.769963	0.16	0.091	1
CARHSP1	0.099349	0.692795	0.237	0.157	1
RPS14	0.0994018	-0.102293	0.985	1	1
GIMAP7	0.0998077	-0.567732	0.435	0.512	1
ZFP91	0.0998732	0.692795	0.191	0.116	1
TNFRSF18	0.100315	-0.562019	0.084	0.157	1
UBE2S	0.10049	0.698355	0.344	0.264	1
FOSL2	0.100534	0.600038	0.344	0.256	1
UBE2R2	0.100755	-0.670953	0.122	0.198	1
EIF4E	0.101089	0.95583	0.137	0.074	1
RPSA	0.10164	-0.124357	0.947	0.992	1
RAB3GAP1	0.101649	-1.00764	0.046	0.099	1
LRBA	0.101667	-0.825053	0.076	0.14	1
SNRPA	0.101667	-0.825053	0.076	0.14	1
TUSC2	0.101725	1.34487	0.069	0.025	1
SUSD6	0.101725	1.34487	0.069	0.025	1
CXorf38	0.101725	1.34487	0.069	0.025	1
PIK3CD	0.102219	0.715515	0.107	0.05	1
ACTR3	0.10224	-0.357416	0.374	0.471	1
XRCC5	0.102436	0.449341	0.45	0.364	1
CKS2	0.102525	0.721942	0.16	0.091	1
ATP5PF	0.102612	0.470403	0.397	0.298	1
MED10	0.103009	-0.47713	0.191	0.281	1
PRF1	0.103157	-1.0321	0.046	0.099	1
AL645728.1	0.103309	1.20737	0.069	0.025	1
TMED5	0.103309	1.20737	0.069	0.025	1
ARHGEF2	0.103309	1.20737	0.069	0.025	1
COMMD1	0.103309	1.20737	0.069	0.025	1
ING5	0.103309	1.20737	0.069	0.025	1
IQCB1	0.103309	1.20737	0.069	0.025	1
UMPS	0.103309	1.20737	0.069	0.025	1
SNX4	0.103309	1.20737	0.069	0.025	1
CDYL	0.103309	1.20737	0.069	0.025	1
BAG6	0.103309	1.20737	0.069	0.025	1
MRPL2	0.103309	1.20737	0.069	0.025	1
UBE2D1	0.103309	1.20737	0.069	0.025	1
RELT	0.103309	1.20737	0.069	0.025	1
ARID2	0.103309	1.20737	0.069	0.025	1
NEDD1	0.103309	1.20737	0.069	0.025	1
PDPK1	0.103309	1.20737	0.069	0.025	1
NMRAL1	0.103309	1.20737	0.069	0.025	1
USP7	0.103309	1.20737	0.069	0.025	1
WBP2	0.103309	1.20737	0.069	0.025	1
CYB5A	0.103309	1.20737	0.069	0.025	1
ZNF529	0.103309	1.20737	0.069	0.025	1
SAMD4B	0.103309	1.20737	0.069	0.025	1
AHCY	0.103309	1.20737	0.069	0.025	1
HSCB	0.103309	1.20737	0.069	0.025	1
NKRF	0.103309	1.20737	0.069	0.025	1
CETN2	0.103309	1.20737	0.069	0.025	1
ACTB	0.103604	-0.218279	1	0.992	1
SERBP1	0.103801	0.312861	0.641	0.57	1
HDAC1	0.103804	-0.436488	0.153	0.24	1
IFRD1	0.103862	0.807438	0.214	0.14	1
IFNAR1	0.10398	0.828857	0.168	0.099	1
KLF3	0.104298	-0.648896	0.191	0.273	1
CEBPD	0.104919	0.922915	0.168	0.099	1
MTRNR2L12	0.105027	-0.288589	0.496	0.628	1
TNFRSF25	0.10545	-0.419414	0.221	0.314	1
RSL24D1	0.105925	0.443436	0.366	0.273	1
TWF2	0.106098	-0.588491	0.122	0.198	1
CCM2	0.106098	-0.588491	0.122	0.198	1
TLE1	0.106241	1.02294	0.069	0.025	1
SYAP1	0.106742	0.622406	0.313	0.231	1
ZMAT3	0.106749	0.759909	0.069	0.025	1
ELOB	0.107174	-0.202023	0.496	0.603	1
C4orf48	0.107664	0.769963	0.168	0.099	1
MED13	0.107664	0.769963	0.168	0.099	1
CD99	0.108102	-0.362487	0.351	0.438	1
ZBTB1	0.109117	-0.458514	0.153	0.231	1
MARCH6	0.109268	-0.777525	0.084	0.149	1
TOMM20	0.109435	-0.392861	0.298	0.397	1
JOSD1	0.109565	0.655958	0.198	0.124	1
DDX5	0.109818	-0.11456	0.901	0.926	1
DNAJC1	0.109841	0.972903	0.115	0.058	1
CHCHD1	0.109841	0.972903	0.115	0.058	1
BLOC1S2	0.109841	0.972903	0.115	0.058	1
ZFC3H1	0.109841	0.972903	0.115	0.058	1
AC025164.1	0.11026	-0.11456	0.107	0.182	1
PSMA7	0.110586	-0.241472	0.504	0.612	1
RORA	0.110672	-0.725994	0.206	0.281	1
MEF2D	0.110825	1.10783	0.092	0.041	1
LAPTM4A	0.110825	1.10783	0.092	0.041	1
ZFR	0.110825	1.10783	0.092	0.041	1
PAIP1	0.110825	1.20737	0.092	0.041	1
H2AFX	0.110825	1.10783	0.092	0.041	1
EP400	0.110825	1.10783	0.092	0.041	1
PHF11	0.110825	1.10783	0.092	0.041	1
TMEM147	0.110825	1.10783	0.092	0.041	1
SYNCRIP	0.110871	0.704868	0.206	0.132	1
EZR	0.111903	0.681907	0.504	0.438	1
MBNL1	0.112398	-0.292347	0.366	0.479	1
HSPA4	0.112699	0.708562	0.168	0.099	1
RNF44	0.113054	0.88544	0.115	0.058	1
NCOR2	0.113054	0.88544	0.115	0.058	1
TLE3	0.113054	0.88544	0.115	0.058	1
PIEZO1	0.113054	0.88544	0.115	0.058	1
C19orf25	0.113054	0.88544	0.115	0.058	1
PIH1D1	0.113054	0.88544	0.115	0.058	1
AHCYL1	0.113313	1.00092	0.092	0.041	1
MSH2	0.113313	1.00092	0.092	0.041	1
IMP4	0.113313	1.00092	0.092	0.041	1
TBC1D5	0.113313	1.00092	0.092	0.041	1
SEC61A1	0.113313	1.00092	0.092	0.041	1
CDK17	0.113313	1.00092	0.092	0.041	1
SDR42E2	0.113313	1.00092	0.092	0.041	1
ATP6V0D1	0.113313	1.00092	0.092	0.041	1
INPP5B	0.113646	1.62241	0.053	0.017	1
GINS2	0.113646	1.75991	0.053	0.017	1
CD5	0.113882	-0.493071	0.115	0.19	1
TDG	0.11389	0.64728	0.26	0.182	1
BTF3	0.114523	-0.120738	0.916	0.942	1
TOR1AIP1	0.114636	-0.921915	0.053	0.107	1
ARFGEF1	0.114636	-0.921915	0.053	0.107	1
ST6GALNAC6	0.114636	-0.921915	0.053	0.107	1
BNIP2	0.114636	-0.921915	0.053	0.107	1
FYN	0.114809	-0.529597	0.26	0.347	1
SUPV3L1	0.114861	1.4704	0.053	0.017	1
PCLAF	0.114861	1.62241	0.053	0.017	1
SFT2D2	0.115115	-1.25206	0.031	0.074	1
OAZ1	0.115623	0.218424	0.641	0.545	1
ARF1	0.115702	0.272463	0.366	0.256	1
BROX	0.116161	1.30048	0.053	0.017	1
CAMKMT	0.116161	1.30048	0.053	0.017	1
AC092944.1	0.116161	1.30048	0.053	0.017	1
AC093323.1	0.116161	1.30048	0.053	0.017	1
HERC6	0.116161	1.30048	0.053	0.017	1
GFM2	0.116161	1.30048	0.053	0.017	1
SMAD5	0.116161	1.30048	0.053	0.017	1
HIST1H2BG	0.116161	1.30048	0.053	0.017	1
TRIM26	0.116161	1.30048	0.053	0.017	1
NUDT3	0.116161	1.30048	0.053	0.017	1
TSPYL4	0.116161	1.30048	0.053	0.017	1
MAN1A1	0.116161	1.30048	0.053	0.017	1
AOAH	0.116161	1.30048	0.053	0.017	1
AC007384.1	0.116161	1.30048	0.053	0.017	1
EIF4EBP1	0.116161	1.30048	0.053	0.017	1
FAM91A1	0.116161	1.30048	0.053	0.017	1
FBXW2	0.116161	1.30048	0.053	0.017	1
USP20	0.116161	1.30048	0.053	0.017	1
BTAF1	0.116161	1.30048	0.053	0.017	1
AKIP1	0.116161	1.30048	0.053	0.017	1
ATG16L2	0.116161	1.30048	0.053	0.017	1
RAB5B	0.116161	1.30048	0.053	0.017	1
MON2	0.116161	1.30048	0.053	0.017	1
C12orf76	0.116161	1.30048	0.053	0.017	1
HECTD4	0.116161	1.30048	0.053	0.017	1
ATP6V0A2	0.116161	1.30048	0.053	0.017	1
RCOR1	0.116161	1.30048	0.053	0.017	1
SECISBP2L	0.116161	1.30048	0.053	0.017	1
ARID3B	0.116161	1.30048	0.053	0.017	1
GOT2	0.116161	1.30048	0.053	0.017	1
MARCH2	0.116161	1.30048	0.053	0.017	1
PHLDB3	0.116161	1.30048	0.053	0.017	1
CRLS1	0.116161	1.30048	0.053	0.017	1
APP	0.116161	1.30048	0.053	0.017	1
TFIP11	0.116161	1.30048	0.053	0.017	1
CDK16	0.116161	1.30048	0.053	0.017	1
UBQLN2	0.116161	1.30048	0.053	0.017	1
PMVK	0.116291	-0.736048	0.092	0.157	1
LAPTM5	0.116435	-0.327104	0.405	0.496	1
UGP2	0.116507	-0.599987	0.168	0.248	1
CCDC18-AS1	0.117089	-0.766636	0.099	0.165	1
NBAS	0.117345	-1.11456	0.031	0.074	1
TBC1D31	0.117345	-1.11456	0.031	0.074	1
IARS	0.117345	-1.11456	0.031	0.074	1
ZBED5	0.117345	-1.11456	0.031	0.074	1
TNFRSF1A	0.117345	-1.11456	0.031	0.074	1
RXYLT1	0.117345	-1.11456	0.031	0.074	1
GAB3	0.117345	-1.11456	0.031	0.074	1
PPIG	0.117576	0.437981	0.313	0.223	1
DGKA	0.117754	-0.851525	0.107	0.174	1
ILF2	0.117845	0.400013	0.298	0.207	1
CASP4	0.118114	-0.545194	0.153	0.231	1
PAK2	0.118137	-0.350627	0.267	0.372	1
POMP	0.118253	0.486891	0.298	0.215	1
HUWE1	0.118596	0.552865	0.198	0.124	1
ISOC1	0.118605	0.778525	0.092	0.041	1
BCOR	0.118761	0.715515	0.115	0.058	1
HSP90B1	0.118802	0.644432	0.412	0.322	1
MXD4	0.118819	-0.584045	0.168	0.248	1
SEC11A	0.118819	-0.584045	0.168	0.248	1
RPL35	0.119156	0.169954	0.992	0.992	1
AP1S2	0.11924	-1.0321	0.061	0.116	1
PRMT1	0.119345	-0.468197	0.252	0.339	1
C9orf16	0.119401	-0.284485	0.458	0.562	1
TGOLN2	0.11952	0.571332	0.237	0.157	1
MAP3K8	0.119682	0.595934	0.198	0.124	1
SLC39A10	0.119724	-0.731231	0.099	0.165	1
TBCE	0.120547	1.88544	0.038	0.008	1
HIPK3	0.120547	1.6928	0.038	0.008	1
PGAP1	0.120547	1.6928	0.038	0.008	1
ING3	0.120621	-1.85153	0.015	0.05	1
DIS3L	0.120621	-1.5296	0.015	0.05	1
DNAJC11	0.121352	1.4704	0.038	0.008	1
MAD2L2	0.121352	1.4704	0.038	0.008	1
DDI2	0.121352	1.4704	0.038	0.008	1
NBL1	0.121352	1.4704	0.038	0.008	1
ALG6	0.121352	1.4704	0.038	0.008	1
CCDC18	0.121352	1.4704	0.038	0.008	1
SLC25A44	0.121352	1.4704	0.038	0.008	1
SPRED2	0.121352	1.4704	0.038	0.008	1
MAP3K20	0.121352	1.4704	0.038	0.008	1
ABI2	0.121352	1.4704	0.038	0.008	1
BARD1	0.121352	1.4704	0.038	0.008	1
BRPF1	0.121352	1.4704	0.038	0.008	1
EBLN2	0.121352	1.4704	0.038	0.008	1
ZNF654	0.121352	1.4704	0.038	0.008	1
TMEM128	0.121352	1.4704	0.038	0.008	1
MAN2B2	0.121352	1.4704	0.038	0.008	1
ANAPC4	0.121352	1.4704	0.038	0.008	1
LIAS	0.121352	1.4704	0.038	0.008	1
MOB1B	0.121352	1.4704	0.038	0.008	1
C4orf46	0.121352	1.4704	0.038	0.008	1
UFSP2	0.121352	1.4704	0.038	0.008	1
GTF2H2	0.121352	1.4704	0.038	0.008	1
LINC01184	0.121352	1.4704	0.038	0.008	1
ZNF76	0.121352	1.4704	0.038	0.008	1
GNA12	0.121352	1.4704	0.038	0.008	1
TAF6	0.121352	1.4704	0.038	0.008	1
FKBP15	0.121352	1.4704	0.038	0.008	1
TIMM23	0.121352	1.4704	0.038	0.008	1
DNMBP	0.121352	1.4704	0.038	0.008	1
OAT	0.121352	1.4704	0.038	0.008	1
PDHX	0.121352	1.4704	0.038	0.008	1
EIF1AD	0.121352	1.4704	0.038	0.008	1
AP000873.2	0.121352	1.4704	0.038	0.008	1
KMT2D	0.121352	1.4704	0.038	0.008	1
ANKRD52	0.121352	1.4704	0.038	0.008	1
PAN2	0.121352	1.4704	0.038	0.008	1
GMFB	0.121352	1.4704	0.038	0.008	1
THBS1	0.121352	1.4704	0.038	0.008	1
MAPK6	0.121352	1.4704	0.038	0.008	1
CLN6	0.121352	1.4704	0.038	0.008	1
RNF40	0.121352	1.4704	0.038	0.008	1
PFAS	0.121352	1.4704	0.038	0.008	1
DGKE	0.121352	1.4704	0.038	0.008	1
SYNGR2	0.121352	1.4704	0.038	0.008	1
ENGASE	0.121352	1.4704	0.038	0.008	1
SEH1L	0.121352	1.4704	0.038	0.008	1
CTDP1	0.121352	1.4704	0.038	0.008	1
WIZ	0.121352	1.4704	0.038	0.008	1
ZNF302	0.121352	1.4704	0.038	0.008	1
LIN37	0.121352	1.4704	0.038	0.008	1
CSTF1	0.121352	1.4704	0.038	0.008	1
RABL2B	0.121352	1.4704	0.038	0.008	1
AC007613.1	0.121352	1.4704	0.038	0.008	1
ZSCAN25	0.121352	1.4704	0.038	0.008	1
AP001160.1	0.121352	1.4704	0.038	0.008	1
CDKN1B	0.121454	-0.429433	0.252	0.339	1
RBMS1	0.121479	0.483342	0.366	0.281	1
RNF168	0.121983	0.759909	0.145	0.083	1
TSPAN2	0.122032	-1.33695	0.015	0.05	1
TRAPPC12	0.122032	-1.33695	0.015	0.05	1
SPAST	0.122032	-1.33695	0.015	0.05	1
CRELD1	0.122032	-1.33695	0.015	0.05	1
SH3BP2	0.122032	-1.33695	0.015	0.05	1
STX18	0.122032	-1.33695	0.015	0.05	1
ABRAXAS1	0.122032	-1.33695	0.015	0.05	1
MED7	0.122032	-1.33695	0.015	0.05	1
TSPAN17	0.122032	-1.33695	0.015	0.05	1
BLOC1S5	0.122032	-1.33695	0.015	0.05	1
MRS2	0.122032	-1.33695	0.015	0.05	1
AL662844.4	0.122032	-1.33695	0.015	0.05	1
SLC35B2	0.122032	-1.33695	0.015	0.05	1
TRAF2	0.122032	-1.33695	0.015	0.05	1
FUOM	0.122032	-1.33695	0.015	0.05	1
COMMD9	0.122032	-1.33695	0.015	0.05	1
PRKAG1	0.122032	-1.33695	0.015	0.05	1
ZNF764	0.122032	-1.33695	0.015	0.05	1
TSR1	0.122032	-1.33695	0.015	0.05	1
RAD51D	0.122032	-1.33695	0.015	0.05	1
THRA	0.122032	-1.33695	0.015	0.05	1
KAT2A	0.122032	-1.33695	0.015	0.05	1
IMPACT	0.122032	-1.33695	0.015	0.05	1
PSTPIP2	0.122032	-1.33695	0.015	0.05	1
ZNF512B	0.122032	-1.33695	0.015	0.05	1
SMPD1	0.122032	-1.33695	0.015	0.05	1
MMP25	0.122032	-1.33695	0.015	0.05	1
FRY	0.122032	-1.33695	0.015	0.05	1
PCMT1	0.122168	-0.629133	0.092	0.157	1
DECR1	0.122462	-0.731231	0.107	0.174	1
ASF1A	0.12257	-0.944635	0.061	0.116	1
CHST11	0.12303	0.747937	0.145	0.083	1
SUGT1	0.12303	0.747937	0.145	0.083	1
GLRX5	0.12303	0.747937	0.145	0.083	1
STAU1	0.12303	0.747937	0.145	0.083	1
ARID1A	0.123245	0.681907	0.214	0.14	1
AC245297.3	0.123457	-0.497888	0.145	0.223	1
METTL9	0.12423	0.573496	0.206	0.132	1
ARL6IP4	0.124421	-0.430062	0.321	0.405	1
GMFG	0.124563	-0.277113	0.618	0.694	1
SLFN5	0.124627	-0.484928	0.26	0.339	1
TP53INP1	0.124655	0.963443	0.122	0.066	1
SLC25A6	0.124768	-0.202691	0.702	0.769	1
SC5D	0.125026	0.743421	0.183	0.116	1
KPNA2	0.125033	0.842372	0.191	0.124	1
MRPL32	0.125136	-1.04056	0.069	0.124	1
CXCL2	0.125318	0.88544	0.038	0.008	1
ACP5	0.125318	0.88544	0.038	0.008	1
CD74	0.12562	-1.24384	0.084	0.149	1
ZG16B	0.126168	-0.921915	0.015	0.05	1
MAP2K2	0.126388	-0.358485	0.252	0.347	1
NCBP2	0.126492	-0.851525	0.061	0.116	1
WDR46	0.126492	-0.851525	0.061	0.116	1
IMP3	0.126492	-0.851525	0.061	0.116	1
TSR3	0.126492	-0.851525	0.061	0.116	1
POLR2C	0.126492	-0.851525	0.061	0.116	1
BANF1	0.126576	0.58588	0.267	0.19	1
GPCPD1	0.127262	0.24801	0.198	0.124	1
ANAPC5	0.127376	0.622406	0.176	0.107	1
ARCN1	0.127959	0.88544	0.122	0.066	1
MTIF3	0.127959	0.88544	0.122	0.066	1
JMJD1C	0.128007	0.699885	0.282	0.207	1
TPI1	0.128295	0.527888	0.389	0.314	1
TRG-AS1	0.128561	-0.655128	0.137	0.207	1
EIF3E	0.129171	-0.216098	0.588	0.686	1
GADD45B	0.129785	0.193563	0.359	0.264	1
CHD3	0.130538	0.563512	0.267	0.19	1
CD53	0.130718	-0.332151	0.275	0.372	1
DCXR	0.130855	0.678989	0.183	0.116	1
HDLBP	0.131351	1.07809	0.099	0.05	1
PSMD13	0.131493	0.650975	0.229	0.157	1
GCC2	0.13187	-0.588491	0.26	0.339	1
ARMH1	0.131919	-1.23004	0.038	0.083	1
SNRPC	0.131952	0.563512	0.176	0.107	1
TARDBP	0.131968	0.802978	0.122	0.066	1
LRCH4	0.131968	0.802978	0.122	0.066	1
MED30	0.131968	0.802978	0.122	0.066	1
SPPL2A	0.131968	0.802978	0.122	0.066	1
PRKCSH	0.131968	0.802978	0.122	0.066	1
GID8	0.131968	0.802978	0.122	0.066	1
ADORA2A	0.132282	-0.699522	0.061	0.116	1
BTG3	0.132297	0.692795	0.221	0.149	1
TMSB4X	0.132326	-0.118772	1	1	1
ITGA6	0.132712	-0.880095	0.069	0.124	1
FAM126B	0.133134	1.14847	0.076	0.033	1
CRY1	0.133134	1.14847	0.076	0.033	1
ATP2A2	0.133134	1.14847	0.076	0.033	1
PRDX6	0.133334	0.663048	0.237	0.165	1
RPL36	0.13363	0.137334	0.985	0.992	1
EPS15	0.134222	1.07809	0.099	0.05	1
SUCO	0.134222	0.984976	0.099	0.05	1
PSMG4	0.134222	0.984976	0.099	0.05	1
EIPR1	0.134607	-1.11456	0.038	0.083	1
KLHDC4	0.134607	-1.11456	0.038	0.083	1
LMAN1	0.134694	0.640328	0.183	0.116	1
EIF3G	0.134865	-0.134189	0.412	0.554	1
ALYREF	0.134989	0.733437	0.122	0.066	1
TCF25	0.135263	0.530775	0.359	0.289	1
TENT5C	0.13534	-0.650613	0.13	0.198	1
SINHCAF	0.135385	-0.447135	0.176	0.256	1
MGAT4A	0.135499	-0.825053	0.069	0.124	1
PLEKHM2	0.135571	1.02294	0.076	0.033	1
SLC50A1	0.135571	1.02294	0.076	0.033	1
ATF6	0.135571	1.02294	0.076	0.033	1
MTR	0.135571	1.02294	0.076	0.033	1
KPNA1	0.135571	1.02294	0.076	0.033	1
TRIM52	0.135571	1.02294	0.076	0.033	1
C7orf50	0.135571	1.02294	0.076	0.033	1
HIP1	0.135571	1.02294	0.076	0.033	1
GTF2E2	0.135571	1.02294	0.076	0.033	1
UBAP1	0.135571	1.02294	0.076	0.033	1
TGFBR1	0.135571	1.02294	0.076	0.033	1
ING4	0.135571	1.02294	0.076	0.033	1
SOCS4	0.135571	1.02294	0.076	0.033	1
SPECC1	0.135571	1.02294	0.076	0.033	1
DHX8	0.135571	1.02294	0.076	0.033	1
LRRC59	0.135571	1.02294	0.076	0.033	1
TRPC4AP	0.135571	1.02294	0.076	0.033	1
COMT	0.135571	1.02294	0.076	0.033	1
CSTB	0.135764	0.436455	0.389	0.314	1
ARL4C	0.136027	-0.218896	0.58	0.669	1
RPL19	0.136461	-0.11456	1	1	1
UXT	0.136743	-0.322668	0.405	0.488	1
REX1BD	0.136782	-0.4249	0.168	0.248	1
ERGIC2	0.137278	-0.792632	0.069	0.124	1
RGS14	0.137538	-0.903056	0.076	0.132	1
SZRD1	0.137538	0.88544	0.099	0.05	1
SLC30A7	0.137538	0.88544	0.099	0.05	1
BTBD6	0.137538	0.88544	0.099	0.05	1
VASP	0.137538	0.88544	0.099	0.05	1
DPM1	0.137538	0.88544	0.099	0.05	1
RAB22A	0.137538	0.88544	0.099	0.05	1
SPSB3	0.13756	0.650975	0.229	0.157	1
GTF2B	0.13756	0.88544	0.16	0.099	1
NCOA1	0.137577	-0.989029	0.038	0.083	1
DGKD	0.137577	-0.989029	0.038	0.083	1
MED28	0.137577	-0.989029	0.038	0.083	1
SMARCAD1	0.137577	-0.989029	0.038	0.083	1
FAF2	0.137577	-0.989029	0.038	0.083	1
AASDHPPT	0.137577	-0.989029	0.038	0.083	1
MARCH9	0.137577	-0.989029	0.038	0.083	1
PPP2R3C	0.137577	-0.989029	0.038	0.083	1
TNFAIP8L1	0.137577	-0.989029	0.038	0.083	1
ADA	0.138046	0.95583	0.13	0.074	1
PDCD6IP	0.138179	0.692795	0.153	0.091	1
PCED1B-AS1	0.138313	-0.158061	0.435	0.554	1
RALGAPA1	0.138505	0.650975	0.122	0.066	1
ARID5B	0.140584	-0.72927	0.214	0.281	1
KLF13	0.140867	-0.347221	0.267	0.355	1
M6PR	0.140896	-0.550659	0.115	0.182	1
LUC7L3	0.14092	0.484078	0.321	0.24	1
CKS1B	0.141199	0.759909	0.076	0.033	1
GSE1	0.141199	0.759909	0.076	0.033	1
XIST	0.141685	0.622406	0.344	0.273	1
THAP3	0.141889	-1.69952	0	0.017	1
BX284668.5	0.141889	-1.69952	0	0.017	1
ZMYM1	0.141889	-1.69952	0	0.017	1
TRIT1	0.141889	-1.69952	0	0.017	1
HYI	0.141889	-1.69952	0	0.017	1
HPDL	0.141889	-1.69952	0	0.017	1
PIK3R3	0.141889	-1.69952	0	0.017	1
PHGDH	0.141889	-1.69952	0	0.017	1
SLAMF7	0.141889	-1.69952	0	0.017	1
SH2D1B	0.141889	-2.11456	0	0.017	1
KIF14	0.141889	-1.69952	0	0.017	1
IL10	0.141889	-1.69952	0	0.017	1
AKT3	0.141889	-1.69952	0	0.017	1
CMPK2	0.141889	-2.11456	0	0.017	1
ETAA1	0.141889	-1.69952	0	0.017	1
TMEM150A	0.141889	-1.69952	0	0.017	1
COBLL1	0.141889	-1.69952	0	0.017	1
KCTD18	0.141889	-1.69952	0	0.017	1
SPAG16	0.141889	-1.69952	0	0.017	1
STK11IP	0.141889	-1.69952	0	0.017	1
NKIRAS1	0.141889	-1.69952	0	0.017	1
ACVR2B	0.141889	-1.69952	0	0.017	1
POMGNT2	0.141889	-1.69952	0	0.017	1
ALCAM	0.141889	-1.69952	0	0.017	1
PARP15	0.141889	-1.69952	0	0.017	1
SLC49A4	0.141889	-1.69952	0	0.017	1
MFSD1	0.141889	-1.69952	0	0.017	1
AC147067.1	0.141889	-1.69952	0	0.017	1
SMAD1	0.141889	-1.69952	0	0.017	1
SNX18	0.141889	-1.69952	0	0.017	1
AC010359.3	0.141889	-1.69952	0	0.017	1
PTCD2	0.141889	-1.69952	0	0.017	1
ARSK	0.141889	-1.69952	0	0.017	1
C5orf30	0.141889	-1.69952	0	0.017	1
CDKN2AIPNL	0.141889	-1.69952	0	0.017	1
FBXO38	0.141889	-1.69952	0	0.017	1
GTF2H4	0.141889	-1.69952	0	0.017	1
HLA-DPA1	0.141889	-3.815	0	0.017	1
HLA-DPB1	0.141889	-3.69952	0	0.017	1
XPO5	0.141889	-1.69952	0	0.017	1
ERMARD	0.141889	-1.69952	0	0.017	1
TYW1B	0.141889	-1.69952	0	0.017	1
GNAI1	0.141889	-1.69952	0	0.017	1
VPS50	0.141889	-2.11456	0	0.017	1
SLC25A13	0.141889	-1.69952	0	0.017	1
AC004918.1	0.141889	-1.69952	0	0.017	1
FUT10	0.141889	-1.69952	0	0.017	1
FANCG	0.141889	-1.69952	0	0.017	1
RMI1	0.141889	-1.69952	0	0.017	1
DAPK1	0.141889	-1.69952	0	0.017	1
SPTLC1	0.141889	-1.69952	0	0.017	1
GALNT12	0.141889	-1.69952	0	0.017	1
MVB12B	0.141889	-1.69952	0	0.017	1
NIBAN2	0.141889	-1.69952	0	0.017	1
AK1	0.141889	-1.69952	0	0.017	1
NAIF1	0.141889	-1.69952	0	0.017	1
UCK1	0.141889	-1.69952	0	0.017	1
CARD9	0.141889	-1.69952	0	0.017	1
SNAPC4	0.141889	-1.69952	0	0.017	1
INPP5E	0.141889	-1.69952	0	0.017	1
DHTKD1	0.141889	-1.69952	0	0.017	1
PIDD1	0.141889	-1.69952	0	0.017	1
PHLDA2	0.141889	-1.69952	0	0.017	1
TMEM9B-AS1	0.141889	-1.69952	0	0.017	1
UEVLD	0.141889	-1.69952	0	0.017	1
ANKRD42	0.141889	-1.69952	0	0.017	1
ENDOD1	0.141889	-1.69952	0	0.017	1
IFFO1	0.141889	-1.69952	0	0.017	1
ZNF384	0.141889	-1.69952	0	0.017	1
CLEC9A	0.141889	-1.69952	0	0.017	1
SUOX	0.141889	-1.69952	0	0.017	1
EID3	0.141889	-1.69952	0	0.017	1
KATNAL1	0.141889	-1.69952	0	0.017	1
CDADC1	0.141889	-1.69952	0	0.017	1
MCF2L	0.141889	-1.69952	0	0.017	1
TRMT5	0.141889	-1.69952	0	0.017	1
KNL1	0.141889	-1.69952	0	0.017	1
GLCE	0.141889	-1.69952	0	0.017	1
CRAMP1	0.141889	-1.69952	0	0.017	1
METTL22	0.141889	-1.69952	0	0.017	1
TK2	0.141889	-1.69952	0	0.017	1
CES4A	0.141889	-1.69952	0	0.017	1
ADAT1	0.141889	-1.69952	0	0.017	1
P2RX1	0.141889	-1.69952	0	0.017	1
AC138150.1	0.141889	-1.69952	0	0.017	1
IGF2BP1	0.141889	-1.69952	0	0.017	1
AC005921.2	0.141889	-1.69952	0	0.017	1
CBX2	0.141889	-1.69952	0	0.017	1
GAA	0.141889	-1.69952	0	0.017	1
CEP76	0.141889	-1.69952	0	0.017	1
ZSCAN30	0.141889	-1.69952	0	0.017	1
DNASE2	0.141889	-1.69952	0	0.017	1
ANO8	0.141889	-1.69952	0	0.017	1
ZNF100	0.141889	-1.69952	0	0.017	1
ZNF573	0.141889	-1.69952	0	0.017	1
ZNF780A	0.141889	-1.69952	0	0.017	1
C19orf47	0.141889	-1.69952	0	0.017	1
GYS1	0.141889	-1.69952	0	0.017	1
FUZ	0.141889	-1.69952	0	0.017	1
ZNF577	0.141889	-1.69952	0	0.017	1
KIR2DL3	0.141889	-2.11456	0	0.017	1
KIR2DL1	0.141889	-1.69952	0	0.017	1
KIR3DL1	0.141889	-1.69952	0	0.017	1
ZNF865	0.141889	-1.69952	0	0.017	1
ZNF154	0.141889	-1.69952	0	0.017	1
SMOX	0.141889	-1.69952	0	0.017	1
BTBD3	0.141889	-1.69952	0	0.017	1
NANP	0.141889	-1.69952	0	0.017	1
RBL1	0.141889	-2.11456	0	0.017	1
CDC45	0.141889	-2.11456	0	0.017	1
ZNF74	0.141889	-1.69952	0	0.017	1
AL021707.6	0.141889	-1.69952	0	0.017	1
MCAT	0.141889	-1.69952	0	0.017	1
KIAA0930	0.141889	-1.69952	0	0.017	1
PUDP	0.141889	-1.69952	0	0.017	1
RAP2C-AS1	0.141889	-1.69952	0	0.017	1
PANK4	0.141889	-1.69952	0	0.017	1
AL353622.1	0.141889	-1.69952	0	0.017	1
NOTCH2NLC	0.141889	-1.69952	0	0.017	1
AL451085.2	0.141889	-1.69952	0	0.017	1
AL445524.1	0.141889	-1.69952	0	0.017	1
APLF	0.141889	-1.69952	0	0.017	1
CCDC191	0.141889	-1.69952	0	0.017	1
AC046134.2	0.141889	-1.69952	0	0.017	1
PLCH1	0.141889	-1.69952	0	0.017	1
AC024560.5	0.141889	-1.69952	0	0.017	1
ZNF354C	0.141889	-1.69952	0	0.017	1
CUL7	0.141889	-1.69952	0	0.017	1
PSPH	0.141889	-1.69952	0	0.017	1
ZNF775	0.141889	-1.69952	0	0.017	1
WDR86	0.141889	-1.69952	0	0.017	1
UBR5-AS1	0.141889	-1.69952	0	0.017	1
PROSER2	0.141889	-1.69952	0	0.017	1
STAM-AS1	0.141889	-1.69952	0	0.017	1
CH25H	0.141889	-2.43649	0	0.017	1
SAAL1	0.141889	-1.69952	0	0.017	1
POU2AF1	0.141889	-1.69952	0	0.017	1
AC048341.1	0.141889	-1.69952	0	0.017	1
KBTBD7	0.141889	-1.69952	0	0.017	1
AC007686.3	0.141889	-1.69952	0	0.017	1
TTC7B	0.141889	-1.69952	0	0.017	1
ZNF624	0.141889	-1.69952	0	0.017	1
GSDMB	0.141889	-1.69952	0	0.017	1
MKS1	0.141889	-1.69952	0	0.017	1
ZNF709	0.141889	-1.69952	0	0.017	1
ZNF784	0.141889	-1.69952	0	0.017	1
ZNF550	0.141889	-1.69952	0	0.017	1
OSER1-DT	0.141889	-2.11456	0	0.017	1
ATP9A	0.141889	-1.69952	0	0.017	1
SUV39H1	0.141889	-1.69952	0	0.017	1
AL050309.1	0.141889	-1.69952	0	0.017	1
LINC01355	0.141889	-1.69952	0	0.017	1
ZCCHC4	0.141889	-1.69952	0	0.017	1
CKMT2-AS1	0.141889	-1.69952	0	0.017	1
ZNF853	0.141889	-1.69952	0	0.017	1
AC103769.1	0.141889	-1.69952	0	0.017	1
ADHFE1	0.141889	-1.69952	0	0.017	1
ZBTB5	0.141889	-1.69952	0	0.017	1
C10orf95	0.141889	-1.69952	0	0.017	1
VWA5A	0.141889	-1.69952	0	0.017	1
KLRC4	0.141889	-2.11456	0	0.017	1
PRPF40B	0.141889	-1.69952	0	0.017	1
SLC4A8	0.141889	-1.69952	0	0.017	1
RDH5	0.141889	-1.69952	0	0.017	1
MAP1LC3B2	0.141889	-1.69952	0	0.017	1
AC084018.2	0.141889	-1.69952	0	0.017	1
AC004494.1	0.141889	-1.69952	0	0.017	1
AC026471.4	0.141889	-1.69952	0	0.017	1
SMPD3	0.141889	-1.69952	0	0.017	1
MED9	0.141889	-1.69952	0	0.017	1
AC104984.3	0.141889	-1.69952	0	0.017	1
DHX58	0.141889	-1.69952	0	0.017	1
GDPD1	0.141889	-1.69952	0	0.017	1
B3GNTL1	0.141889	-1.69952	0	0.017	1
ADGRE1	0.141889	-1.69952	0	0.017	1
ZNF829	0.141889	-1.69952	0	0.017	1
ZNF235	0.141889	-1.69952	0	0.017	1
SLC6A16	0.141889	-1.69952	0	0.017	1
ZNF773	0.141889	-1.69952	0	0.017	1
ZNF337-AS1	0.141889	-1.69952	0	0.017	1
SYP	0.141889	-1.69952	0	0.017	1
CXorf65	0.141889	-1.69952	0	0.017	1
RAB39B	0.141889	-1.69952	0	0.017	1
PRKCZ	0.141889	-1.69952	0	0.017	1
FBXO2	0.141889	-1.69952	0	0.017	1
AL137802.2	0.141889	-1.69952	0	0.017	1
AL031280.1	0.141889	-1.69952	0	0.017	1
ZNF684	0.141889	-1.69952	0	0.017	1
SLFNL1-AS1	0.141889	-1.69952	0	0.017	1
ZRANB2-AS2	0.141889	-1.69952	0	0.017	1
[truncated: 6,991 more rows]

## Sheet: 5
gene	p_val	avg_log2FC	pct.1	pct.2	p_val_adj
IGSF6	1.06661e-08	-1.09714	0.455	0.808	0.00015805
MNDA	4.09186e-08	-0.960227	0.8	0.96	0.000606332
FCN1	9.93933e-08	-0.777155	0.882	0.939	0.00147281
AP1S2	4.49964e-07	-0.72977	0.7	0.919	0.00666757
LYZ	6.57528e-07	-1.0591	0.909	0.99	0.00974325
CCL3L1	1.37279e-06	-1.9328	0.191	0.495	0.020342
NFKBIZ	1.98405e-06	-0.96559	0.555	0.808	0.0293996
CYP1B1	3.15134e-06	-4.79586	0	0.182	0.0466966
FOLR3	3.59168e-06	-4.61143	0.009	0.202	0.0532215
AZIN1-AS1	1.06975e-05	-1.29336	0.127	0.404	0.158515
CCL4L2	1.19577e-05	-2.4315	0.127	0.374	0.177189
AC253572.2	1.5157e-05	-2.60131	0.073	0.303	0.224597
CLEC12A	2.241e-05	-1.48904	0.155	0.414	0.332071
ZFP36	2.69687e-05	-0.883985	0.573	0.808	0.399623
IL1B	2.82094e-05	-1.01943	0.7	0.859	0.418007
NFKBIA	3.53155e-05	-0.786316	0.791	0.919	0.523305
RNASEK	5.16445e-05	-0.563429	0.673	0.889	0.765268
ARPC1B	5.2591e-05	-0.529161	0.809	0.889	0.779293
S100A4	7.10059e-05	-0.427738	0.973	0.98	1
TMEM176B	7.70612e-05	-1.51108	0.182	0.414	1
IFITM3	8.01612e-05	1.31615	0.436	0.182	1
AC103591.3	8.96402e-05	-2.43211	0.055	0.242	1
YWHAB	0.000105333	-0.506846	0.682	0.899	1
ATP2B1-AS1	0.000111219	-0.988504	0.555	0.707	1
MGST1	0.000114952	-3.23947	0.009	0.152	1
TSPO	0.000170757	-0.448985	0.827	0.97	1
CPPED1	0.000182818	-1.05247	0.245	0.485	1
TKT	0.000199514	-0.652616	0.709	0.828	1
KCNJ2	0.000221496	-3.73697	0.009	0.141	1
CCL4	0.000240753	-2.41622	0.236	0.444	1
ARPC3	0.000254183	-0.421843	0.782	0.929	1
CLEC7A	0.000292044	-0.690099	0.509	0.747	1
PYCARD	0.000298087	-0.678072	0.555	0.768	1
TMEM176A	0.000333178	-1.84006	0.073	0.253	1
XIST	0.000336293	1.48954	0.436	0.222	1
ARPC2	0.000343112	-0.393761	0.755	0.899	1
EIF3M	0.000373954	-1.12029	0.2	0.424	1
PNRC1	0.000398438	-0.626489	0.782	0.929	1
CORO1A	0.000420444	-0.510457	0.645	0.828	1
CD52	0.000511896	-0.736966	0.391	0.626	1
IL1A	0.000512202	-2	0.064	0.232	1
HSP90AA1	0.00052206	1.24191	0.855	0.818	1
SOCS3	0.000559607	-0.91864	0.491	0.687	1
CCL3	0.000569039	-1.52838	0.309	0.515	1
S100A10	0.000599475	-0.708396	0.536	0.717	1
MRPL33	0.000621744	-1.06627	0.218	0.434	1
ELL	0.000624038	3.01792	0.136	0.01	1
SIRPB2	0.000641179	2.848	0.136	0.01	1
NACA	0.000672246	-0.328326	0.918	0.96	1
ACTR2	0.000734023	-0.49739	0.673	0.869	1
AHNAK	0.000793746	-0.534723	0.464	0.697	1
RBP7	0.000840357	-1.13339	0.264	0.465	1
HSPA1A	0.00084417	1.36616	0.664	0.505	1
AC245014.3	0.000854619	-2.0906	0.045	0.192	1
OTUD1	0.00096491	-1.29336	0.236	0.434	1
EVI2B	0.00102417	-0.811928	0.355	0.566	1
UXT	0.00113918	-1.44746	0.091	0.263	1
FLII	0.00117671	1.74108	0.218	0.061	1
APBB1IP	0.00124957	-1.40576	0.1	0.273	1
ATP5F1A	0.00126134	-0.86821	0.227	0.444	1
PCBP2	0.00134399	-0.684877	0.409	0.616	1
TLE3	0.00138075	1.33985	0.327	0.141	1
SLC25A37	0.00158325	0.888261	0.509	0.313	1
CDKN1B	0.0015932	-1.91754	0.027	0.152	1
IL1RN	0.00159703	-0.819428	0.464	0.677	1
AC015912.3	0.00160834	-1.47393	0.082	0.242	1
ACAP2	0.00161664	-0.712718	0.291	0.525	1
PRKCD	0.00164213	-1.25154	0.109	0.283	1
H2AFY	0.00177233	-0.503988	0.564	0.747	1
VCAN	0.00179891	-0.608926	0.691	0.859	1
COL18A1	0.00185356	2.75489	0.118	0.01	1
DNAJB1	0.00187008	1.27905	0.4	0.202	1
PTPN6	0.00188105	-0.8459	0.264	0.475	1
SESN2	0.00188282	2.65535	0.118	0.01	1
LAMTOR2	0.00205136	-0.985993	0.191	0.384	1
DPYSL2	0.00213193	-0.898247	0.245	0.444	1
VAPA	0.00215157	1.31512	0.336	0.162	1
NUP214	0.00217867	-0.777608	0.273	0.485	1
DBI	0.00218205	-0.836501	0.218	0.424	1
MCUR1	0.00218648	3.43296	0.091	0	1
DDX19A	0.00219294	3.30743	0.091	0	1
HSPA13	0.00219294	3.30743	0.091	0	1
RBM7	0.00225802	2.26303	0.136	0.02	1
AC007952.4	0.0022888	-1.27065	0.227	0.404	1
FAM49B	0.00231204	-0.85561	0.3	0.495	1
FOXO3	0.0023751	1.08246	0.282	0.111	1
NECTIN2	0.00241317	2.01792	0.155	0.03	1
SMAP2	0.00243452	-0.690423	0.3	0.525	1
AC009951.6	0.00245615	-3.32193	0	0.081	1
UBAP1	0.00246584	1.5642	0.191	0.051	1
FAM53C	0.00247371	1.48027	0.236	0.081	1
MTRNR2L8	0.00266804	-1.04509	0.191	0.374	1
ACSL3	0.00271174	1.89862	0.2	0.061	1
PTGIR	0.00287714	-1.88897	0.045	0.172	1
ACTG1	0.00291139	-0.398253	0.882	0.949	1
CKLF	0.00294873	-0.830075	0.236	0.434	1
ZEB2-AS1	0.00297863	-2.3744	0.018	0.121	1
C16orf72	0.00305813	1.31748	0.273	0.111	1
FKBP4	0.00311828	3.01792	0.109	0.01	1
ERP29	0.00315454	-0.751465	0.273	0.475	1
ALKBH5	0.00321177	2.54844	0.109	0.01	1
EXOC7	0.00321177	2.54844	0.109	0.01	1
SEMA6B	0.00321177	2.54844	0.109	0.01	1
RETN	0.0033426	-0.527173	0.745	0.848	1
MAP3K1	0.0033536	-0.977974	0.164	0.343	1
EIF3K	0.0034139	-0.463947	0.6	0.778	1
MCOLN1	0.003481	1.89862	0.182	0.051	1
PSMA7	0.00349892	-0.547932	0.455	0.667	1
TMSB4X	0.00351863	-0.251132	1	1	1
YWHAE	0.00352168	-0.830075	0.255	0.444	1
CD33	0.00369503	-1.30954	0.109	0.263	1
BRPF1	0.00375274	3.16993	0.082	0	1
KLHL6	0.0037997	2.16993	0.127	0.02	1
CRK	0.00382653	1.61353	0.236	0.091	1
SAT1	0.00383331	0.416549	0.973	0.96	1
RIPOR2	0.0038617	-0.936274	0.227	0.414	1
TMUB2	0.00400464	1.93546	0.145	0.03	1
TUBB4B	0.0040213	1.37851	0.227	0.081	1
CXCL16	0.00411746	1.93546	0.127	0.02	1
ERICH1	0.00413196	-1.47393	0.118	0.273	1
MAT2A	0.00446757	1.31748	0.264	0.111	1
MTF1	0.00448801	-1.19931	0.118	0.273	1
DIAPH2	0.00453531	-0.991538	0.155	0.323	1
EEF1A1	0.0046147	-0.263086	0.955	1	1
H3F3B	0.00463561	0.526619	0.973	0.96	1
WASHC3	0.00471176	-3.32193	0	0.071	1
VIM	0.00488998	-0.36677	0.909	0.97	1
KLHDC3	0.00491819	-1.95936	0.027	0.131	1
MRPL55	0.00500862	1.5642	0.191	0.061	1
ATP13A3	0.00500957	0.610958	0.418	0.222	1
SPI1	0.00509508	-0.368495	0.627	0.828	1
COMMD6	0.00529044	-0.63743	0.391	0.586	1
SPOP	0.00546415	2.43296	0.1	0.01	1
TMEM165	0.0055328	-0.934412	0.191	0.364	1
CLIC4	0.00555269	-2.3744	0.018	0.111	1
GIMAP4	0.00558859	-1	0.218	0.384	1
ITGB2	0.00565578	0.485427	0.809	0.778	1
EPRS	0.00584792	-2.47393	0.009	0.091	1
SNHG17	0.00584792	-2.47393	0.009	0.091	1
VCL	0.00611408	-0.84944	0.309	0.475	1
ISG15	0.00624119	1.57046	0.155	0.04	1
CFP	0.00624309	-0.597414	0.591	0.747	1
SH3GL1	0.00636171	2.07039	0.118	0.02	1
RAB11B	0.00640097	1.93546	0.136	0.03	1
MTRNR2L1	0.00641202	3.30743	0.073	0	1
PRADC1	0.00642085	3.01792	0.073	0	1
MBD1	0.00642085	3.01792	0.073	0	1
AATBC	0.00642085	3.01792	0.073	0	1
NKRF	0.00642085	3.01792	0.073	0	1
ANXA2	0.00669601	-0.476354	0.664	0.798	1
DDX21	0.00671809	-0.527512	0.491	0.667	1
RNF130	0.00683927	-0.692571	0.364	0.535	1
MRPS34	0.006873	-1.83007	0.036	0.141	1
TNFAIP3	0.00689712	-0.357907	0.527	0.737	1
NEDD9	0.00713142	1.61353	0.136	0.03	1
FGL2	0.00767778	-0.53579	0.609	0.778	1
GSTP1	0.00778564	-0.430105	0.682	0.828	1
RPL39	0.00784456	-0.193444	0.991	0.99	1
NDUFS6	0.00823615	-0.830075	0.218	0.384	1
TMEM170B	0.00825039	-0.862496	0.164	0.323	1
AP5B1	0.00841433	1.43296	0.182	0.061	1
PLXNB2	0.00844715	-1.152	0.082	0.212	1
MFSD2A	0.00846743	-2.23947	0.027	0.121	1
SLC25A3	0.00866749	-0.42161	0.509	0.667	1
PAK2	0.00870412	-0.50564	0.4	0.596	1
CEP164	0.00889903	-1.85244	0.027	0.121	1
NME1	0.00889903	-1.85244	0.027	0.121	1
CYBB	0.00900092	-0.419625	0.773	0.859	1
KRT23	0.009068	-3.32193	0	0.061	1
SIKE1	0.00907344	-2.95936	0	0.061	1
TMEM44-AS1	0.00907344	-2.95936	0	0.061	1
URM1	0.00907344	-2.95936	0	0.061	1
MFAP1	0.00907344	-2.95936	0	0.061	1
AC011472.2	0.00907344	-2.95936	0	0.061	1
XKR8	0.00916954	2.65535	0.091	0.01	1
SIDT2	0.00916954	2.43296	0.091	0.01	1
ITPK1	0.00916954	2.43296	0.091	0.01	1
APMAP	0.00916954	2.43296	0.091	0.01	1
MIIP	0.00927457	2.30743	0.091	0.01	1
FAM13A	0.00927457	2.30743	0.091	0.01	1
UBE2H	0.00927457	2.30743	0.091	0.01	1
PRR14	0.00927457	2.30743	0.091	0.01	1
SGTA	0.00927457	2.30743	0.091	0.01	1
SAE1	0.00927457	2.30743	0.091	0.01	1
VPS26C	0.00927457	2.30743	0.091	0.01	1
RTCB	0.00927457	2.30743	0.091	0.01	1
UBE2J1	0.00938475	-0.993305	0.191	0.343	1
PLBD1	0.00960076	-0.759686	0.291	0.455	1
GSN	0.00960861	-0.959358	0.127	0.273	1
GLUL	0.00974279	0.902445	0.573	0.424	1
SPG11	0.00981776	1.43296	0.164	0.051	1
S100A6	0.00990402	-0.313879	0.964	0.96	1
PGP	0.0099463	1.69599	0.145	0.04	1
VPS37A	0.0100793	1.72247	0.091	0.01	1
MAP2K6	0.0102761	-2.152	0.018	0.101	1
RGS18	0.0104639	-0.840059	0.136	0.283	1
MMP9	0.0104789	0.741082	0.164	0.051	1
GIMAP8	0.0104801	-2.02647	0.018	0.101	1
SNHG9	0.0104801	-2.02647	0.018	0.101	1
ERN1	0.0104801	-2.02647	0.018	0.101	1
SLC11A1	0.0104903	0.619922	0.655	0.545	1
TFDP1	0.0105025	1.848	0.127	0.03	1
SELENOK	0.0105191	1.32604	0.264	0.131	1
GARS	0.0105962	1.96347	0.109	0.02	1
TTC19	0.0105962	1.96347	0.109	0.02	1
CCDC124	0.0105962	1.96347	0.109	0.02	1
LILRA5	0.010709	-0.685435	0.264	0.434	1
GNA15	0.0107125	1.37156	0.191	0.071	1
RARA	0.0107739	0.994838	0.264	0.121	1
DLGAP4	0.0109865	3.16993	0.064	0	1
FAM168B	0.010996	2.848	0.064	0	1
GMPPA	0.010996	2.848	0.064	0	1
RNF5	0.010996	2.848	0.064	0	1
TBC1D2	0.010996	2.848	0.064	0	1
RC3H2	0.010996	2.848	0.064	0	1
ENG	0.010996	2.848	0.064	0	1
WDR37	0.010996	2.848	0.064	0	1
PRPF19	0.010996	2.848	0.064	0	1
MAPKAPK5	0.010996	2.848	0.064	0	1
ARHGAP35	0.010996	2.848	0.064	0	1
S100P	0.0110646	1.47603	0.291	0.152	1
MTRNR2L12	0.0110671	-0.654503	0.4	0.545	1
PIK3CA	0.0110845	-2.32193	0.009	0.081	1
EI24	0.0110845	-2.32193	0.009	0.081	1
HSPA5	0.0111717	0.94928	0.518	0.424	1
MEGF9	0.0112188	-0.934412	0.182	0.333	1
ABCA1	0.0113875	1.65535	0.109	0.02	1
KCTD12	0.0115032	-0.52039	0.391	0.556	1
TRAPPC5	0.0116238	-0.473931	0.418	0.616	1
ATP6V1F	0.0120003	-0.557995	0.309	0.495	1
MAP1LC3B	0.0122442	0.847997	0.4	0.242	1
GMFG	0.0126764	-0.430979	0.527	0.737	1
FYB1	0.0131934	-0.438307	0.536	0.707	1
RPS3A	0.0132272	-0.25634	0.927	0.97	1
FXYD5	0.013246	-0.517	0.491	0.636	1
LGALS2	0.013249	-1.2109	0.082	0.202	1
HLA-DQA1	0.0135072	-1.08881	0.164	0.303	1
CDKN1C	0.0135383	-1.35636	0.173	0.313	1
TNKS2	0.013784	-1.08489	0.082	0.202	1
RAB8B	0.0138008	-0.945552	0.118	0.253	1
RNF144B	0.0140893	-1.68252	0.073	0.182	1
PAFAH1B2	0.014291	1.14345	0.227	0.101	1
NORAD	0.0143315	0.93546	0.282	0.141	1
LYST	0.0143814	-0.657894	0.4	0.545	1
TLR2	0.0147416	-0.63743	0.273	0.444	1
SH3BGRL	0.0147861	0.70044	0.491	0.333	1
ARPC5	0.0148902	-0.390163	0.518	0.697	1
ATP5PD	0.0152566	-0.7022	0.236	0.394	1
PDE12	0.0155491	2.30743	0.082	0.01	1
CARD16	0.0155494	-0.67047	0.264	0.434	1
GPBAR1	0.015679	-0.917538	0.164	0.303	1
SHARPIN	0.0157121	2.16993	0.082	0.01	1
EHMT1	0.0157121	2.16993	0.082	0.01	1
CEP57	0.0157121	2.16993	0.082	0.01	1
PRMT5	0.0157121	2.16993	0.082	0.01	1
RETREG3	0.0157121	2.16993	0.082	0.01	1
DYM	0.0157121	2.16993	0.082	0.01	1
TRPC4AP	0.0157121	2.16993	0.082	0.01	1
FTH1	0.0157789	0.356096	1	1	1
RBM3	0.0158087	-0.614975	0.3	0.465	1
RTCA	0.015936	-1.73697	0.027	0.111	1
PATL1	0.0159501	1.61353	0.136	0.04	1
USP25	0.0159501	1.61353	0.136	0.04	1
LMO2	0.0159879	-0.843881	0.227	0.374	1
CSTA	0.0160024	-0.489038	0.582	0.747	1
DNAJA4	0.0162763	2.43296	0.1	0.02	1
APOBR	0.0162826	-0.922521	0.145	0.283	1
SNHG25	0.0163915	-1.0906	0.1	0.222	1
SOD1	0.0164947	1.52607	0.136	0.04	1
GASK1B	0.0164947	-1.47393	0.045	0.141	1
PNP	0.0165505	1.30743	0.182	0.071	1
NQO2	0.0169445	0.963474	0.227	0.101	1
C1orf35	0.0170973	1.848	0.118	0.03	1
UBE2F	0.0170973	1.75489	0.118	0.03	1
IER2	0.0171191	-0.629162	0.5	0.646	1
ST13	0.0171771	1.24655	0.209	0.091	1
DGKD	0.0172364	1.96347	0.1	0.02	1
DDX52	0.0172364	1.96347	0.1	0.02	1
ZEB2	0.0172987	-0.344648	0.7	0.838	1
GPR155	0.0175214	-3.152	0	0.051	1
SERPINB2	0.0175246	-3.32193	0	0.051	1
ZBTB41	0.0175267	-2.73697	0	0.051	1
PREB	0.0175267	-2.73697	0	0.051	1
STAU2	0.0175267	-2.73697	0	0.051	1
ZNF160	0.0175267	-2.73697	0	0.051	1
TLR7	0.0175267	-2.73697	0	0.051	1
ZBTB18	0.0175447	1.65535	0.118	0.03	1
CHRAC1	0.0175447	1.65535	0.118	0.03	1
AKAP8L	0.0175447	1.65535	0.118	0.03	1
RPP21	0.0175548	1.848	0.1	0.02	1
MPP7	0.0175548	1.848	0.1	0.02	1
RBM14	0.0175548	1.848	0.1	0.02	1
TCF12	0.0175548	1.848	0.1	0.02	1
TLK2	0.0175548	1.848	0.1	0.02	1
BAIAP2	0.0175548	1.848	0.1	0.02	1
VBP1	0.0175548	1.848	0.1	0.02	1
RBMX	0.0177422	-0.975125	0.1	0.222	1
GLUD1	0.0178526	-1.25154	0.045	0.141	1
ATP5MG	0.018025	-0.341273	0.655	0.818	1
HIF1A	0.0182011	0.867362	0.445	0.303	1
HSPH1	0.0183772	1.55582	0.336	0.202	1
PKM	0.018407	-0.387631	0.4	0.586	1
RAB20	0.0184802	1.16993	0.255	0.131	1
GCA	0.0185276	-0.530515	0.409	0.596	1
ENY2	0.0186676	-0.651574	0.227	0.384	1
NAA35	0.0188676	2.848	0.055	0	1
ADGRG3	0.0188676	2.848	0.055	0	1
SYN1	0.0188676	2.848	0.055	0	1
EFR3A	0.0188714	-2.02647	0.018	0.091	1
MBTPS1	0.0188714	-2.02647	0.018	0.091	1
CDK11B	0.018877	2.65535	0.055	0	1
AL390728.6	0.018877	2.65535	0.055	0	1
CRIPT	0.018877	2.65535	0.055	0	1
C3orf38	0.018877	2.65535	0.055	0	1
FAM241A	0.018877	2.65535	0.055	0	1
MED10	0.018877	2.65535	0.055	0	1
DAB2	0.018877	2.65535	0.055	0	1
WDR36	0.018877	2.65535	0.055	0	1
SMIM13	0.018877	2.65535	0.055	0	1
MTRF1L	0.018877	2.65535	0.055	0	1
TMEM8B	0.018877	2.65535	0.055	0	1
FRAT1	0.018877	2.65535	0.055	0	1
CSTF3	0.018877	2.65535	0.055	0	1
USPL1	0.018877	2.65535	0.055	0	1
RASA3	0.018877	2.65535	0.055	0	1
G2E3	0.018877	2.65535	0.055	0	1
GFER	0.018877	2.65535	0.055	0	1
RRN3	0.018877	2.65535	0.055	0	1
NSF	0.018877	2.65535	0.055	0	1
MIB1	0.018877	2.65535	0.055	0	1
XPNPEP3	0.018877	2.65535	0.055	0	1
TAZ	0.018877	2.65535	0.055	0	1
AF064858.1	0.018877	2.65535	0.055	0	1
HIVEP3	0.0192172	-1.88897	0.018	0.091	1
AGTRAP	0.019561	-0.662198	0.255	0.404	1
MAP2K3	0.0198814	0.888639	0.445	0.323	1
UQCRH	0.0201866	-0.514573	0.436	0.596	1
COMT	0.0202916	-0.945552	0.118	0.242	1
PBRM1	0.0204639	-1.152	0.082	0.192	1
LILRA2	0.0206128	-0.959358	0.127	0.253	1
RBM4	0.0206736	1.00554	0.245	0.121	1
RPS7	0.020768	-0.249205	0.882	0.929	1
PDIA3	0.0208625	0.892391	0.273	0.141	1
POLR3GL	0.0209681	-2.152	0.009	0.071	1
UCHL5	0.0209681	-2.152	0.009	0.071	1
MCRS1	0.0209681	-2.152	0.009	0.071	1
ZNF410	0.0209681	-2.152	0.009	0.071	1
MRPS11	0.0209681	-2.152	0.009	0.071	1
THBD	0.02125	1.65535	0.145	0.051	1
COX8A	0.0217696	-0.407842	0.5	0.667	1
HSPA1B	0.0220235	0.314173	0.391	0.242	1
AK2	0.0224582	1.43296	0.145	0.051	1
SRGN	0.0225621	0.45685	0.982	1	1
ATF5	0.0227606	1.65535	0.173	0.071	1
COTL1	0.0229057	-0.266287	0.864	0.949	1
STX12	0.0230589	1.03242	0.218	0.101	1
RNF141	0.0231447	-1.08489	0.091	0.202	1
RAB5IF	0.0232111	-0.49149	0.364	0.525	1
HES1	0.023283	-2.11884	0.091	0.192	1
ATP5PB	0.0233658	-0.814968	0.209	0.343	1
HNRNPA0	0.0233938	0.898623	0.245	0.121	1
SLC9A3R1	0.0233985	0.809523	0.282	0.152	1
ANPEP	0.0237382	1.16993	0.145	0.051	1
CASP1	0.0241218	-0.574694	0.391	0.525	1
CALR	0.0243091	1.25399	0.3	0.182	1
RPN1	0.0244106	1.30743	0.173	0.071	1
CLIC1	0.0244996	-0.334206	0.627	0.778	1
UBB	0.0246591	0.908538	0.4	0.273	1
EEF1B2	0.0247059	-0.329308	0.655	0.808	1
TRIP12	0.0249919	-0.959358	0.091	0.202	1
FFAR2	0.0250189	-1.31427	0.155	0.273	1
ELMSAN1	0.0253289	1.1281	0.145	0.051	1
ZNF518A	0.0253293	1.52607	0.127	0.04	1
WDFY2	0.0253293	1.52607	0.127	0.04	1
GDE1	0.0253293	1.52607	0.127	0.04	1
DDA1	0.0253293	1.52607	0.127	0.04	1
CD74	0.0254141	0.346372	0.873	0.869	1
PPIA	0.0256138	-0.268648	0.582	0.747	1
ARID4B	0.0256322	1.01792	0.227	0.111	1
SYK	0.025761	-0.599462	0.264	0.414	1
YWHAQ	0.0261219	1.43296	0.127	0.04	1
SAFB	0.0261219	1.43296	0.127	0.04	1
PLD3	0.0261459	-0.840059	0.155	0.283	1
VAMP8	0.026305	-0.460953	0.509	0.636	1
ATG13	0.0263247	2.16993	0.073	0.01	1
SLC15A4	0.0263247	2.16993	0.073	0.01	1
DUSP1	0.0263558	-0.419775	0.773	0.879	1
RSBN1	0.0265797	2.01792	0.073	0.01	1
UBQLN4	0.0265797	2.01792	0.073	0.01	1
DCTN1	0.0265797	2.01792	0.073	0.01	1
CYB561D2	0.0265797	2.01792	0.073	0.01	1
GBE1	0.0265797	2.01792	0.073	0.01	1
FBXW11	0.0265797	2.01792	0.073	0.01	1
MRPS18B	0.0265797	2.01792	0.073	0.01	1
AGAP3	0.0265797	2.01792	0.073	0.01	1
ACVR1B	0.0265797	2.01792	0.073	0.01	1
GSTZ1	0.0265797	2.01792	0.073	0.01	1
DCTN5	0.0265797	2.01792	0.073	0.01	1
CD2BP2	0.0265797	2.01792	0.073	0.01	1
KIAA0513	0.0265797	2.01792	0.073	0.01	1
PKNOX1	0.0265797	2.01792	0.073	0.01	1
CPVL	0.0266942	-0.543194	0.4	0.566	1
RGCC	0.0268802	2.58496	0.091	0.02	1
TOP1	0.0270022	1.00846	0.273	0.152	1
RAB3D	0.0270908	-1.23001	0.073	0.172	1
SRSF3	0.0271817	-0.49304	0.436	0.596	1
APLP2	0.0272178	-0.2418	0.573	0.768	1
RPL5	0.0272708	-0.265823	0.809	0.909	1
BACH1	0.0275186	0.925999	0.364	0.242	1
MYC	0.0275462	-1.73697	0.027	0.101	1
MARS	0.0275462	-1.73697	0.027	0.101	1
CTNNBL1	0.0276018	1.65535	0.109	0.03	1
MAFF	0.0277456	-0.80408	0.1	0.212	1
POLR2E	0.0278806	1.04963	0.2	0.091	1
HSPA4	0.0279134	-1.3744	0.045	0.131	1
FLOT1	0.0279157	1.03242	0.2	0.091	1
ELL2	0.0281057	1.50007	0.155	0.061	1
GNL2	0.0281516	1.58496	0.073	0.01	1
PMPCB	0.0282139	-1.61143	0.027	0.101	1
DNTTIP1	0.0282139	-1.61143	0.027	0.101	1
KPNA6	0.028266	1.54844	0.109	0.03	1
SMARCA4	0.028266	1.54844	0.109	0.03	1
SMIM7	0.028266	1.54844	0.109	0.03	1
SUN2	0.028266	1.54844	0.109	0.03	1
RTL8C	0.028266	1.54844	0.109	0.03	1
CACYBP	0.0283187	1.32193	0.182	0.081	1
UTRN	0.0283883	-0.780034	0.155	0.283	1
FRYL	0.0284343	1.848	0.091	0.02	1
[truncated: 8,474 more rows]

## Sheet: 6
gene	p_val	avg_log2FC	pct.1	pct.2	p_val_adj
[truncated: 6,915 more rows]

[truncated: 7 more sheets: 7, 8, 9, 10, 11, 12, 13]
